# Supplementary material for: Serum metabolomics in chickens infected with Cryptosporidium baileyi
Source: Parasit Vectors. 2021 Jun 26;14:336. doi: 10.1186/s13071-021-04834-y (PMC8235856; doi:10.1186/s13071-021-04834-y)
Supplement: Supplementary file 3 — Additional file 3: Table S2. Metabolites in serum samples from mock and C. baileyi-infected chickens. [file 13071_2021_4834_MOESM3_ESM.xlsx]

## Sheet: Table S2
Table S2 Metabolites in serum samples from mock and infected chickens.
RT–m/z pairs	m/z	Retention time (min)	Ion mode	Metabolites	Compound ID	Super Class	Class	Sub Class	Adducts	Formula	Qualitative score of compound	Fragmentation Score	Mass Error (ppm)	expression_N1	expression_N2	expression_N3	expression_N4	expression_N5	expression_N6	expression_N7	expression_N8	expression_N9	expression_E1	expression_E2	expression_E3	expression_E4	expression_E5	expression_E6	expression_E7	expression_E8	expression_E9	expression_QC1	expression_QC2	expression_QC3
6.46_478.2932m/z	478.293	6.46098	neg	PE(18:1(9Z)/0:0)	40778	Lipids and lipid-like molecules	Glycerophospholipids	Glycerophosphoethanolamines	M-H	C23H46NO7P	58.1	97.7	-1.499	1.50506e+07	1.04103e+07	9.64358e+06	1.26279e+07	1.02796e+07	8.33555e+06	1.05657e+07	1.43252e+07	1.25884e+07	1.51085e+07	1.52624e+07	1.01435e+07	9.47215e+06	1.17224e+07	1.52627e+07	1.25776e+07	1.55198e+07	1.17029e+07	1.18514e+07	1.19221e+07	1.18685e+07
7.57_554.3825m/z	554.382	7.56917	neg	LysoPC(O-18:0)	HMDB0011149	Lipids and lipid-like molecules	Glycerophospholipids	Glycerophosphocholines	M+FA-H	C26H56NO6P	56.7	85.7	-0.529706	2.29449e+06	1.75738e+06	2.1417e+06	2.28505e+06	2.18565e+06	1.95547e+06	1.70077e+06	2.31775e+06	1.87379e+06	1.95345e+06	1.48598e+06	1.82925e+06	3.12771e+06	2.64253e+06	1.76067e+06	1.73074e+06	1.39852e+06	1.64074e+06	2.04583e+06	2.14673e+06	2.085e+06
10.92_850.5621m/z	850.562	10.9172	neg	PC(16:0/22:6(4Z,7Z,10Z,13Z,16Z,19Z))	HMDB0007991	Lipids and lipid-like molecules	Glycerophospholipids	Glycerophosphocholines	M+FA-H	C46H80NO8P	56.4	96.7	2.11425	2.92606e+07	2.70126e+07	1.92159e+07	3.31818e+07	2.89508e+07	2.09508e+07	2.74916e+07	2.64163e+07	1.49247e+07	3.86678e+07	2.20347e+07	1.54449e+07	3.14107e+07	3.4657e+07	3.71854e+07	3.02213e+07	1.47206e+07	1.95288e+07	2.5173e+07	2.79308e+07	2.61051e+07
6.09_540.3302m/z	540.33	6.08993	neg	LysoPC(16:0)	HMDB0010382	Lipids and lipid-like molecules	Glycerophospholipids	Glycerophosphocholines	M+FA-H	C24H50NO7P	56.4	83.9	-0.988595	1.00055e+08	9.71468e+07	8.19185e+07	9.10793e+07	9.45801e+07	6.58553e+07	7.31074e+07	9.38024e+07	7.94084e+07	9.09638e+07	7.61684e+07	6.65779e+07	9.33234e+07	9.009e+07	9.09965e+07	8.35219e+07	8.37055e+07	7.62463e+07	8.29171e+07	8.45782e+07	8.30106e+07
7.27_568.3617m/z	568.362	7.26965	neg	LysoPC(18:0)	HMDB0010384	Lipids and lipid-like molecules	Glycerophospholipids	Glycerophosphocholines	M+FA-H	C26H54NO7P	56	81.8	-0.542404	2.76937e+08	2.70869e+08	2.14342e+08	2.77161e+08	3.09742e+08	2.25484e+08	2.57618e+08	2.6342e+08	2.33013e+08	2.70103e+08	2.4722e+08	1.9837e+08	2.97491e+08	2.81263e+08	2.94423e+08	2.53038e+08	2.54436e+08	2.2359e+08	2.54994e+08	2.65783e+08	2.56532e+08
6.75_554.3465m/z	554.346	6.75073	neg	LysoPC(17:0)	HMDB0012108	Lipids and lipid-like molecules	Glycerophospholipids	Glycerophosphocholines	M+FA-H	C25H52NO7P	55.9	81.4	0.271755	1.58574e+07	1.5143e+07	1.26638e+07	1.61962e+07	1.70801e+07	1.71097e+07	1.44119e+07	1.65789e+07	1.62711e+07	1.60838e+07	1.46382e+07	1.41933e+07	1.78488e+07	1.60024e+07	1.50196e+07	1.29048e+07	1.36588e+07	1.30453e+07	1.51951e+07	1.5457e+07	1.52819e+07
7.78_582.3777m/z	582.378	7.7831	neg	LysoPE(0:0/22:0)	HMDB0011490	Lipids and lipid-like molecules	Glycerophospholipids	Glycerophosphoethanolamines	M+FA-H	C27H56NO7P	55.2	77.6	0.0903259	2.47395e+06	1.62704e+06	1.53592e+06	2.88013e+06	2.62866e+06	2.47011e+06	1.77414e+06	2.50503e+06	1.71578e+06	2.29918e+06	1.53242e+06	823801	2.3779e+06	2.1559e+06	2.26899e+06	1.61014e+06	1.41463e+06	634065	1.96912e+06	2.0906e+06	2.0107e+06
5.64_538.3148m/z	538.315	5.64085	neg	PE(19:1(9Z)/0:0)	LMGP02050019	Lipids and lipid-like molecules	Glycerophospholipids	Glycerophosphoethanolamines	M+FA-H	C24H48NO7P	54.9	75.6	-0.507373	2.35009e+07	2.98519e+07	1.82944e+07	2.04597e+07	3.36772e+07	1.10292e+07	2.03659e+07	1.74517e+07	1.79323e+07	1.69771e+07	2.17696e+07	1.845e+07	1.6691e+07	2.39359e+07	3.85463e+07	3.40463e+07	4.20703e+07	3.32704e+07	2.32283e+07	2.33019e+07	2.31599e+07
6.21_590.3464m/z	590.346	6.2107	neg	LysoPC(20:3(5Z,8Z,11Z))	HMDB0010393	Lipids and lipid-like molecules	Glycerophospholipids	Glycerophosphocholines	M+FA-H	C28H52NO7P	54.9	76.7	0.0736362	6.98112e+06	1.03909e+07	6.10205e+06	7.06101e+06	1.01249e+07	4.10797e+06	6.79813e+06	7.74106e+06	8.09202e+06	5.06787e+06	6.56966e+06	5.45878e+06	5.63459e+06	6.72376e+06	1.0397e+07	7.90309e+06	9.06647e+06	6.86887e+06	6.99294e+06	6.95415e+06	6.9353e+06
5.63_478.2929m/z	478.293	5.63323	neg	PC(15:1(9Z)/0:0)	LMGP01050125	Lipids and lipid-like molecules	Glycerophospholipids	Glycerophosphocholines	M-H	C23H46NO7P	54.7	78.4	-2.16261	7.84317e+06	9.89375e+06	6.17259e+06	6.61696e+06	1.06e+07	3.63193e+06	6.66672e+06	5.70521e+06	5.92808e+06	5.56057e+06	6.89011e+06	6.09422e+06	5.47234e+06	7.68342e+06	1.25318e+07	1.10969e+07	1.34576e+07	1.09192e+07	7.74494e+06	7.6873e+06	7.71532e+06
5.91_504.3091m/z	504.309	5.90683	neg	PC(17:2(9Z,12Z)/0:0)	LMGP01050127	Lipids and lipid-like molecules	Glycerophospholipids	Glycerophosphocholines	M-H	C25H48NO7P	54.7	76.8	-1.00495	2.38427e+07	1.72959e+07	2.01352e+07	2.0364e+07	1.59655e+07	1.47167e+07	2.08454e+07	2.42309e+07	1.8467e+07	2.73402e+07	2.31445e+07	1.48053e+07	2.26419e+07	1.90073e+07	2.59605e+07	2.08986e+07	1.94805e+07	1.33397e+07	1.99306e+07	1.98983e+07	2.02584e+07
8.35_367.2631m/z	367.263	8.3469	neg	1,1'-[1,13-Tridecanediylbis(oxy)]bisbenzene	HMDB0039761	Benzenoids	Phenol ethers	Unclassified	M-H	C25H36O2	54.6	82.5	-3.17961	5.48128e+06	5.61419e+06	5.38351e+06	5.33558e+06	5.89497e+06	5.76692e+06	5.81061e+06	5.83601e+06	5.94002e+06	6.66413e+06	6.61617e+06	6.22312e+06	5.9777e+06	6.0126e+06	6.04166e+06	6.20665e+06	6.37948e+06	6.15581e+06	5.71509e+06	5.91475e+06	5.91436e+06
6.08_480.3089m/z	480.309	6.0822	neg	LysoPC(15:0)	HMDB0010381	Lipids and lipid-like molecules	Glycerophospholipids	Glycerophosphocholines	M-H	C23H48NO7P	54.4	75.8	-1.3158	2.21514e+07	2.13657e+07	1.80003e+07	2.03103e+07	2.0326e+07	1.33401e+07	1.46575e+07	2.08827e+07	1.7335e+07	2.02371e+07	1.676e+07	1.39022e+07	2.1255e+07	2.0998e+07	2.15461e+07	1.91042e+07	1.90155e+07	1.76322e+07	1.83331e+07	1.76069e+07	1.83956e+07
7.27_104.1071m/z	104.107	7.27447	pos	Choline	56	Organic nitrogen compounds	Organonitrogen compounds	Quaternary ammonium salts	M+H	C5H13NO	54.2	73.5	0.644807	360020	372826	341305	514112	555222	392138	490104	547798	447723	605665	515558	410771	696911	696073	764209	577038	680490	513066	557755	585234	583280
13.19_692.6209m/z	692.621	13.1874	neg	Cer(d18:1/24:1(15Z))	HMDB0004953	Lipids and lipid-like molecules	Sphingolipids	Ceramides	M+FA-H	C42H81NO3	54.1	73.8	1.61158	2.85046e+06	3.04777e+06	2.07915e+06	1.94694e+06	1.47162e+06	4.62581e+06	2.00623e+06	4.87693e+06	1.45636e+06	1.88096e+06	1.93739e+06	4.77558e+06	5.42566e+06	2.30822e+06	2.37565e+06	5.23519e+06	4.29816e+06	4.59024e+06	4.59351e+06	3.29081e+06	5.21763e+06
5.42_285.2058m/z	285.206	5.42103	neg	Hexadecanedioic acid	HMDB0000672	Lipids and lipid-like molecules	Fatty Acyls	Fatty acids and conjugates	M-H	C16H30O4	54	77.8	-4.6301	362176	586625	767141	397165	244384	334631	734259	315376	525344	561150	616775	353906	779525	342997	1.084e+06	2.14022e+06	599626	1.31346e+06	664042	643746	650352
6.11_293.2116m/z	293.212	6.1128	neg	Dihydroxychaulmoogric acid	LMFA01140029	Lipids and lipid-like molecules	Fatty Acyls	Fatty Acids and Conjugates	M-H2O-H	C18H32O4	53.5	81.6	-1.96484	69544.2	23241.6	29005.6	33176.5	20187.2	28011	33860.2	92013.9	152948	187183	228775	63401.9	32794	19216.7	48865.4	33857.8	37422.2	14233.3	56312.2	56519.7	57300.4
7.15_297.2427m/z	297.243	7.1463	neg	17-oxo-octadecanoic acid	LMFA02000261	Lipids and lipid-like molecules	Fatty Acyls	Octadecanoids	M-H	C18H34O3	53.5	78.3	-2.89488	137842	113998	97956.4	122549	115477	103728	116773	142688	172852	186227	229443	143495	112304	86290.5	151817	121343	163538	104577	124806	129230	130821
7.98_437.2015m/z	437.201	7.98493	pos	Butyl (S)-3-hydroxybutyrate [arabinosyl-(1->6)-glucoside]	HMDB0039214	Lipids and lipid-like molecules	Fatty Acyls	Fatty acyl glycosides	M+H-H2O	C19H34O12	53.5	77	-0.618999	124485	111580	148473	161871	129458	150622	145781	151241	175061	161355	148321	150257	179111	174782	175567	165489	177542	194213	181863	150409	178603
11.65_606.5111m/z	606.511	11.6464	neg	Cer(d18:2/18:1)	LMSP02010025	Lipids and lipid-like molecules	Sphingolipids	Ceramides	M+FA-H	C36H67NO3	53.4	71	1.37859	1.83895e+06	2.00671e+06	2.50437e+06	1.33869e+06	5.90342e+06	1.6078e+06	2.80378e+06	1.4779e+06	1.49477e+06	580971	4.46423e+06	1.0263e+06	2.30967e+06	1.68458e+06	1.80622e+06	1.79868e+06	2.43759e+06	3.51329e+06	2.37732e+06	2.51757e+06	2.43132e+06
7.42_594.3776m/z	594.378	7.42473	neg	LysoPC(20:1(11Z))	HMDB0010391	Lipids and lipid-like molecules	Glycerophospholipids	Glycerophosphocholines	M+FA-H	C28H56NO7P	53.4	68.6	-0.00913487	3.34837e+06	3.73743e+06	2.56543e+06	3.32628e+06	4.78273e+06	2.48092e+06	2.87921e+06	3.43836e+06	2.53662e+06	2.86714e+06	3.82101e+06	2.47924e+06	3.20955e+06	3.54718e+06	4.87335e+06	3.48507e+06	3.86561e+06	3.35335e+06	3.23446e+06	3.35405e+06	3.28687e+06
8.30_596.3936m/z	596.394	8.30055	neg	LysoPC(20:0/0:0)	HMDB0010390	Lipids and lipid-like molecules	Glycerophospholipids	Glycerophosphocholines	M+FA-H	C28H58NO7P	53.3	68.4	0.622655	1.94152e+06	1.35235e+06	1.26375e+06	2.08898e+06	1.98474e+06	1.93615e+06	1.27178e+06	1.70116e+06	1.71392e+06	1.79042e+06	1.65505e+06	1.25155e+06	1.90529e+06	2.04836e+06	2.30008e+06	1.46726e+06	1.57053e+06	953099	1.72029e+06	1.75791e+06	1.70982e+06
6.49_566.3458m/z	566.346	6.49187	neg	LysoPC(18:1(9Z))	HMDB0002815	Lipids and lipid-like molecules	Glycerophospholipids	Glycerophosphocholines	M+FA-H	C26H52NO7P	53.1	67.3	-1.02311	1.15092e+08	1.09925e+08	8.71932e+07	1.05511e+08	1.17627e+08	7.23278e+07	9.26667e+07	1.06651e+08	8.37545e+07	9.76565e+07	1.04751e+08	7.56582e+07	1.03047e+08	1.0624e+08	1.33549e+08	1.15173e+08	1.16604e+08	1.0317e+08	9.90116e+07	9.91761e+07	9.84567e+07
5.91_433.2357m/z	433.236	5.90683	neg	LysoPA(0:0/18:2(9Z,12Z))	HMDB0007852	Lipids and lipid-like molecules	Glycerophospholipids	Glycerophosphates	M-H	C21H39O7P	52.9	77.5	-0.905818	98563.1	97607.7	89510.6	106792	94662.8	71270	86832	94494.3	90181.6	109402	110630	85314.7	102583	84395.2	112822	91231.6	114760	84140	93271.4	98212	99542.2
7.10_522.2837m/z	522.284	7.10057	neg	PS(18:1(9Z)/0:0)	40829	Lipids and lipid-like molecules	Glycerophospholipids	Glycerophosphoserines	M-H	C24H46NO9P	52.9	67.7	-0.134246	3.37205e+06	7.73507e+06	4.62265e+06	3.87908e+06	876264	510722	1.38709e+06	2.42005e+06	3.61812e+06	2.11314e+06	1.12821e+06	2.24597e+06	1.4976e+06	1.96297e+06	2.06366e+06	2.03406e+06	2.64632e+06	1.83727e+06	2.50442e+06	2.56358e+06	2.55444e+06
9.49_882.6242m/z	882.624	9.48842	neg	PE-NMe(20:4(8Z,11Z,14Z,17Z)/22:0)	HMDB0113470	Lipids and lipid-like molecules	Glycerophospholipids	Glycerophosphoethanolamines	M+FA-H	C48H88NO8P	52.8	68.2	1.50093	4.25294e+07	4.27699e+07	4.07039e+07	3.31739e+07	3.68917e+07	5.85315e+07	4.77766e+07	3.81199e+07	3.53075e+07	5.19511e+07	5.27088e+07	3.82566e+07	5.65257e+07	5.54954e+07	5.07258e+07	4.78116e+07	4.74316e+07	3.36832e+07	5.13975e+07	5.08067e+07	4.85986e+07
3.57_299.1128m/z	299.113	3.5664	pos	Asparaginyl-Lysine	HMDB0028736	Organic acids and derivatives	Carboxylic acids and derivatives	Amino acids, peptides, and analogues	M+K	C10H20N4O4	52.7	77.9	4.71238	4040.09	0.000461319	40974	14781.6	0.000461319	25185.7	21874.6	26320.3	7031.68	13756	64237.4	0.000461319	6775.74	32132.4	0.000461319	0.000461319	4446.58	0.000461319	12943.7	15692.9	15207.4
6.07_297.2423m/z	297.242	6.07457	neg	MG(15:0/0:0/0:0)	HMDB0011563	Lipids and lipid-like molecules	Glycerolipids	Monoradylglycerols	M-H2O-H	C18H36O4	52.7	71.5	-3.79572	225711	870206	947627	611213	420901	423545	952690	224406	492145	102358	99079.2	324399	911094	411264	1.22312e+06	1.8959e+06	475005	1.01423e+06	622913	638627	628835
7.33_263.1286m/z	263.129	7.3303	pos	8-Deoxy-11,13-dihydroxygrosheimin	HMDB0041144	Lipids and lipid-like molecules	Prenol lipids	Terpene lactones	M+H-H2O	C15H20O5	52.6	70.2	3.06402	117293	135810	117642	113338	135108	132226	107141	118106	97608	104250	93947.8	76512.2	82137.9	90722.6	108348	95730.2	99775.2	92139.7	105147	105673	105244
9.93_274.2754m/z	274.275	9.926	pos	C16 Sphinganine	41556	Lipids and lipid-like molecules	Sphingolipids	Sphingoid bases	M+H	C16H35NO2	52.6	80.8	4.78357	868307	998393	1.07924e+06	1.07905e+06	1.12787e+06	1.15945e+06	1.19999e+06	1.22689e+06	1.23622e+06	1.27372e+06	1.30871e+06	1.36331e+06	1.37988e+06	1.37283e+06	1.41126e+06	1.37435e+06	1.36779e+06	1.47383e+06	1.3058e+06	1.30348e+06	1.34667e+06
6.09_409.2359m/z	409.236	6.08993	neg	LysoPA(0:0/16:0)	HMDB0007849	Lipids and lipid-like molecules	Glycerophospholipids	Glycerophosphates	M-H	C19H39O7P	52.5	77.5	-0.414758	115880	117790	96769	116562	123686	91246.9	96031.3	114360	101690	116951	109139	100914	122348	113398	108438	106667	117440	106165	128946	120355	122559
5.49_538.3147m/z	538.315	5.48962	neg	LysoPC(16:1(9Z)/0:0)	HMDB0010383	Lipids and lipid-like molecules	Glycerophospholipids	Glycerophosphocholines	M+FA-H	C24H48NO7P	52.3	66.7	-0.652987	3.16379e+06	4.05069e+06	2.3969e+06	2.56035e+06	4.01659e+06	1.34424e+06	2.54982e+06	2.20125e+06	2.23247e+06	2.14897e+06	2.64583e+06	2.41768e+06	2.05763e+06	2.98608e+06	4.82951e+06	4.34126e+06	5.40613e+06	4.13436e+06	3.00828e+06	2.97246e+06	2.97315e+06
6.49_436.2822m/z	436.282	6.49187	neg	PE(P-16:0e/0:0)	HMDB0011152	Lipids and lipid-like molecules	Glycerophospholipids	Glycerophosphoethanolamines	M-H	C21H44NO6P	52.3	69.2	-2.65182	1.15832e+07	9.10738e+06	9.15317e+06	1.43775e+07	5.667e+06	5.60689e+06	5.14064e+06	9.49289e+06	7.49734e+06	9.8993e+06	5.68622e+06	5.40909e+06	8.34692e+06	9.24662e+06	5.85503e+06	6.60324e+06	6.06909e+06	5.26997e+06	8.11031e+06	8.08185e+06	8.04238e+06
6.71_462.2980m/z	462.298	6.71262	neg	LysoPE(0:0/18:0)	HMDB0011129	Lipids and lipid-like molecules	Glycerophospholipids	Glycerophosphoethanolamines	M-H2O-H	C23H48NO7P	52.3	69.2	-2.11246	5.72584e+06	5.51413e+06	4.86159e+06	6.46983e+06	3.07664e+06	2.56742e+06	2.96728e+06	4.46521e+06	3.23442e+06	3.63361e+06	2.44703e+06	3.13286e+06	3.50771e+06	4.19501e+06	2.97426e+06	3.94538e+06	2.98575e+06	2.69629e+06	3.68305e+06	3.70803e+06	3.67385e+06
6.52_434.3399n	479.345	6.5232	neg	5-Cholestene-3beta,7alpha,12alpha,24-tetrol	LMST04030077	Lipids and lipid-like molecules	Sterol Lipids	Bile acids and derivatives	M-H, M+FA-H	C27H46O4	52.1	65.4	0.573629	12940.4	47297.3	53599.8	13050.2	25696.8	19298.5	30683.1	16378.7	11619	6403.93	19784.5	11296.8	24498.7	24035.4	12420.9	29690.3	32428.7	89825.8	26822.2	23808.8	25079.8
8.00_363.1668m/z	363.167	8.00342	pos	3-Methyl-3-butenyl apiosyl-(1->6)-glucoside	HMDB0031954	Lipids and lipid-like molecules	Fatty Acyls	Fatty acyl glycosides	M+H-H2O	C16H28O10	52	71.6	4.92022	347016	404345	391664	469125	363879	284150	370997	395979	341784	430125	333746	304052	503476	417815	506811	495133	396706	458750	400774	398779	426250
5.76_303.2319m/z	303.232	5.76278	neg	Copalic acid	HMDB0036829	Lipids and lipid-like molecules	Prenol lipids	Diterpenoids	M-H	C20H32O2	51.9	67.5	-3.58438	307652	321228	221239	327266	312678	214156	243534	281181	239777	298664	223281	180134	326879	331736	338694	289758	185948	225368	270585	276008	272320
5.61_450.2619m/z	450.262	5.61037	neg	LysoPE(0:0/16:1(9Z))	HMDB0011474	Lipids and lipid-like molecules	Glycerophospholipids	Glycerophosphoethanolamines	M-H	C21H42NO7P	51.7	64.6	-1.63226	854323	1.02222e+06	654798	574525	1.01736e+06	303879	635110	583698	980380	557304	927275	910020	344991	603554	1.12379e+06	1.1968e+06	2.00026e+06	1.01984e+06	850255	823225	834652
8.02_208.1837n	226.217	8.02155	pos	2-Cyclotetradecen-1-one	HMDB0039884	Organic oxygen compounds	Organooxygen compounds	Carbonyl compounds	M+H-H2O, M+NH4	C14H24O	51.6	65.2	4.57101	4.67146e+06	4.7456e+06	5.33689e+06	5.32658e+06	5.61307e+06	6.25383e+06	5.89511e+06	5.92565e+06	5.93954e+06	6.24765e+06	6.3475e+06	6.65732e+06	6.69531e+06	6.56734e+06	6.64804e+06	6.52547e+06	6.7776e+06	6.77693e+06	5.9902e+06	6.28001e+06	6.33267e+06
14.00_758.3150m/z	758.315	13.9977	pos	3-[4-hydroxy-2-methoxy-3-(3-methylbut-2-en-1-yl)phenyl]-1-(2,4,5-trihydroxyphenyl)prop-2-en-1-one	HMDB0124805	Phenylpropanoids and polyketides	Linear 1,3-diarylpropanoids	Chalcones and dihydrochalcones	2M+NH4	C21H22O6	51.5	64.1	-2.80148	122507	94406.7	94913.2	46733.6	79596.8	95099.9	98396.7	88204.2	54191.6	93123.2	114270	94484.7	102510	81791.4	83348.1	84510.6	86499.5	59247	85709.6	98006.6	85741.3
5.85_612.3309m/z	612.331	5.84543	neg	LysoPC(22:6(4Z,7Z,10Z,13Z,16Z,19Z))	HMDB0010404	Lipids and lipid-like molecules	Glycerophospholipids	Glycerophosphocholines	M+FA-H	C30H50NO7P	51.5	60.3	0.421461	7.25946e+06	8.18848e+06	5.69807e+06	6.94689e+06	7.92739e+06	4.7378e+06	5.73148e+06	6.60709e+06	4.81292e+06	6.67153e+06	3.84417e+06	2.87369e+06	7.92905e+06	7.37485e+06	7.55692e+06	5.94559e+06	3.50432e+06	4.30417e+06	5.75863e+06	5.67819e+06	5.67053e+06
2.83_129.0563m/z	129.056	2.83063	neg	Mevalonic acid	HMDB0000227	Lipids and lipid-like molecules	Fatty Acyls	Fatty acids and conjugates	M-H2O-H	C6H12O4	51.4	71.9	3.79525	1829.52	635.056	3972.06	2397.01	1395.6	2319.21	2693.57	2159.54	3590.53	5032.78	3579.3	4156.49	943.558	3421.16	4532.65	2357.15	5154.97	4684.07	4200.3	3732.78	4334.52
6.52_526.3509m/z	526.351	6.5232	neg	PC(O-16:0/0:0)	LMGP01060010	Lipids and lipid-like molecules	Glycerophospholipids	Glycerophosphocholines	M+FA-H	C24H52NO6P	51.4	63.1	-1.10215	1.25006e+07	9.70228e+06	1.21138e+07	1.35274e+07	9.50963e+06	7.35263e+06	6.42776e+06	1.26917e+07	9.51038e+06	1.19727e+07	7.02055e+06	7.37985e+06	1.28647e+07	1.19873e+07	7.18022e+06	1.0926e+07	8.63106e+06	8.81372e+06	9.94341e+06	9.96095e+06	9.94233e+06
8.02_166.1362n	149.133	8.02155	pos	2-Hexylidenecyclopentanone	HMDB0031728	Organooxygen compounds	Carbonyl compounds	Ketones	M+H-H2O, M+H, M+NH4	C11H18O	51.4	62.1	2.37936	5.61744e+06	5.9903e+06	6.76392e+06	6.815e+06	7.36665e+06	7.91859e+06	8.0447e+06	7.9956e+06	8.0337e+06	8.58443e+06	8.79017e+06	9.15296e+06	9.17627e+06	8.83774e+06	9.31615e+06	9.19909e+06	9.42218e+06	9.54026e+06	8.07333e+06	8.53564e+06	8.65073e+06
7.02_548.2973m/z	548.297	7.01632	neg	6alpha-Glucuronosylhyodeoxycholate	LMST05010016	Lipids and lipid-like molecules	Sterol Lipids	Steroid conjugates	M-H2O-H	C30H47O10-	51.4	73	-3.17647	461360	360266	291372	383519	430216	390349	371080	449056	456386	484167	424105	339701	461248	403213	328867	329163	412183	297514	420014	428656	421743
7.24_480.3089m/z	480.309	7.23695	neg	LysoPE(18:0/0:0)	HMDB0011130	Lipids and lipid-like molecules	Glycerophospholipids	Glycerophosphoethanolamines	M-H	C23H48NO7P	51.3	59.8	-1.32712	4.31605e+07	3.52511e+07	2.91062e+07	3.96842e+07	4.51606e+07	3.98261e+07	3.99319e+07	4.65164e+07	4.56846e+07	5.2985e+07	4.43182e+07	3.42119e+07	4.884e+07	4.06507e+07	3.54591e+07	3.54861e+07	4.05955e+07	3.18675e+07	4.24647e+07	4.27916e+07	4.24704e+07
8.44_705.5928m/z	705.593	8.4389	pos	N-hexadecanoylsphinganine-1-phosphocholine	HMDB0062665	Lipids and lipid-like molecules	Sphingolipids	Phosphosphingolipids	M+H	C39H81N2O6P	51.3	82.9	3.26945	8.43036e+06	9.13945e+06	8.81561e+06	9.22176e+06	9.09336e+06	1.11297e+07	1.28124e+07	9.79015e+06	1.0274e+07	1.12025e+07	1.10679e+07	1.18038e+07	1.26293e+07	1.32589e+07	1.31769e+07	1.31057e+07	1.0848e+07	1.15006e+07	1.08325e+07	1.20506e+07	1.15225e+07
9.91_591.3912m/z	591.391	9.9069	neg	cholest-5,24-dien-3beta-yl beta-D-glucopyranoside	LMST01010348	Lipids and lipid-like molecules	Sterol Lipids	Sterols	M+FA-H	C33H54O6	51.3	63.5	1.74578	503307	281512	297182	424179	338391	494086	255688	428909	325773	730390	732427	109661	355831	416006	457728	411400	217095	151085	422400	365175	389985
11.65_383.1879m/z	383.188	11.654	neg	Citreoviridin C	HMDB0030523	Organoheterocyclic compounds	Pyrans	Pyranones and derivatives	M-H2O-H	C23H30O6	51.3	64.2	3.76292	9.15959e+06	1.10437e+07	1.13489e+07	8.78747e+06	1.14918e+07	1.22442e+07	1.05559e+07	9.06559e+06	1.416e+07	7.92516e+06	1.00897e+07	1.09254e+07	8.43611e+06	7.65866e+06	7.69188e+06	8.92493e+06	1.14227e+07	1.10458e+07	9.0219e+06	9.00963e+06	8.82367e+06
10.18_772.6330m/z	772.633	10.1797	pos	GlcCer(d16:1(4E)/22:0(2OH))	LMSP0501AA77	Lipids and lipid-like molecules	Sphingolipids	Neutral glycosphingolipids	M+H	C44H85NO9	51.2	69.1	4.28199	2.78698e+06	2.89721e+06	2.2833e+06	2.8539e+06	1.64007e+06	2.92906e+06	3.53929e+06	3.61739e+06	2.40982e+06	2.84372e+06	2.89909e+06	3.09987e+06	5.32628e+06	5.27264e+06	4.32038e+06	3.44152e+06	3.40255e+06	2.98514e+06	3.65543e+06	4.08876e+06	3.77706e+06
3.55_703.4973m/z	703.497	3.55013	pos	Capnine	LMSP01080041	Lipids and lipid-like molecules	Sphingolipids	Sphingoid bases	2M+H	C17H37NO4S	51.1	68	1.91458	649893	295540	264678	145504	188045	241415	292757	248556	510642	263097	270252	230100	485906	384169	420750	225940	285772	259519	418661	325503	321238
5.91_564.3304m/z	564.33	5.91447	neg	LysoPC(18:2(9Z,12Z))	HMDB0010386	Lipids and lipid-like molecules	Glycerophospholipids	Glycerophosphocholines	M+FA-H	C26H50NO7P	51.1	56.7	-0.651713	8.17001e+07	6.44916e+07	7.00804e+07	6.85361e+07	6.19287e+07	5.45483e+07	7.06897e+07	7.94024e+07	6.31522e+07	8.2401e+07	7.13781e+07	5.25429e+07	7.2649e+07	6.16026e+07	7.8588e+07	6.75596e+07	5.88817e+07	4.71299e+07	6.46868e+07	6.71184e+07	6.4661e+07
7.03_297.2426m/z	297.243	7.03165	neg	3-Oxooctadecanoic acid	HMDB0010736	Lipids and lipid-like molecules	Fatty Acyls	Fatty acids and conjugates	M-H	C18H34O3	51.1	65.1	-3.07621	146742	129909	201716	166327	123409	155838	162483	182713	231283	120557	158766	1.15413e+06	134700	95888.7	603346	148902	161512	128752	226959	227419	227316
7.31_151.1123m/z	151.112	7.31242	pos	Perillyl aldehyde	41077	Lipids and lipid-like molecules	Prenol lipids	Monoterpenoids	M+H	C10H14O	51.1	66.4	3.80075	57451.9	59656.7	72372.1	66343.4	65144.6	75791.6	75354.6	65781.1	77048.9	73955.8	78991.7	81518.2	62853.2	79293.6	72599.2	78844.4	76869.4	91880.5	73588.7	69738.1	70441.8
7.04_540.3711m/z	540.371	7.0393	neg	gamma-Chaconine	HMDB0033678	Lipids and lipid-like molecules	Steroids and steroid derivatives	Steroidal glycosides	M-H2O-H	C33H53NO6	51	72	2.92827	80231.5	58479.9	74242	83226.9	57663.3	61383.2	42559.3	80288.7	53781.3	65917.2	30799.7	40357.6	95273.6	66721.3	42062.1	66669.4	41220.8	42742.3	57309.9	61709.5	63352.6
7.19_321.2429m/z	321.243	7.19205	neg	11-deoxy-PGF1a	LMFA03010068	Lipids and lipid-like molecules	Fatty Acyls	Eicosanoids	M-H2O-H	C20H36O4	50.9	65.7	-1.72185	36798.4	94095.3	85490.8	43815.8	59393.1	44330.1	104373	48850.2	42383.9	38592.3	25257.8	37858.1	107073	48257.8	246907	144603	81022.3	88106.9	75862.2	84861.6	79537.2
8.03_152.1203n	135.117	8.03057	pos	Carvotanacetone	HMDB0059875	Lipids and lipid-like molecules	Prenol lipids	Monoterpenoids	M+H-H2O, M+H	C10H16O	50.9	57.9	1.19393	2.03385e+06	2.38758e+06	2.57238e+06	2.68461e+06	2.82181e+06	2.96995e+06	3.01424e+06	3.05779e+06	3.11707e+06	3.23708e+06	3.32975e+06	3.51918e+06	3.52564e+06	3.51058e+06	3.59277e+06	3.58935e+06	3.62923e+06	3.63135e+06	3.18764e+06	3.29236e+06	3.35059e+06
13.88_230.1139m/z	230.114	13.8843	pos	Glutaminylthreonine	HMDB0028807	Organic acids and derivatives	Carboxylic acids and derivatives	Amino acids, peptides, and analogues	M+H-H2O	C9H17N3O5	50.9	64.9	1.46145	141182	96016.2	117766	124671	101853	110739	78662.2	113024	78208.5	73829.8	91677.3	80816.7	79377.4	71745.7	87798.4	86043.1	104734	120308	109341	85942.4	92881.9
7.73_323.2581m/z	323.258	7.72965	neg	11(R)-HEDE	36083	Unclassified	Unclassified	Unclassified	M-H	C20H36O3	50.8	67.6	-3.15241	188331	132881	65597.1	89677.4	52730.8	52232.5	132575	63720.5	44443	91700.5	44493.6	51132.1	89150.1	46270.5	219615	102349	49367.5	41431.4	82808	77472	80352
9.47_339.2539m/z	339.254	9.46855	pos	3-dehydrosphinganinium(1+)	HMDB0062571	Organic oxygen compounds	Organooxygen compounds	Carbonyl compounds	M+K	C18H38NO2+	50.8	63.9	1.71427	51168.4	123885	92708	69231	84764.1	58366.2	63141	53991	87893.1	70265	61406.7	75315.2	51173.2	88248.3	58978	70690.9	53848.1	69904.1	78897.6	76080.9	74317.8
6.19_502.2937m/z	502.294	6.18783	neg	LysoPE(0:0/20:3(11Z,14Z,17Z))	HMDB0011484	Lipids and lipid-like molecules	Glycerophospholipids	Glycerophosphoethanolamines	M-H	C25H46NO7P	50.8	61.8	-0.458672	962551	1.17723e+06	931058	760470	1.12177e+06	686312	1.03668e+06	977428	1.46586e+06	709502	1.15435e+06	1.11458e+06	746603	793129	1.65045e+06	1.18086e+06	1.75408e+06	1.13022e+06	1.0683e+06	1.0471e+06	1.04598e+06
7.57_494.3606m/z	494.361	7.56917	neg	PC(O-17:0/0:0)	LMGP01060013	Lipids and lipid-like molecules	Glycerophospholipids	Glycerophosphocholines	M-H	C25H54NO6P	50.7	62.2	-2.04764	987334	748020	907219	962380	916847	799188	705671	965953	757535	801885	619265	746853	1.30328e+06	1.1295e+06	751988	755290	604103	688053	848581	875069	869723
9.05_256.1645m/z	256.165	9.0517	pos	Secobarbital	HMDB0014562	Organoheterocyclic compounds	Diazines	Pyrimidines and pyrimidine derivatives	M+NH4	C12H18N2O3	50.7	60.1	-4.43483	151260	151222	134340	125965	118092	177475	151714	129538	144776	137178	116548	113681	143661	161627	143149	150163	143822	147302	129152	150706	127102
9.49_263.1727m/z	263.173	9.48705	pos	3-Hydroxyisovalerylcarnitine	HMDB0061189	Lipids and lipid-like molecules	Fatty Acyls	Fatty acid esters	M+H	C12H24NO5+	50.7	55.4	-0.0255965	77414	100487	83818.6	66317.4	91506.6	73344.8	65721.2	87184.4	78041.7	65348.5	82834.9	91995.6	70774.9	82359.4	77877.8	76493	74866.8	69752.9	72014.9	78160.3	75053.6
3.20_559.2681m/z	559.268	3.2038	pos	Cyclo(Leu-Phe)	HMDB0094673	Organic acids and derivatives	Carboxylic acids and derivatives	Amino acids, peptides, and analogues	2M+K	C15H20N2O2	50.6	66.4	-0.121741	41592.5	37130.5	77065.2	90617.6	66764.8	79356.1	28078.7	87220.9	46468.5	87262	48267	62540.7	148579	57011.2	36809.5	85161.1	22064.4	18766.3	65244.3	65386.7	68841.5
8.05_179.1799m/z	179.18	8.0486	pos	2-Methylcyclododecanone	HMDB0041404	Organooxygen compounds	Carbonyl compounds	Ketones	M+H-H2O	C13H24O	50.5	60.8	2.47158	88603.8	82919.9	105585	96502.1	104538	116704	129944	127547	145495	121556	134617	159096	141914	140016	139046	138805	139187	152128	127469	119941	130264
7.66_283.1893m/z	283.189	7.65635	pos	(6E,8R,10Z)-8-hydroxy-3-oxohexadecadienoic acid	HMDB0062365	Unclassified	Unclassified	Unclassified	M+H	C16H26O4	50.5	62.6	-3.81676	140410	147165	144345	178077	150022	159939	153164	145139	124346	137829	159031	151104	133076	151749	150958	127769	155056	128705	144239	140098	137293
7.05_437.2668m/z	437.267	7.04693	neg	LysoPA(0:0/18:0)	HMDB0007850	Lipids and lipid-like molecules	Glycerophospholipids	Glycerophosphates	M-H	C21H43O7P	50.4	70.9	-1.23152	103670	104216	85592.9	112211	114470	79653.1	97788.3	96965.6	94603.8	91188.6	86038.7	80979.9	117186	122715	111352	90449.6	100154	94170.5	109528	105566	105680
9.77_194.1675n	212.201	9.77438	pos	4,7-Megastigmadien-9-ol	HMDB0038731	Unclassified	Unclassified	Unclassified	M+H-H2O, M+NH4, M+H	C13H22O	50.3	55.2	2.33784	3.58045e+06	3.97632e+06	4.23401e+06	4.48052e+06	4.44751e+06	4.86582e+06	5.06819e+06	4.8209e+06	5.1628e+06	5.14165e+06	5.13187e+06	5.35629e+06	5.36896e+06	5.47003e+06	5.6218e+06	5.48461e+06	5.58302e+06	5.77939e+06	5.368e+06	5.43619e+06	5.49476e+06
13.85_359.0895m/z	359.089	13.8467	pos	Oleacein	HMDB0037321	Benzenoids	Phenols	Tyrosols and derivatives	M+K	C17H20O6	50.3	55.7	1.09307	90744.3	102424	72086.4	83000.8	74379.2	50948.2	46878.2	34525.5	43913.8	37808.3	30671.5	21556.4	23527.4	26893.4	21493.6	19373.1	11730	17167	42618.7	40817.1	32395.1
3.54_160.0404m/z	160.04	3.54462	neg	Indole-3-carboxylic acid	3795	Organoheterocyclic compounds	Indoles and derivatives	Indolecarboxylic acids and derivatives	M-H	C9H7NO2	50.2	75.5	-0.175415	5932.87	8552.45	7936.73	1994.78	6225.32	2963.3	6531.03	4337.63	0.000461319	1009.78	2059.49	4995.15	6979.86	3527.56	6686.3	6030.36	7441.69	3468.24	4208.64	3254.8	3134.52
13.91_816.5893m/z	816.589	13.9058	neg	PE-NMe(18:4(6Z,9Z,12Z,15Z)/24:1(15Z))	HMDB0113278	Lipids and lipid-like molecules	Glycerophospholipids	Glycerophosphoethanolamines	M-H2O-H	C48H86NO8P	50.2	67.4	-2.3576	55559.7	20737.2	24172.1	25844.7	22593.3	60286.1	34956	24863.7	56997.6	43743	43623.1	59952.6	27003	43629.9	43566.7	45456.3	49034.1	25241.2	29447.6	21025.6	31409
5.43_512.2988m/z	512.299	5.42865	neg	LysoPC(14:0/0:0)	HMDB0010379	Lipids and lipid-like molecules	Glycerophospholipids	Glycerophosphocholines	M+FA-H	C22H46NO7P	50.1	62.3	-1.35041	2.62316e+06	3.23636e+06	2.02556e+06	2.80404e+06	2.91918e+06	1.61891e+06	2.24942e+06	2.60443e+06	2.48958e+06	2.73767e+06	2.59109e+06	2.01447e+06	1.95399e+06	2.6462e+06	3.02126e+06	2.46828e+06	2.89173e+06	2.58473e+06	2.41227e+06	2.36659e+06	2.40383e+06
9.29_506.3585m/z	506.358	9.28747	pos	LysoPC(P-18:1(9Z))	HMDB0010408	Lipids and lipid-like molecules	Glycerophospholipids	Glycerophosphocholines	M+H	C26H52NO6P	50.1	60	-3.99764	853268	769678	558772	490214	503950	481567	402828	471564	403535	474783	462166	468197	345549	495394	506111	477316	468563	446003	368478	451670	408879
5.48_542.2299m/z	542.23	5.47578	pos	Methionyl-Hydroxyproline	HMDB0028974	Organic acids and derivatives	Carboxylic acids and derivatives	Amino acids, peptides, and analogues	2M+NH4	C10H18N2O4S	50.1	62.8	-2.68021	203552	180187	161947	210736	169376	87141.2	120243	132839	92569.5	126419	122414	102770	214423	115813	208624	153981	159142	92348.9	157445	103064	123885
6.84_619.2893m/z	619.289	6.8422	neg	Bifonazole	HMDB0015583	Benzenoids	Benzene and substituted derivatives	Diphenylmethanes	2M-H	C22H18N2	50	63	4.11406	3.8726e+06	3.44579e+06	2.52243e+06	4.06677e+06	2.44572e+06	1.90323e+06	2.12577e+06	3.18827e+06	2.59386e+06	4.04823e+06	2.86035e+06	1.23391e+06	2.5773e+06	3.02237e+06	5.07504e+06	2.7138e+06	2.17949e+06	2.33656e+06	2.8124e+06	2.87309e+06	2.83174e+06
8.02_180.1521n	163.149	8.02155	pos	(3Z,6Z,9Z)-dodecatrienol	LMFA05000097	Lipids and lipid-like molecules	Fatty Acyls	Fatty alcohols	M+H-H2O, M+H	C12H20O	50	55.9	3.72665	3.95566e+06	4.24823e+06	4.76462e+06	4.92714e+06	5.07538e+06	5.51583e+06	5.66451e+06	5.60736e+06	5.58655e+06	5.95381e+06	6.06027e+06	6.42646e+06	6.37458e+06	6.14496e+06	6.50936e+06	6.48919e+06	6.51291e+06	6.59571e+06	5.74676e+06	6.02403e+06	6.08165e+06
8.39_256.1781m/z	256.178	8.39268	pos	Valyl-Arginine	HMDB0029121	Organic acids and derivatives	Carboxylic acids and derivatives	Amino acids, peptides, and analogues	M+H-H2O	C11H23N5O3	49.9	57.2	4.66617	177201	158726	144768	122650	180678	97222.5	162724	176595	146282	138882	168039	197955	143081	163095	138203	175821	175695	95515.5	164713	169260	169996
7.79_338.2468m/z	338.247	7.7947	pos	(8Z,d18:1) sphingosine	LMSP01080008	Lipids and lipid-like molecules	Sphingolipids	Sphingoid bases	M+K	C18H37NO2	49.9	66.6	4.12355	109236	132091	118801	115265	101316	97939.3	92180.5	82685.9	89317.2	95226.9	110690	104625	102389	93595.7	69712.8	98808.9	120051	138590	92740	89183.2	93878.4
9.78_223.2065m/z	223.206	9.78348	pos	Humulol	HMDB0038213	Lipids and lipid-like molecules	Prenol lipids	Sesquiterpenoids	M+H	C15H26O	49.8	61.5	3.82537	199720	186386	198709	211334	225530	236060	247147	210094	238007	264769	228617	252919	225559	280889	267012	227498	258049	265159	249334	243418	255141
10.66_832.6080m/z	832.608	10.6592	neg	PC(18:0/18:1(16Z))	LMGP01010754	Lipids and lipid-like molecules	Glycerophospholipids	Glycerophosphocholines	M+FA-H	C44H86NO8P	49.8	54.3	0.826828	5.08334e+07	5.5948e+07	4.37049e+07	2.06993e+07	1.82116e+07	8.2934e+07	2.75866e+07	7.21989e+07	2.17643e+07	4.59342e+07	5.00938e+07	7.08223e+07	1.09224e+08	6.63803e+07	6.70951e+07	1.0556e+08	7.69133e+07	9.18609e+07	4.49175e+07	8.8784e+07	7.77212e+07
13.91_363.1571m/z	363.157	13.9135	pos	Dinor-PGD2	LMFA03010214	Lipids and lipid-like molecules	Fatty Acyls	Eicosanoids	M+K	C18H28O5	49.7	60.2	0.885792	22642.3	21970.3	18051.8	32395.8	19983.9	23427.6	28405.3	29683.8	23846.2	41128.7	31709.4	22660.9	47502.7	50756.3	28781.8	29560.2	20541.6	37557.9	37059.3	29329.4	31825.4
5.52_543.2968m/z	543.297	5.51892	neg	Cucurbitacin S	LMST01010116	Lipids and lipid-like molecules	Sterol Lipids	Sterols	M+FA-H	C30H42O6	49.7	55.7	0.857217	219705	212092	202184	210468	215977	218558	213076	234101	210157	230611	222202	229633	214493	222126	206655	222997	236489	223011	209497	218572	217339
7.91_301.1444m/z	301.144	7.91208	pos	1,3-Diacetoxy-4,6,12-tetradecatriene-8,10-diyne	HMDB0030922	Lipids and lipid-like molecules	Fatty Acyls	Fatty alcohol esters	M+H	C18H20O4	49.7	55.2	3.25058	192167	206545	219376	229323	240324	263132	295708	233692	246831	248261	265944	249502	289060	263011	321636	289671	298435	299465	278634	258439	269132
13.88_478.1944m/z	478.194	13.8843	pos	Hydralazine pyruvate hydrazone	HMDB0061143	Organoheterocyclic compounds	Diazanaphthalenes	Benzodiazines	2M+NH4	C11H10N4O2	49.7	52	-0.300925	259278	243651	263951	256418	233113	237209	275261	247216	195055	302120	283539	311131	230585	200355	242978	221443	246444	253188	256675	245359	247455
6.32_477.3227m/z	477.323	6.31612	neg	24-Hydroxycalcitriol	HMDB0006228	Lipids and lipid-like molecules	Steroids and steroid derivatives	Vitamin D and derivatives	M+FA-H	C27H44O4	49.6	75.9	1.1284	6004.19	58420.6	126049	24593.7	12632.2	12569.6	17285.3	51329.5	11194.4	5838.33	5036.29	38746.5	132163	72029.1	63422.6	110735	39701.2	206735	53140.2	50362.6	50736.9
8.01_303.2314m/z	303.231	8.00593	neg	8,11-eicosadiynoic acid	24087	Lipids and lipid-like molecules	Fatty Acyls	Fatty Acids and Conjugates	M-H	C20H32O2	49.6	56.3	-4.99077	5.13556e+07	5.79352e+07	4.52118e+07	5.78882e+07	3.95472e+07	2.51368e+07	4.23896e+07	4.26207e+07	3.65973e+07	4.59048e+07	3.00911e+07	2.40819e+07	5.12046e+07	4.43169e+07	5.19491e+07	5.59062e+07	3.36582e+07	4.12373e+07	4.24501e+07	4.28635e+07	4.26777e+07
5.42_577.3755m/z	577.375	5.42103	neg	Pandaroside D	LMST05050006	Lipids and lipid-like molecules	Sterol Lipids	Steroid conjugates	M-H	C33H54O8	49.6	64.7	1.49942	23284.3	37867.9	87419.4	42608.8	163771	134485	82832.2	30164.8	45445.4	22756.9	10138.1	48863.4	42059.9	32426.8	25301.7	34666.2	15018.7	36547.6	47290.5	50286.7	46554.1
5.69_271.2267m/z	271.227	5.68657	neg	16-hydroxy hexadecanoic acid	58386	Lipids and lipid-like molecules	Fatty Acyls	Fatty acids and conjugates	M-H	C16H32O3	49.5	55.6	-4.3753	210712	687262	796482	582689	373487	350310	831938	203427	373826	182637	151902	229993	935252	356716	818884	1.38029e+06	367543	734340	508954	515188	516660
13.86_359.1345m/z	359.135	13.8558	pos	(1x,2x)-Guaiacylglycerol 3-glucoside	HMDB0040600	Lipids and lipid-like molecules	Fatty Acyls	Fatty acyl glycosides	M+H-H2O	C16H24O10	49.5	52.9	2.34923	120134	148643	106432	195983	124772	85709.5	110742	102815	69833.4	58989.6	83480.4	55617.5	65182.4	48016.2	30827	37476.7	23999.3	45507.9	65039.7	68672.8	58950.3
7.62_271.2266m/z	271.227	7.6227	neg	2-hydroxyhexadecanoic acid	34495	Unclassified	Unclassified	Unclassified	M-H	C16H32O3	49.4	54.5	-4.53141	777380	991012	1.18241e+06	726364	797574	634074	1.08975e+06	711749	1.10368e+06	556067	594207	1.18939e+06	1.12964e+06	939106	1.4323e+06	1.29706e+06	852777	1.01433e+06	945916	983447	959036
8.55_296.2939m/z	296.294	8.55015	pos	Margaroyl-EA	LMFA08040049	Lipids and lipid-like molecules	Fatty Acyls	Fatty amides	M+H-H2O	C19H39NO2	49.4	56.2	-2.92146	121150	138143	152188	159945	142528	144470	142760	153763	150082	166993	171725	178057	176905	174173	173378	170075	148261	175812	173061	168167	181590
8.69_393.2245m/z	393.224	8.68633	pos	delta6-9-IsoF	LMFA03130004	Lipids and lipid-like molecules	Fatty Acyls	Eicosanoids	M+Na	C20H34O6	49.4	53.8	-0.731742	260189	253933	211635	148299	128068	100781	142700	104732	143513	99376.2	112673	128358	142619	140623	132158	128839	124932	130799	128550	126613	129006
9.70_379.3208m/z	379.321	9.70098	neg	15-oxo-18Z-tetracosenoic acid	LMFA01060148	Lipids and lipid-like molecules	Fatty Acyls	Fatty Acids and Conjugates	M-H	C24H44O3	49.4	56.1	-2.63186	129667	294265	358696	259965	224927	84458.3	416544	110606	98387.5	112724	83314.6	155085	351284	416009	595046	449110	243067	485603	290275	285646	275154
13.83_824.6141m/z	824.614	13.8295	pos	PE(16:0/24:1(15Z))	HMDB0008948	Lipids and lipid-like molecules	Glycerophospholipids	Glycerophosphoethanolamines	M+Na	C45H88NO8P	49.4	59.9	0.180157	96898.3	113975	131846	133096	126701	142599	163012	118402	118219	177438	143449	129763	163014	205176	189964	225777	158774	124749	151997	193810	157001
5.63_427.2850m/z	427.285	5.62562	neg	Pinnasterol	LMST01010283	Lipids and lipid-like molecules	Sterol Lipids	Sterols	M-H2O-H	C27H42O5	49.3	58.8	-0.947659	43456.6	68910.9	133530	64688.1	18534.1	8932.63	54069.7	87432.6	55670.8	62906.7	53615.6	52267.3	170050	94618.8	138617	225453	41875.5	202214	88034.5	90692.5	86877.5
8.10_337.2368m/z	337.237	8.10262	pos	9-peroxy-5Z,7E,11Z,14Z-eicosatetraenoate	HMDB0060098	Lipids and lipid-like molecules	Fatty Acyls	Fatty acids and conjugates	M+H	C20H32O4	49.3	56.9	-1.64496	1.62059e+06	1.51624e+06	1.7824e+06	1.78793e+06	1.88736e+06	1.90051e+06	1.98692e+06	1.99065e+06	1.99017e+06	2.02626e+06	2.07263e+06	2.14862e+06	2.15363e+06	2.31591e+06	2.00978e+06	2.12548e+06	2.23285e+06	2.4025e+06	1.88428e+06	2.02077e+06	1.99281e+06
9.59_282.1418m/z	282.142	9.58945	pos	Isoleucyl-Glutamine	HMDB0028905	Organic acids and derivatives	Carboxylic acids and derivatives	Amino acids, peptides, and analogues	M+Na	C11H21N3O4	49.3	58.7	-2.60536	732405	497442	574017	545810	854511	814443	597883	539009	809237	507581	725950	561915	569159	627439	491137	468415	595137	609559	467607	727727	602094
11.68_826.5615m/z	826.562	11.6845	neg	PC(16:0/20:4(5Z,8Z,11Z,14Z))	HMDB0007982	Lipids and lipid-like molecules	Glycerophospholipids	Glycerophosphocholines	M+FA-H	C44H80NO8P	49.3	61.3	1.51499	7.72721e+07	7.83702e+07	5.40553e+07	8.30509e+07	8.15627e+07	6.5978e+07	6.80151e+07	6.92515e+07	5.61434e+07	8.72416e+07	6.88631e+07	5.23349e+07	8.60552e+07	9.06361e+07	7.5367e+07	6.73244e+07	4.9376e+07	6.58156e+07	6.90469e+07	7.20619e+07	7.03912e+07
5.74_520.2372m/z	520.237	5.74428	pos	5'-Deoxyadenosine	HMDB0001983	Nucleosides, nucleotides, and analogues	5'-deoxyribonucleosides	Unclassified	2M+NH4	C10H13N5O3	49.2	55.3	-0.686476	1.73071e+06	1.08678e+06	1.02033e+06	1.12374e+06	989054	632167	1.10544e+06	1.61609e+06	884303	1.6006e+06	1.22007e+06	768927	1.48074e+06	1.11161e+06	1.50431e+06	1.04509e+06	983253	701993	1.6116e+06	1.04968e+06	1.18978e+06
6.11_490.3310m/z	490.331	6.1128	neg	PC(O-1:0/16:0)	LMGP01020004	Lipids and lipid-like molecules	Glycerophospholipids	Glycerophosphocholines	M-H2O-H	C25H52NO7P	49.2	63.5	1.38701	55958.9	53865.7	60405.3	56020.3	36690.9	32192	33824.1	51471.1	43951.9	38701.5	21522.8	25556.7	54096.9	56512.9	41414.9	55545.6	34850.9	35921.8	38974.5	40835.5	41791.5
6.45_431.3163m/z	431.316	6.44575	neg	1alpha,25-dihydroxy-10,19-methano-23-oxavitamin D3 / 1alpha,25-dihydroxy-10,19-methano-23-oxacholecalciferol	LMST03020285	Lipids and lipid-like molecules	Sterol Lipids	Secosteroids	M-H	C27H44O4	49.2	61	-0.926319	14033.3	54091.8	26763.9	26945.6	16233.2	3010.57	2707.76	30528.7	13973	12115.5	24665.8	52639.7	65426.7	46794.6	45855.7	21795.3	37551.2	84926.1	34690.6	26022.3	32198.6
9.24_552.4017m/z	552.402	9.24167	pos	Butanoyl PAF	62940	Unclassified	Unclassified	Unclassified	M+H	C28H58NO7P	49.2	69.9	-1.17424	18538.4	8604.9	7628.12	18804.2	14786.1	44253.8	26348.8	26750.7	3696.77	19905.5	17587.1	0.000461319	12821.6	20835.5	16238.9	17668.8	0.000461319	2541.08	23220.5	10056.2	17868.3
3.02_132.0452m/z	132.045	3.02115	neg	5-Hydroxyindole	HMDB0059805	Organoheterocyclic compounds	Indoles and derivatives	Hydroxyindoles	M-H	C8H7NO	49.2	54.3	-1.95663	5223.77	2442.16	9060.39	7103.73	0.000461319	10612.6	2877.03	6986.37	5561.72	1765.37	2508.99	9332.32	464.588	3738.15	2291.59	3435.33	7528.55	6676.29	6610.19	5087.45	5992.88
5.43_452.2773m/z	452.277	5.42865	neg	PC(13:0/0:0)	LMGP01050001	Lipids and lipid-like molecules	Glycerophospholipids	Glycerophosphocholines	M-H	C21H44NO7P	49.1	51.2	-2.05487	726514	1.0136e+06	572743	819423	918837	442987	621298	798910	778072	856956	800815	626648	638620	839308	1.00634e+06	814061	967009	848191	747218	751121	751632
7.92_280.1523m/z	280.152	7.92113	pos	2-Hexenoylcarnitine	LMFA07070031	Lipids and lipid-like molecules	Fatty Acyls	Fatty esters	M+Na	C13H23NO4	49.1	50.3	1.49276	70257	89709.5	51469.3	85894.5	86294.3	73402.4	76733.7	66905.8	67095.2	65046.2	77261	68406.2	68138.9	63151.8	71613.2	86112.4	73162.9	74202	67556.2	65281	71699
3.06_217.0981m/z	217.098	3.05985	pos	5-Methoxytryptophan	HMDB0002339	Organoheterocyclic compounds	Indoles and derivatives	Tryptamines and derivatives	M+H-H2O	C12H14N2O3	49.1	51.5	3.89704	12869.5	12804.3	20503.6	39671.2	9670.63	43023.4	12397.2	37494	16146.4	40872.2	37057.1	55283.4	22145.5	45006	31314.9	22891.8	35003.1	32430.5	19762.9	32939.3	29309.1
8.02_140.1208n	123.118	8.02155	pos	(Z)-6-Nonenal	HMDB0030958	Organooxygen compounds	Carbonyl compounds	Aldehydes	M+H-H2O, M+Na	C9H16O	49	54.1	4.97263	511389	502540	556643	604441	629877	694864	675270	676069	758806	712559	747252	782203	785065	785579	796248	790861	842625	817374	688536	734708	732937
4.16_226.1198m/z	226.12	4.16247	pos	Prolyl-Glutamine	HMDB0029015	Organic acids and derivatives	Carboxylic acids and derivatives	Amino acids, peptides, and analogues	M+H-H2O	C10H17N3O4	49	52.3	4.98802	38876.1	14944.5	28439.2	25558.9	13706.8	12627.2	23701.9	24405.3	32350.8	19068.9	12891.6	17161.5	15333.2	16728.9	19765	17838	18002.1	30460.3	46123.9	29077.8	33822.8
7.53_552.3672m/z	552.367	7.53208	neg	LysoPC(P-18:0)	HMDB0013122	Lipids and lipid-like molecules	Glycerophospholipids	Glycerophosphocholines	M+FA-H	C26H54NO6P	48.9	52	0.289785	446417	437115	556582	484655	447177	339513	355993	431843	436184	327916	223376	457419	460785	475648	274233	325552	293556	338228	405230	426499	413534
7.59_744.5885m/z	744.589	7.5946	pos	PC(16:0/P-18:1(11Z))	HMDB0007996	Lipids and lipid-like molecules	Glycerophospholipids	Glycerophosphocholines	M+H	C42H82NO7P	48.9	57	-2.21423	69492.5	93775.4	60796.1	65356.1	37856.6	75147.3	115557	107293	76360.5	184385	201106	306384	333580	158295	140716	136710	137886	154024	218980	187506	189543
9.78_173.1419n	156.139	9.78348	pos	3R-aminononanoic acid	LMFA01100019	Lipids and lipid-like molecules	Fatty Acyls	Fatty Acids and Conjugates	M+H-H2O, M+NH4	C9H19NO2	48.9	48.1	1.70765	1.10429e+06	1.24765e+06	1.31614e+06	1.42389e+06	1.38732e+06	1.52242e+06	1.66509e+06	1.58348e+06	1.67808e+06	1.71621e+06	1.70869e+06	1.77412e+06	1.75515e+06	1.8357e+06	1.86731e+06	1.83838e+06	1.86973e+06	1.88392e+06	1.66875e+06	1.76097e+06	1.76983e+06
8.23_247.1540m/z	247.154	8.22695	pos	Dibutyl malate	HMDB0031696	Organic acids and derivatives	Hydroxy acids and derivatives	Beta hydroxy acids and derivatives	M+H	C12H22O5	48.9	55.1	-0.171564	80908	89247.3	77350.2	82191.8	63093.8	57856.8	43552.3	78670.1	78458.1	71833.2	80805.2	65944.3	97084.7	89868.9	50223.3	72012.2	88615.5	79079.3	80789.6	94835.5	79004.7
7.97_269.1750m/z	269.175	7.9666	pos	Capryloylcholine	HMDB0013225	Organic nitrogen compounds	Organonitrogen compounds	Quaternary ammonium salts	M+K	C13H28NO2+	48.8	52.6	-0.920961	86997.9	69448.5	62529.6	94965.2	65289.8	78768.7	55942	88076.4	85811.1	133561	140257	75239.4	116084	118077	72409	110136	97303	62108.3	78699.8	86545.1	84365.6
8.28_247.1440m/z	247.144	8.28183	pos	Subaphylline	HMDB0033463	Phenylpropanoids and polyketides	Cinnamic acids and derivatives	Hydroxycinnamic acids and derivatives	M+H-H2O	C14H20N2O3	48.7	51.7	-0.472626	105320	89485.5	88868.7	110324	119231	119899	102329	112634	102674	113821	105331	108519	110290	105728	107007	95629.4	98098.9	105923	116212	95707	101303
8.41_363.1682m/z	363.168	8.41118	pos	3-Hydroxyquinine	HMDB0001091	Alkaloids and derivatives	Cinchona alkaloids	Unclassified	M+Na	C20H24N2O3	48.7	49.9	0.801878	51098.6	70788.6	60773.9	51313.1	64512.2	38151.7	70293.9	54277.7	64366.8	56213.1	56198.9	47570.2	69510.3	64554.5	116713	81865.4	79119.9	84217.6	72164	65372.9	65621.2
9.22_311.2230m/z	311.223	9.22345	pos	Undecanoylcholine	HMDB0013322	Organic nitrogen compounds	Organonitrogen compounds	Quaternary ammonium salts	M+K	C16H34NO2+	48.7	52.5	3.40408	59490.3	56511.3	65630.7	50424.5	62101.1	53409.1	67423.6	53815.9	46524.7	62387.5	55545.5	53992	54753.6	52931.2	46456.6	52618.5	47077.3	50753.6	50345	62316.3	52776.3
9.78_152.1198n	135.117	9.78348	pos	3-Methyl-5-propyl-2-cyclohexen-1-one	HMDB0031854	Organooxygen compounds	Carbonyl compounds	Ketones	M+H-H2O, M+H	C10H16O	48.7	52.5	-2.01522	1.2971e+06	1.51143e+06	1.64298e+06	1.6434e+06	1.81539e+06	1.8907e+06	2.091e+06	2.01013e+06	2.14289e+06	2.21547e+06	2.20392e+06	2.25594e+06	2.27521e+06	2.37784e+06	2.46636e+06	2.48502e+06	2.42349e+06	2.38322e+06	2.19933e+06	2.30129e+06	2.29952e+06
6.24_452.2773m/z	452.277	6.24143	neg	LysoPE(16:0/0:0)	HMDB0011503	Lipids and lipid-like molecules	Glycerophospholipids	Glycerophosphoethanolamines	M-H	C21H44NO7P	48.7	47.1	-2.12455	2.48474e+07	2.39711e+07	1.99799e+07	2.17779e+07	2.75982e+07	1.81033e+07	1.82062e+07	2.42548e+07	3.17542e+07	2.81931e+07	2.7553e+07	2.1345e+07	2.35682e+07	2.13855e+07	2.00966e+07	2.0077e+07	2.60031e+07	1.87962e+07	2.34713e+07	2.39718e+07	2.34097e+07
6.81_295.2268m/z	295.227	6.81172	neg	10S-HpOME	LMFA02000059	Lipids and lipid-like molecules	Fatty Acyls	Octadecanoids	M-H2O-H	C18H34O4	48.6	57.5	-3.46314	89695.7	174813	147604	89172	86353.7	85265.6	183886	54709.5	109556	54678.4	56123.7	110391	128785	50298.7	198301	148774	87676.3	66566	104337	112442	103597
3.70_752.5614m/z	752.561	3.69705	neg	PE(18:0/20:2(11Z,14Z))	HMDB0009000	Lipids and lipid-like molecules	Glycerophospholipids	Glycerophosphoethanolamines	M-H2O-H	C43H82NO8P	48.6	57.2	1.82956	324399	413659	314151	455304	351101	358835	416799	379889	376261	307688	356425	251082	380132	573857	574750	428557	355123	233161	388508	461812	403959
5.78_335.2219m/z	335.222	5.77802	neg	Ascaridole	HMDB0035766	Organoheterocyclic compounds	Dioxanes	1,2-dioxanes	2M-H	C10H16O2	48.6	49.6	-2.72419	17309.3	23792.7	35588.5	21790.7	8321.4	11809.3	32642.1	18084.5	39030	6542.77	26867.1	22718	29033.5	31789.8	153205	267861	95656	252535	59042.2	59442.4	59313.7
6.41_616.3621m/z	616.362	6.40763	neg	LysoPC(22:4(7Z,10Z,13Z,16Z))	HMDB0010401	Lipids and lipid-like molecules	Glycerophospholipids	Glycerophosphocholines	M+FA-H	C30H54NO7P	48.5	46.9	0.201574	670932	890823	678140	604878	782081	551801	444791	616337	738134	575967	452054	597890	666876	634942	542392	600232	428211	563755	606724	608276	604562
6.83_297.2425m/z	297.243	6.83458	neg	Ricinoleic acid	HMDB0034297	Lipids and lipid-like molecules	Fatty Acyls	Fatty acids and conjugates	M-H	C18H34O3	48.5	56.4	-3.31426	121284	135075	107516	143883	123500	126459	139326	95587.9	136913	139958	179949	117258	121759	84355.3	138685	123171	132522	86188.9	112798	125753	121466
6.85_261.0961m/z	261.096	6.84827	pos	3,4,5-trihydroxy-6-[(oxolan-2-yl)methoxy]oxane-2-carboxylic acid	HMDB0126546	Organic oxygen compounds	Organooxygen compounds	Carbohydrates and carbohydrate conjugates	M+H-H2O	C11H18O8	48.5	55.6	-2.8068	182129	218405	175071	191642	229533	231033	171888	201320	175401	229332	196003	239343	173133	255634	177385	172402	205379	211393	183197	145056	169680
9.47_455.3538m/z	455.354	9.46552	neg	Theonellasterol G	LMST01040186	Lipids and lipid-like molecules	Sterol Lipids	Sterols	M-H2O-H	C30H50O4	48.5	54.8	1.63582	24934.6	32051	37367.9	29776	34020.4	30184	30140.9	37391	29254.6	34581	36345.7	39194.1	43487.5	38160.7	35738	36455.2	28681.5	40605.6	34393	42288.7	36186.2
10.87_338.2442m/z	338.244	10.8719	pos	3-Dehydrosphinganine	HMDB0001480	Organic oxygen compounds	Organooxygen compounds	Carbonyl compounds	M+K	C18H37NO2	48.5	51.2	-4.48953	1.20204e+06	1.37161e+06	1.49007e+06	1.21231e+06	1.31206e+06	1.48086e+06	1.40433e+06	1.45423e+06	1.53842e+06	1.35178e+06	1.60397e+06	1.41175e+06	1.3149e+06	1.28802e+06	1.24713e+06	1.37624e+06	1.45215e+06	1.38639e+06	1.40503e+06	1.4551e+06	1.42839e+06
7.58_582.3781m/z	582.378	7.5768	neg	PC(O-17:0/2:0)	LMGP01020078	Lipids and lipid-like molecules	Glycerophospholipids	Glycerophosphocholines	M+FA-H	C27H56NO7P	48.5	49.4	0.858317	581815	437811	402293	654318	713071	477124	464965	584664	369694	472779	370564	327836	534357	518827	564007	387001	436026	279773	463657	484995	469972
9.17_333.2789m/z	333.279	9.16592	neg	Docosatrienoic acid	HMDB0002823	Lipids and lipid-like molecules	Fatty Acyls	Fatty acids and conjugates	M-H	C22H38O2	48.4	59.8	-2.87714	44282.7	76250.4	79072.9	47911.8	43794	23212.8	66364.1	38220	57331.9	36141.6	24884.2	39178.3	81834.9	43047.1	133949	91961.9	102952	73599.4	59185.7	62209.3	60871.3
3.89_273.0756m/z	273.076	3.89402	neg	3'-Hydroxy-O-desmethylangolensin	HMDB0041654	Phenylpropanoids and polyketides	Alpha-methyldeoxybenzoin flavonoids	Unclassified	M-H	C15H14O5	48.4	58.6	-4.47055	166740	5016.32	52511.5	12715.5	16639	111125	38004.7	6816.93	15196	12812.8	53002.7	149303	17870.3	30590.7	58152.3	54922.9	63344.6	94615.5	47811.6	46965.9	48033.6
5.87_500.2779m/z	500.278	5.8683	neg	LysoPE(20:4(5Z,8Z,11Z,14Z)/0:0)	HMDB0011517	Lipids and lipid-like molecules	Glycerophospholipids	Glycerophosphoethanolamines	M-H	C25H44NO7P	48.4	45.2	-0.731083	1.14348e+07	1.28214e+07	9.78577e+06	9.44448e+06	1.19411e+07	7.46238e+06	1.00018e+07	1.07399e+07	1.05583e+07	9.83943e+06	9.15551e+06	7.08599e+06	1.04366e+07	9.11691e+06	1.1429e+07	1.03637e+07	1.04446e+07	8.3445e+06	9.56794e+06	9.56178e+06	9.54507e+06
9.48_282.1538m/z	282.154	9.47777	pos	Ilicifolinoside A	HMDB0041186	Lipids and lipid-like molecules	Fatty Acyls	Fatty acyl glycosides	M+NH4	C11H20O7	48.3	51.9	-3.32871	1.29668e+06	1.50812e+06	1.50104e+06	1.27035e+06	1.34448e+06	1.0661e+06	1.01606e+06	1.11178e+06	1.34801e+06	1.16426e+06	1.21294e+06	1.36453e+06	1.20527e+06	1.1834e+06	1.29345e+06	1.12125e+06	1.23286e+06	1.27356e+06	1.23456e+06	1.34493e+06	1.29925e+06
10.69_137.1325m/z	137.132	10.6924	pos	(2E,4E)-2,4-Decadien-1-ol	HMDB0036196	Lipids and lipid-like molecules	Fatty Acyls	Fatty alcohols	M+H-H2O	C10H18O	48.3	42.6	-0.0966203	104920	117477	139662	133073	154862	193294	172797	173711	175062	196262	200132	203124	205055	214120	217730	214492	204926	207440	185784	198181	199091
12.03_852.5766m/z	852.577	12.0262	neg	PC(18:1(11Z)/20:4(8Z,11Z,14Z,17Z))	HMDB0008082	Lipids and lipid-like molecules	Glycerophospholipids	Glycerophosphocholines	M+FA-H	C46H82NO8P	48.3	56	0.728588	2.31822e+07	2.28508e+07	1.56419e+07	2.58132e+07	2.35813e+07	1.76565e+07	1.92236e+07	2.15711e+07	1.61917e+07	2.17859e+07	2.08346e+07	1.67719e+07	2.39872e+07	2.66511e+07	2.45139e+07	2.60672e+07	1.73322e+07	2.27439e+07	2.01372e+07	2.07404e+07	2.05341e+07
12.78_282.1823m/z	282.182	12.7751	pos	2-amino-tetradecanoic acid	LMFA01100007	Lipids and lipid-like molecules	Fatty Acyls	Fatty Acids and Conjugates	M+K	C14H29NO2	48.2	51.7	-3.01194	107775	87876.9	73668.5	132027	96497.1	130092	92874.4	84231	150371	83009.2	103476	128486	91553	76204.5	68764.6	102537	120333	120640	96657.6	69065.2	91601.1
6.08_277.1167m/z	277.117	6.08023	pos	L-Pyridosine	HMDB0029443	Organic acids and derivatives	Carboxylic acids and derivatives	Amino acids, peptides, and analogues	M+Na	C12H18N2O4	48.2	49.9	3.41342	36608.3	31058.9	38012.9	32945.7	33534	32024	23385.9	40419.3	34405.3	37859.2	39843.1	30178	53916.9	43351.2	33510.3	29090	40598.3	41102.6	48219.2	31638	38902.2
6.16_319.2265m/z	319.227	6.15853	neg	14,15-DiHETrE	HMDB0002265	Lipids and lipid-like molecules	Fatty Acyls	Eicosanoids	M-H2O-H	C20H34O4	48.2	49.2	-4.0457	908936	752212	496879	942187	627253	258817	137601	757086	448631	661305	352923	286375	475207	1.06421e+06	756089	1.08834e+06	741850	439871	604483	601220	600832
7.26_184.0738m/z	184.074	7.26463	pos	Phosphocholine	3318	Organic nitrogen compounds	Organonitrogen compounds	Quaternary ammonium salts	M+H	C5H14NO4P	48.2	48.3	2.61668	717059	686336	723936	922894	1.0054e+06	908114	996415	997972	924456	1.08272e+06	1.02274e+06	910157	1.24464e+06	1.32544e+06	1.35198e+06	1.09838e+06	1.18866e+06	990355	1.03465e+06	1.11146e+06	1.10219e+06
8.71_395.1616m/z	395.162	8.71308	pos	Dicaffeoylputrescine	HMDB0033467	Phenylpropanoids and polyketides	Cinnamic acids and derivatives	Hydroxycinnamic acids and derivatives	M+H-H2O	C22H24N2O6	48.2	50.5	3.47532	40378.7	60743.6	51203.1	40068.4	33179.9	44877.2	53722.1	30064	46993.6	35073.3	43652.2	32224.5	39034.2	31441.2	51518	32577.2	28943.3	37619.7	47983.1	40073.1	43751
9.19_223.1448m/z	223.145	9.18783	pos	beta-Calacorene	HMDB0059858	Lipids and lipid-like molecules	Prenol lipids	Sesquiterpenoids	M+Na	C15H20	48.2	55.3	-4.35401	97944	103794	105225	121767	131965	128586	102352	120063	84311	134864	120147	90113.5	137173	141380	128059	128191	106257	92297	135858	113716	124909
7.04_291.1352m/z	291.135	7.04053	pos	L-Thyronine	HMDB0000667	Organic acids and derivatives	Carboxylic acids and derivatives	Amino acids, peptides, and analogues	M+NH4	C15H15NO4	48.2	50.6	4.56848	29201.3	34797.8	22802.6	37247.1	33706.4	30671	34462	28276.5	29080.1	39351.8	28585.1	28390.2	35369.2	47925.3	44907.3	35099.1	42228.9	30252.7	32931.3	33828.3	36763
8.70_265.1392m/z	265.139	8.69562	pos	Linamarin	HMDB0033699	Organic oxygen compounds	Organooxygen compounds	Carbohydrates and carbohydrate conjugates	M+NH4	C10H17NO6	48.2	54.9	-0.964989	40086	47448.1	52153.3	33372.2	40538.8	42128.9	53072.5	52390	45694.8	39728.9	59581.3	52299.3	37243	37631.6	41485.1	45712.6	54780.4	35584	45842.7	46984	48504.9
9.33_310.2138m/z	310.214	9.33358	pos	2R-aminohexadecanoic acid	LMFA01100016	Lipids and lipid-like molecules	Fatty Acyls	Fatty Acids and Conjugates	M+K	C16H33NO2	48.1	51.4	-1.7482	87286.4	115694	134696	116679	132076	140876	109770	127499	143739	105061	97855.7	114872	102041	122117	121466	108922	95868.9	103163	105130	110678	112037
9.61_338.1954m/z	338.195	9.60712	pos	2-[2-(3,7-dimethylocta-2,6-dien-1-yl)-3,4-dihydroxyphenyl]-2-hydroxyacetic acid	HMDB0134978	Lipids and lipid-like molecules	Prenol lipids	Monoterpenoids	M+NH4	C18H24O5	48.1	52.6	-2.44895	215170	276181	240404	233676	204867	201616	223007	216402	211985	186862	212837	197553	174219	211269	213328	185412	205055	199581	145880	265082	188159
10.15_265.1399m/z	265.14	10.1527	pos	2-Carboxy-4-dodecanolide	HMDB0030987	Organoheterocyclic compounds	Lactones	Gamma butyrolactones	M+Na	C13H22O4	48.1	47.2	-4.47205	29775.2	47165.6	29009	36464.7	40115.1	43368.7	42596.9	39762	49214.8	46576.6	39825.3	48781.9	36931.4	40836.9	44712.5	51222.8	32253.4	37762.2	50292.6	56388.2	49537.4
5.46_474.2622m/z	474.262	5.45913	neg	LysoPE(18:3(6Z,9Z,12Z)/0:0)	HMDB0011508	Lipids and lipid-like molecules	Glycerophospholipids	Glycerophosphoethanolamines	M-H	C23H42NO7P	48.1	46.8	-0.904524	675076	527819	500049	421042	449054	419045	574175	534929	627319	540026	562740	848763	416015	481727	579423	459399	664778	516662	532404	530921	522570
5.47_449.3276m/z	449.328	5.47438	neg	(25R)-1beta,3alpha,7alpha-trihydroxy-5beta-cholestan-26-oic acid	LMST04030188	Lipids and lipid-like molecules	Sterol Lipids	Bile acids and derivatives	M-H	C27H46O5	48	47.2	0.674741	28891.5	47708.6	48004.2	23386.3	65386.6	20653.1	31475.7	19592.5	23835	12556.2	16207.2	62906.4	39774.3	31273	20500.6	26999.2	42275.9	73140.1	35905	32735	33753.5
5.91_242.0795m/z	242.079	5.90683	neg	Asparaginyl-Glutamic acid	HMDB0028730	Organic acids and derivatives	Carboxylic acids and derivatives	Amino acids, peptides, and analogues	M-H2O-H	C9H15N3O6	48	57	4.80053	13607	13840.5	14125.5	17427.6	10585.1	10785.5	13543.9	21297	13307.4	15102.2	11272.4	8245.47	17303.2	11156.5	17748.8	12219.8	9347.51	4824.61	12465.3	11184.6	11981.8
7.26_311.1467m/z	311.147	7.26463	pos	L-Histidine	HMDB0000177	Organic acids and derivatives	Carboxylic acids and derivatives	Amino acids, peptides, and analogues	2M+H	C6H9N3O2	48	51.7	1.36928	28912.6	26775.7	41774.1	32983.6	27080.7	47203.6	39025.2	48526.9	28252.7	61386.1	50713.6	35921.3	46897.8	66828.7	44506.9	44608.7	46661.1	53932.1	29800.7	50433.8	44878.5
7.32_238.2175m/z	238.217	7.32145	pos	Humuladienone	HMDB0038208	Lipids and lipid-like molecules	Prenol lipids	Sesquiterpenoids	M+NH4	C15H24O	48	48.7	4.14522	55374.4	60151.6	59848	54139.5	56068.9	89454.7	71066.5	62738.7	68705	81156	81296.5	74891	60126.2	72774.2	77541.1	70894.2	75628.9	82468.7	65968.4	69671.6	70030
3.47_333.0060m/z	333.006	3.46842	neg	(5,7-dihydroxy-4-oxo-2-phenyl-3,4-dihydro-2H-1-benzopyran-3-yl)oxidanesulfonic acid	HMDB0125406	Phenylpropanoids and polyketides	Flavonoids	Sulfated flavonoids	M-H2O-H	C15H12O8S	48	48.4	-4.01349	1.40532e+06	614293	1.3387e+06	2.82346e+06	1.44188e+06	3.8735e+06	1.14592e+06	1.12341e+06	1.96691e+06	1.92411e+06	2.24243e+06	2.29472e+06	926690	1.46001e+06	964205	1.30122e+06	1.38147e+06	1.5319e+06	1.78317e+06	1.60871e+06	1.68338e+06
6.54_395.2570m/z	395.257	6.53727	neg	13,14-dihydro-15(R,S)-hydroxy-16,16-difluoro Prostaglandin E1-d4	96535	Unclassified	Unclassified	Unclassified	M-H	C20H30D4F2O5	48	65.4	4.45477	44694.8	31379.9	42611.4	40134.6	28779.1	23022.2	22481.8	38282.3	31192.6	35432.4	22452.1	22049.7	40794.3	42485.2	21425.8	33779.3	27817.6	31767.4	38368	32799.6	35322.9
9.55_441.3372m/z	441.337	9.54945	neg	previtamin D2 / preergocalciferol	LMST03010015	Lipids and lipid-like molecules	Sterol Lipids	Secosteroids	M+FA-H	C28H44O	47.9	57.4	-0.497253	32109.2	13739.6	10225.5	30825.2	6034.1	12760.3	20220.9	50935.2	7434.31	79753.8	141872	24209.3	66781.7	85912.6	60035.3	36962.7	47828.1	73101.6	47345.3	36744.6	43329.5
4.53_997.5889m/z	997.589	4.53178	neg	Tauroursodeoxycholic acid	HMDB0000874	Lipids and lipid-like molecules	Steroids and steroid derivatives	Bile acids, alcohols and derivatives	2M-H	C26H45NO6S	47.9	69	2.70792	8.0958e+06	239073	5.01737e+06	6.12406e+06	4.08731e+06	4.41527e+06	1.89523e+07	4.18094e+06	2.41631e+06	4.83996e+06	4.27199e+06	4.16398e+06	947539	2.9701e+06	976805	465393	399271	1.49673e+06	3.59456e+06	3.40089e+06	3.43594e+06
6.67_323.2583m/z	323.258	6.6745	neg	3-Acetoxystearic acid	LMFA01070025	Lipids and lipid-like molecules	Fatty Acyls	Fatty Acids and Conjugates	M-H2O-H	C20H38O4	47.9	56.6	-2.50443	60413.6	66122.8	49701.9	52581.4	41865.9	14475.3	11580.8	32026.4	26538.6	28078.7	6871.69	16135.4	53424.2	69684.7	83864.4	99704.2	61033.1	24365.2	46537	43790.3	43559.8
8.76_826.5619m/z	826.562	8.76345	neg	PS(19:0/20:3(8Z,11Z,14Z))	LMGP03010471	Lipids and lipid-like molecules	Glycerophospholipids	Glycerophosphoserines	M-H	C45H82NO10P	47.8	59.5	1.80542	3.49586e+07	3.21922e+07	3.49965e+07	3.45246e+07	4.61756e+07	3.82485e+07	3.40707e+07	3.2046e+07	3.63756e+07	3.5439e+07	3.44627e+07	2.94284e+07	2.4204e+07	3.13448e+07	3.00562e+07	3.10212e+07	3.06144e+07	2.68088e+07	2.85991e+07	2.91289e+07	2.89347e+07
9.55_282.0478m/z	282.048	9.55223	pos	Cytidine	HMDB0000089	Nucleosides, nucleotides, and analogues	Pyrimidine nucleosides	Unclassified	M+K	C9H13N3O5	47.8	54.9	-3.701	29299.4	63154.2	185944	55214.5	0.000461319	55302.3	0.000461319	0.000461319	101797	128048	117060	144898	0.000461319	136289	54682.7	76267.1	49432.4	0.000461319	24939.1	23733.8	31528.9
2.88_117.0582n	118.065	2.87685	pos	4-Ethynylaniline	4113	Unclassified	Unclassified	Unclassified	M+H, M+K	C8H7N	47.8	52.2	2.73552	2.39275e+07	1.26617e+07	1.18544e+07	1.47944e+07	1.2236e+07	1.31965e+07	1.41687e+07	1.41293e+07	2.59141e+07	1.30629e+07	1.23239e+07	1.41791e+07	2.61118e+07	1.64529e+07	1.36778e+07	2.80454e+07	1.49959e+07	1.80009e+07	2.62104e+07	1.24782e+07	1.70798e+07
5.49_524.2996m/z	524.3	5.48962	neg	LysoPE(0:0/18:1(11Z))	HMDB0011475	Lipids and lipid-like molecules	Glycerophospholipids	Glycerophosphoethanolamines	M+FA-H	C23H46NO7P	47.8	47.2	0.451223	51838.7	34283.9	27156.9	58911.5	40247.8	38508.1	46667.7	52694	45957.8	100716	67193.5	32366.8	38228.8	53523.1	66945.6	56508.8	55038.6	22900.7	49630	46943.6	48399
5.76_588.3309m/z	588.331	5.76278	neg	LysoPC(20:4(5Z,8Z,11Z,14Z))	HMDB0010395	Unclassified	Unclassified	Unclassified	M+FA-H	C28H50NO7P	47.7	40.7	0.343832	1.64714e+07	1.81969e+07	1.14421e+07	1.98447e+07	1.77377e+07	1.12868e+07	1.2003e+07	1.56976e+07	1.10244e+07	1.67677e+07	1.05785e+07	8.29482e+06	1.78998e+07	1.79576e+07	1.70708e+07	1.43035e+07	8.34168e+06	1.08481e+07	1.40312e+07	1.40646e+07	1.38001e+07
6.11_339.1619m/z	339.162	6.10518	neg	Prednisone	HMDB0014773	Lipids and lipid-like molecules	Steroids and steroid derivatives	Hydroxysteroids	M-H2O-H	C21H26O5	47.7	46.7	4.80541	86502.9	126801	53345.2	208687	130591	70715.4	115639	97661.4	71193	190458	114738	69187.2	89599	134109	95329.7	187049	106744	60003.9	102327	112807	106065
7.98_306.2146m/z	306.215	7.98493	pos	Sakacin A	HMDB0034554	Organic acids and derivatives	Carboxylic acids and derivatives	Amino acids, peptides, and analogues	M+NH4	C12H24N4O4	47.7	51.4	3.69706	41535.3	73138.4	68903.4	58068.8	37317.2	19032.4	52570.5	27465.2	37547.4	33337.1	29938.3	30119.9	46267.2	14605.8	29581.9	28350.7	25153.3	41625.8	40474.7	41537.1	38975
10.37_95.0853m/z	95.0853	10.3652	pos	(Z)-4-Heptenal	HMDB0031483	Organooxygen compounds	Carbonyl compounds	Aldehydes	M+H-H2O	C7H12O	47.7	43.2	-2.2606	232914	256379	275892	327151	351878	360279	365574	360492	400911	429453	446908	441256	446554	472324	492741	480945	457862	454182	397358	433168	433402
12.71_176.0345m/z	176.035	12.7097	neg	2-Hydroxy-7-methoxy-2H-1,4-benzoxazin-3(4H)-one	HMDB0038055	Organoheterocyclic compounds	Benzoxazines	Benzoxazinones	M-H2O-H	C9H9NO4	47.7	46.8	-4.11748	5.7523e+06	5.84887e+06	5.31922e+06	5.44612e+06	5.92344e+06	5.7527e+06	5.56256e+06	5.44239e+06	5.55621e+06	5.25131e+06	5.34745e+06	5.37259e+06	5.21801e+06	5.10411e+06	4.89649e+06	5.43803e+06	5.28332e+06	5.45574e+06	5.13505e+06	5.21645e+06	5.12348e+06
7.32_482.2758m/z	482.276	7.32145	pos	Dehydroisoandrosterone 3-glucuronide	HMDB0010327	Lipids and lipid-like molecules	Steroids and steroid derivatives	Steroidal glycosides	M+NH4	C25H36O8	47.6	49.3	2.13539	28170.2	29157.1	19084.5	26890.1	27773.2	33448.1	22681	18987.3	16993.6	17088.1	22283.4	15209.5	19571	24123.1	19047.2	13736.2	16740.7	13607.8	23604.5	24105.5	19334.6
8.43_747.5666m/z	747.567	8.4328	neg	PE-Cer(d14:1(4E)/23:0)	LMSP03020010	Lipids and lipid-like molecules	Sphingolipids	Phosphosphingolipids	M+FA-H	C39H79N2O6P	47.6	44.6	1.19434	1.61076e+08	1.62808e+08	1.28584e+08	1.51168e+08	1.53727e+08	1.70763e+08	1.81701e+08	1.49594e+08	1.56364e+08	1.49153e+08	1.50906e+08	1.38207e+08	1.47502e+08	1.77177e+08	1.63695e+08	1.56332e+08	1.27049e+08	1.30806e+08	1.47053e+08	1.65195e+08	1.48141e+08
9.07_153.1280m/z	153.128	9.07032	pos	(4R,6R)-cis-Carveol	41122	Lipids and lipid-like molecules	Prenol lipids	Monoterpenoids	M+H	C10H16O	47.6	46.9	4.26875	78033.5	83960.3	98726.4	98816	92909	108924	99141.9	109863	115972	118109	121700	138735	141059	133336	137013	153224	134409	152050	100498	113774	117454
5.88_571.2922m/z	571.292	5.88355	neg	Ganoderic acid H	HMDB0035987	Lipids and lipid-like molecules	Prenol lipids	Triterpenoids	M-H	C32H44O9	47.6	56	1.60198	155349	160269	153987	156127	179633	193198	181990	148148	182190	157821	159338	207995	177048	175843	128447	174747	202594	197245	161109	179157	168217
10.32_447.3487m/z	447.349	10.3174	neg	9-tetradecynoic acid	LMFA01030590	Lipids and lipid-like molecules	Fatty Acyls	Fatty Acids and Conjugates	2M-H	C14H24O2	47.6	43.3	1.67223	22839.1	16035.8	14371.7	17809.5	15691.5	17463.4	14799.9	17237.3	20375.7	18731.9	15669.4	30053	26535.3	30081.9	40869.7	31419.1	13092.3	26003.6	20953.6	20353.6	21549.5
8.02_82.0782n	165.165	8.02155	pos	3-Methylcyclopentene	HMDB0031544	Hydrocarbons	Unsaturated hydrocarbons	Olefins	M+H, M+Na, 2M+H	C6H10	47.5	42.4	-0.445833	548936	589523	724792	714534	823643	878589	885747	892650	964381	1.03045e+06	982523	1.04329e+06	1.04264e+06	1.01098e+06	1.06733e+06	1.02456e+06	1.11282e+06	1.08776e+06	917351	995449	989872
9.65_309.2789m/z	309.279	9.6476	neg	17Z-octadecenoic acid	LMFA01030082	Lipids and lipid-like molecules	Fatty Acyls	Fatty Acids and Conjugates	M-H	C20H38O2	47.5	48.3	-3.2169	144358	289845	380721	164085	134836	87976.5	302511	112525	167428	90077.1	100022	143043	253909	105324	345137	230358	222374	156147	180755	177551	192857
3.01_194.0452m/z	194.045	3.01352	neg	Dopaquinone	HMDB0001229	Organic acids and derivatives	Carboxylic acids and derivatives	Amino acids, peptides, and analogues	M-H	C9H9NO4	47.4	40.9	-3.68064	181317	26567.2	196941	172046	31824.2	248804	79734	183676	212464	166696	130897	203221	57606.1	136606	64419.8	53404.3	93870.1	162171	139221	138926	136816
8.02_128.1207n	111.117	8.02155	pos	(Z)-5-Octen-1-ol	HMDB0031298	Lipids and lipid-like molecules	Fatty Acyls	Fatty alcohols	M+H-H2O, M+Na	C8H16O	47.4	44.1	4.34659	479738	532072	609450	647078	609181	706124	716044	683707	721397	743991	778007	792115	811934	840434	829169	856440	858847	848226	680465	768691	754725
9.79_233.2272m/z	233.227	9.79268	pos	(Z)-9-Cycloheptadecen-1-one	HMDB0031336	Organic oxygen compounds	Organooxygen compounds	Carbonyl compounds	M+H-H2O	C17H30O	47.4	49.9	3.48726	67212.6	83384.5	98778.1	90731	90646.7	94928.7	113081	134600	114870	104077	99962.6	108706	140981	117816	131711	122064	148356	115853	136375	129480	130839
6.48_435.2516m/z	435.252	6.484	neg	LysoPA(0:0/18:1(9Z))	HMDB0007851	Lipids and lipid-like molecules	Glycerophospholipids	Glycerophosphates	M-H	C21H41O7P	47.3	58.4	-0.358734	147961	156850	131053	155359	192621	104758	142706	128676	124096	147915	160952	136988	161186	157806	185532	166594	184707	169616	149930	149978	150616
7.43_534.3564m/z	534.356	7.43235	neg	PC(19:1(9Z)/0:0)	LMGP01050130	Lipids and lipid-like molecules	Glycerophospholipids	Glycerophosphocholines	M-H	C27H54NO7P	47.3	41	-0.226455	824380	908158	621019	801064	1.19145e+06	592155	727909	858327	649027	725425	1.00537e+06	640417	832886	925845	1.29334e+06	932566	1.03087e+06	878483	822527	861841	847709
8.62_305.2473m/z	305.247	8.62415	neg	2-Cyclopentene-1-pentadec-9c-enoic acid	LMFA01140039	Lipids and lipid-like molecules	Fatty Acyls	Fatty Acids and Conjugates	M-H	C20H34O2	47.3	43.2	-4.19917	617629	861354	703074	1.07236e+06	680242	310530	835401	667612	489727	543294	578570	544272	672865	686790	1.46478e+06	1.29526e+06	1.16581e+06	1.03292e+06	780127	800264	764081
9.88_441.3378m/z	441.338	9.88403	neg	13'-Carboxy-alpha-tocopherol	HMDB0012555	Lipids and lipid-like molecules	Prenol lipids	Quinone and hydroquinone lipids	M-H2O-H	C29H48O4	47.2	49.6	0.936158	32963.7	118276	131735	52803.7	138771	7015.88	25184.9	39261	81889.8	48853.9	70308.3	192742	72585.1	59223.8	41636.2	34678.6	156990	272151	95600.9	80327.9	87352.2
11.95_282.1593m/z	282.159	11.9459	pos	8-hydroxymirtazapine	HMDB0060957	Organoheterocyclic compounds	Piperazinoazepines	Unclassified	M+H	C17H19N3O	47.2	47.5	-2.7539	139616	152508	142004	132272	144607	140391	146404	156703	170885	150587	161086	135832	121534	146177	146988	140870	162334	158307	132866	132658	130417
11.97_559.4737m/z	559.474	11.9729	neg	Bovinic acid	HMDB0003797	Lipids and lipid-like molecules	Fatty Acyls	Lineolic acids and derivatives	2M-H	C18H32O2	47.2	42	0.97687	68879.8	48298.4	75179.2	69387.2	39376.9	180063	36954.2	57609	179198	37281.1	21566.8	263594	43248.8	72326.1	318333	67008.9	36969.1	54242.5	92918.2	86293.3	87372.3
6.81_299.2579m/z	299.258	6.81172	neg	17-hydroxy stearic acid	LMFA02000135	Lipids and lipid-like molecules	Fatty Acyls	Octadecanoids	M-H	C18H36O3	47.2	43	-4.34769	617001	555302	777956	633851	591476	735496	643460	727796	1.07797e+06	614334	868316	6.47605e+06	656836	553230	2.5868e+06	676519	736060	616920	1.08607e+06	1.11816e+06	1.12095e+06
7.84_256.1421m/z	256.142	7.83962	pos	Spermic acid 1	HMDB0060066	Organic acids and derivatives	Carboxylic acids and derivatives	Amino acids, peptides, and analogues	M+K	C10H23N3O2	47.1	55.6	-0.591908	505074	589882	625204	348058	478848	238337	408084	521434	554122	367081	532621	503550	359714	406401	623561	490138	414974	449827	447764	453450	562326
8.02_124.0894n	142.123	8.02155	pos	2,3-Dimethyl-2-cyclohexen-1-one	HMDB0031414	Organooxygen compounds	Carbonyl compounds	Ketones	M+H-H2O, M+NH4, M+H	C8H12O	47.1	42.9	4.91674	3.06594e+06	3.36015e+06	3.68692e+06	3.82051e+06	4.02546e+06	4.43713e+06	4.3453e+06	4.30912e+06	4.37496e+06	4.59919e+06	4.67023e+06	4.92512e+06	4.75896e+06	4.84574e+06	4.93971e+06	4.88561e+06	4.99163e+06	5.05327e+06	4.32498e+06	4.56717e+06	4.60684e+06
9.32_339.2513m/z	339.251	9.3244	pos	MG(0:0/15:0/0:0)	HMDB0011532	Lipids and lipid-like molecules	Glycerolipids	Monoradylglycerols	M+Na	C18H36O4	47	48.8	2.29767	34558.8	43053.8	36596.5	34569.3	20795.6	38869.9	32131	36925.7	32025.2	31291.4	23983	27945.5	24314.6	27745.2	24630.7	27433.3	19502	35869.3	26586.1	36714.2	30220.8
9.91_856.6079m/z	856.608	9.91455	neg	PC(18:0/20:3(5Z,8Z,11Z))	HMDB0008046	Lipids and lipid-like molecules	Glycerophospholipids	Glycerophosphocholines	M+FA-H	C46H86NO8P	47	41.4	0.774876	2.3792e+08	2.34172e+08	2.30439e+08	1.65815e+08	2.66588e+08	3.14477e+08	1.97179e+08	2.5957e+08	2.42962e+08	2.78904e+08	2.79148e+08	3.10045e+08	2.51597e+08	2.53746e+08	2.96706e+08	3.43806e+08	2.9554e+08	3.10432e+08	2.39505e+08	2.801e+08	2.6574e+08
10.73_449.3644m/z	449.364	10.7343	neg	27:3(5Z,9Z,20Z)	LMFA01030903	Lipids and lipid-like molecules	Fatty Acyls	Fatty Acids and Conjugates	M+FA-H	C27H48O2	47	47.8	1.8647	15648.8	43689.2	19521.8	18639.5	27986.7	23550.7	21085.6	9860.39	32109.5	35912.4	23271.8	28282.8	69320.9	36621.8	109563	52388.3	24051.9	35042.8	35679.9	33104.6	32814.5
5.47_333.2058m/z	333.206	5.46675	neg	Dehydropinifolic acid	HMDB0036828	Lipids and lipid-like molecules	Prenol lipids	Diterpenoids	M-H	C20H30O4	47	45	-4.0377	83622	107935	145277	83862.1	72549.7	66806.9	128250	67844.3	111915	41499.2	39232.5	53429.1	192175	115917	323468	654626	145160	415829	145986	153065	150120
5.83_327.2323m/z	327.232	5.83137	neg	(4E,7E,10Z,13E,16E,19E)-docosa-4,7,10,13,16,19-hexaenoic acid	64830	Unclassified	Unclassified	Unclassified	M-H	C22H32O2	47	48.6	-1.97266	89207.3	96470.4	67636.2	68017.1	86591	48846.8	65022.2	79222.3	75624	77922.6	56386.3	34940.6	97512.7	83990.5	109776	77852.8	62121.2	60175.1	72676.2	64753.5	70679
9.07_383.2945m/z	383.294	9.07232	neg	25-hydroxy-23-oxavitamin D3 / 25-hydroxy-23-oxacholecalciferol	LMST03020045	Lipids and lipid-like molecules	Sterol Lipids	Secosteroids	M-H2O-H	C26H42O3	47	50.9	-2.66629	15704.4	23894.1	26563.2	25166.8	18097.8	5222.46	9177.11	30450.6	36823.4	38068.8	11758.9	6990.32	35894.3	22167.9	124247	40761.2	135712	74109.3	37092	40265.8	39183.4
13.84_706.5975m/z	706.597	13.838	pos	SM(d18:0/16:0)	HMDB0010168	Lipids and lipid-like molecules	Sphingolipids	Phosphosphingolipids	M+H	C39H82N2O6P+	47	69.4	-1.21264	279743	361602	389415	372700	446563	598521	419748	381112	466819	525022	460635	640624	655322	592701	635861	471713	612453	543782	518890	530103	524296
2.83_189.0760m/z	189.076	2.83063	neg	3-Hydroxysuberic acid	HMDB0000325	Organic acids and derivatives	Hydroxy acids and derivatives	Medium-chain hydroxy acids and derivatives	M-H	C8H14O5	46.9	48.8	-4.46528	10676.9	5484.69	20477.2	11895.7	3410.42	18886	15578.1	8151.56	17514.7	10924.7	9439.63	30345.2	2501.13	9802.5	18864.9	13531.1	20292.3	11962.7	14744.5	15648.5	14288.4
3.89_512.2687m/z	512.269	3.89402	neg	Sulfolithocholylglycine	HMDB0002639	Lipids and lipid-like molecules	Steroids and steroid derivatives	Bile acids, alcohols and derivatives	M-H	C26H43NO7S	46.9	45	-0.136966	545833	94214.2	509344	412693	457707	548458	1.74753e+06	514601	612686	372621	492067	1.0244e+06	469311	344421	291476	269038	220597	248783	488639	488813	492674
8.29_508.3410m/z	508.341	8.29287	neg	LysoPE(20:0/0:0)	HMDB0011511	Lipids and lipid-like molecules	Glycerophospholipids	Glycerophosphoethanolamines	M-H	C25H52NO7P	46.9	42.3	0.336333	307212	144971	170683	310739	230655	349895	195696	338322	356812	453694	359398	285975	288173	343184	327936	240330	240218	161360	306750	312248	298925
8.45_325.2745m/z	325.275	8.44825	neg	19-oxo-eicosanoic acid	LMFA01060132	Lipids and lipid-like molecules	Fatty Acyls	Fatty Acids and Conjugates	M-H	C20H38O3	46.9	43.6	-0.908013	166270	133470	46922.9	87357.7	40271.4	35134.3	85647.8	25692	26359.8	35481.5	30680.7	24720.7	41156.7	28313.2	171859	45795.9	33479	39829.2	53801.5	63317.4	57481.6
8.96_357.2791m/z	357.279	8.95577	neg	12-[5]-ladderane-dodecanoic acid	LMFA01140015	Lipids and lipid-like molecules	Fatty Acyls	Fatty Acids and Conjugates	M-H	C24H38O2	46.8	43.5	-2.15754	127591	169279	136814	182238	130242	66192.8	124317	202068	224057	208335	106917	99307	237537	154594	504194	289547	373774	391972	195068	200674	204850
9.00_478.3184m/z	478.318	8.9995	pos	2,3-Secoporrigenin	HMDB0030909	Organoheterocyclic compounds	Naphthofurans	Unclassified	M+NH4	C27H40O6	46.8	48.5	4.5252	45059.4	28154.1	38820.1	29872.8	26227.4	27793	25098.1	25082.9	27151.7	19455	32966.5	35244.8	35446.2	22277.1	11516.1	25559.8	30194.8	30594.9	25968.1	30625.9	28052.5
9.32_153.1272m/z	153.127	9.31512	pos	(S)-(-)-Perillyl alcohol	41074	Unclassified	Unclassified	Unclassified	M+H	C10H16O	46.8	35.9	-0.972737	153411	159750	177342	196567	192334	235738	229647	217203	216972	235995	228868	248302	242567	234677	241504	242638	252533	270976	234331	236243	241211
3.02_147.0320m/z	147.032	3.02115	neg	7-Methylxanthine	HMDB0001991	Organoheterocyclic compounds	Imidazopyrimidines	Purines and purine derivatives	M-H2O-H	C6H6N4O2	46.8	41	4.62467	25131.9	14426.1	46447.8	38260.2	9414.55	54353.3	16156.7	22371.8	19233.8	10630.7	16909.5	23531.4	5546.5	23555.2	15356.4	12841.2	39499.7	32062	23656.1	22318.7	23864.3
6.09_274.1266n	275.134	6.08907	pos	Glutaminyl-Gamma-glutamate	HMDB0028811	Organic acids and derivatives	Carboxylic acids and derivatives	Amino acids, peptides, and analogues	M+H, M+Na	C10H18N4O5	46.8	55.5	-3.91942	98707.7	97071.9	79449.1	101754	97030.4	80770.9	85914.6	122422	105027	101286	98791.8	97771.1	123209	114014	117552	105935	113882	118188	110519	95071.3	108398
6.12_295.2266m/z	295.227	6.12042	neg	(1R,2R)-3-oxo-2-pentyl-cyclopentaneoctanoic acid	LMFA02010012	Lipids and lipid-like molecules	Fatty Acyls	Octadecanoids	M-H	C18H32O3	46.8	53.7	-4.14541	24413.5	37868.1	24868	35314.6	30432.5	26051.3	33776.4	24226.8	60214.2	64338.2	80617	27321.5	33415.8	9028.76	61613.1	41733.5	36618.2	16833.8	34071.1	42979.2	35816.7
8.64_299.2580m/z	299.258	8.63953	neg	DL-2-hydroxy stearic acid	35432	Lipids and lipid-like molecules	Fatty Acyls	Octadecanoids	M-H	C18H36O3	46.8	42	-3.82978	432343	591919	715353	502380	583929	424100	905621	436276	508934	348112	316663	551644	833016	757042	914197	783414	463550	663908	622443	626460	607699
9.37_359.2948m/z	359.295	9.36585	neg	3,​4-​Dimethyl-​5-​pentyl-2-​furantridecanoic acid	HMDB0061649	Lipids and lipid-like molecules	Fatty Acyls	Fatty acids and conjugates	M-H2O-H	C24H42O3	46.8	46	-2.0023	111212	128118	137931	105559	96834.5	44971.8	83153	122436	133766	93775.5	38872.7	65604.9	168141	100047	319102	180536	156552	169620	122759	128974	122321
0.58_275.0171m/z	275.017	0.584483	neg	Ribose 1-phosphate	HMDB0001489	Organic oxygen compounds	Organooxygen compounds	Carbohydrates and carbohydrate conjugates	M+FA-H	C5H11O8P	46.7	41.6	-1.25515	22899.7	12243.1	13757.4	12922.4	11930.2	17267.6	12639	18168.8	14147.8	16687.3	15456.4	16222.1	17376	11611.1	20169.3	17663.7	12584.8	9171.52	15101.9	14683.7	14160.1
0.68_267.0722m/z	267.072	0.681967	neg	Ethyl 2-mercaptopropionate	HMDB0031521	Organic acids and derivatives	Carboxylic acids and derivatives	Carboxylic acid derivatives	2M-H	C5H10O2S	46.7	41.8	-3.14386	307420	478044	147766	403788	503065	149673	13425	188401	400534	369217	160018	436472	438250	137125	310566	406980	212564	170373	290728	282320	285210
13.89_380.2085m/z	380.208	13.894	pos	Gibberellin A36	LMPR0104170019	Lipids and lipid-like molecules	Prenol Lipids	Isoprenoids	M+NH4	C20H26O6	46.7	57.5	4.75252	54137.3	48291.6	43353.2	47364.7	55779.8	56176.2	47130	46720.8	50607.2	58821.9	59656.3	66190.4	71879.3	57974.5	62021.4	60747.4	59020.4	76832	52701.5	48444.3	51830.2
6.05_345.2436m/z	345.244	6.05165	neg	pregn-4-en-3-one	LMST02030150	Lipids and lipid-like molecules	Sterol Lipids	Steroids	M+FA-H	C21H32O	46.7	50.7	0.210483	0.000461319	16424.9	10133.1	6978.12	1317.63	0.000461319	8086.63	1576.72	9712.03	0.000461319	0.000461319	1463.59	14964.2	6216.29	38123.2	63613.4	10433.1	23369.4	10422.4	10891.6	10321.9
6.17_614.3465m/z	614.347	6.17378	neg	LysoPC(22:5(4Z,7Z,10Z,13Z,16Z))	HMDB0010402	Unclassified	Unclassified	Unclassified	M+FA-H	C30H52NO7P	46.7	35.4	0.288948	792083	1.02892e+06	569471	906191	767178	539176	461039	960446	816287	920348	677927	486858	710927	1.08228e+06	954583	656453	480599	654164	768808	728313	739418
7.58_459.2401m/z	459.24	7.57712	pos	Trillenogenin	LMST01080047	Lipids and lipid-like molecules	Sterol Lipids	Sterols	M+H-H2O	C26H36O8	46.6	47.3	4.94236	39221.7	35097.5	42714.9	48665.2	24802.2	15647.6	23453.7	32560	61186	39563.2	39515.5	41887	49322.9	80041.7	32368.2	63399.9	41059.4	36558.2	31187.5	50247.8	46109.8
8.35_455.3186m/z	455.319	8.35467	neg	(6alpha,22E)-6-Hydroxy-4,7,22-ergostatrien-3-one	HMDB0037380	Lipids and lipid-like molecules	Steroids and steroid derivatives	Ergostane steroids	M+FA-H	C28H42O2	46.6	48.3	4.56673	19470.6	9724.25	16961.9	11680.2	12077.5	16154.2	13416.6	28950.9	20168.6	32859.7	34699.7	5176.65	11193.5	8173.94	10550	13707.5	19688.2	11163.9	16160.6	13388.7	15016
8.37_329.2473m/z	329.247	8.37033	neg	7Z, 10Z, 13Z, 16Z, 19Z-docosapentaenoic acid	24096	Unclassified	Unclassified	Unclassified	M-H	C22H34O2	46.6	40.8	-3.99794	7.32142e+06	1.00381e+07	7.24e+06	1.03629e+07	7.35948e+06	4.29089e+06	6.47688e+06	9.05669e+06	7.72955e+06	8.46002e+06	5.77481e+06	4.20186e+06	8.63337e+06	8.99216e+06	1.01715e+07	9.24493e+06	5.25102e+06	6.51234e+06	7.40789e+06	7.38774e+06	7.39e+06
9.53_830.5932m/z	830.593	9.53418	neg	PC(18:1(17Z)/18:1(17Z))	LMGP01010858	Lipids and lipid-like molecules	Glycerophospholipids	Glycerophosphocholines	M+FA-H	C44H84NO8P	46.6	39.3	2.00871	4.68242e+08	4.67875e+08	3.51196e+08	4.05951e+08	4.28185e+08	4.29561e+08	4.67808e+08	5.24268e+08	4.38553e+08	5.88195e+08	5.97877e+08	5.30741e+08	4.3383e+08	5.13807e+08	4.48543e+08	5.28249e+08	4.39418e+08	4.68696e+08	3.91163e+08	4.63317e+08	4.14345e+08
9.77_198.1857m/z	198.186	9.76517	pos	12-amino-dodecanoic acid	LMFA01100005	Lipids and lipid-like molecules	Fatty Acyls	Fatty Acids and Conjugates	M+H-H2O	C12H25NO2	46.6	41.9	2.10032	1.50722e+06	1.62333e+06	1.71843e+06	1.7513e+06	1.75496e+06	1.85793e+06	2.0612e+06	1.89465e+06	2.0339e+06	1.95751e+06	1.95977e+06	2.15975e+06	2.06228e+06	2.12066e+06	2.12878e+06	2.17026e+06	2.14284e+06	2.30267e+06	2.01511e+06	2.10509e+06	2.11374e+06
13.05_250.1445m/z	250.144	13.0515	neg	Tetranor-8-NO2-CLA	LMFA01120009	Lipids and lipid-like molecules	Fatty Acyls	Fatty Acids and Conjugates	M-H2O-H	C14H23NO4	46.6	39.1	-1.47993	1.44413e+06	1.43127e+06	1.26716e+06	1.35474e+06	1.45462e+06	1.38744e+06	1.38854e+06	1.35708e+06	1.34572e+06	1.3805e+06	1.37175e+06	1.34496e+06	1.35367e+06	1.36232e+06	1.26829e+06	1.39227e+06	1.33355e+06	1.39093e+06	1.2936e+06	1.33866e+06	1.31274e+06
3.49_205.0730n	204.065	3.49127	neg	Indolelactic acid	71	Organoheterocyclic compounds	Indoles and derivatives	Indolyl carboxylic acids and derivatives	M-H2O-H, M-H	C11H11NO3	46.6	39.1	-4.51258	831839	168280	893917	1.08568e+06	206336	1.40893e+06	295748	1.03275e+06	948650	761861	944839	1.4593e+06	220623	784388	410692	364801	602141	452644	721004	689498	700188
5.66_295.2267m/z	295.227	5.66372	neg	9,10-DHOME	HMDB0004704	Lipids and lipid-like molecules	Fatty Acyls	Fatty acids and conjugates	M-H2O-H	C18H34O4	46.6	41.6	-3.69096	81535.9	221909	249363	182453	97878.9	110544	287973	99963.4	201492	89279.8	86604.8	144763	357434	83631.2	304770	447576	99175.9	180628	184950	191260	185763
6.42_321.2428m/z	321.243	6.41527	neg	(-)-2,7-Dolabelladiene-6beta,10alpha,18-triol	LMPR0104240002	Lipids and lipid-like molecules	Prenol Lipids	Isoprenoids	M-H	C20H34O3	46.6	52.7	-2.24809	42404.9	40257.9	39813	73135.8	25637.2	11172.2	786.24	42517.8	14701.3	27541.7	16852.7	19997.9	33549.6	68190.2	51795.5	53667.6	49539.4	22279.9	38953.6	31968.8	34047.8
6.52_524.3353m/z	524.335	6.51542	neg	LysoPC(P-16:0)	HMDB0010407	Lipids and lipid-like molecules	Glycerophospholipids	Glycerophosphocholines	M+FA-H	C24H50NO6P	46.6	38.1	-1.09517	1.77235e+06	1.84714e+06	2.35799e+06	2.22216e+06	1.25761e+06	1.16243e+06	959466	2.15098e+06	1.85524e+06	1.63204e+06	936481	1.42694e+06	1.50124e+06	1.7206e+06	817470	1.43839e+06	1.50762e+06	1.45947e+06	1.52398e+06	1.54747e+06	1.52273e+06
6.57_479.2684m/z	479.268	6.5678	neg	Butyl oleate sulfate	HMDB0037511	Organic acids and derivatives	Organic sulfuric acids and derivatives	Sulfuric acid esters	M+FA-H	C22H42O6S	46.5	43.6	0.0694548	67389.6	66261.3	83451.5	66117.8	52203.1	75953.9	116660	62222.7	55974	39580.1	39420.3	70673	74126.2	74855.4	82125	100975	45274.3	91061.3	74991	77796	71759
8.30_536.3724m/z	536.372	8.30055	neg	PC(19:0/0:0)	LMGP01050041	Lipids and lipid-like molecules	Glycerophospholipids	Glycerophosphocholines	M-H	C27H56NO7P	46.5	39.3	0.527875	484086	334444	323565	545652	499452	506310	323611	433306	441838	475017	436635	326627	506106	584037	620087	398231	429961	253633	461577	460180	460103
9.13_175.1113m/z	175.111	9.1343	pos	2E,4E,8Z,10E-dodecatetraenoic acid	LMFA01030240	Lipids and lipid-like molecules	Fatty Acyls	Fatty Acids and Conjugates	M+H-H2O	C12H16O2	46.5	38.5	-2.16813	5913.68	5666.75	8841.62	8409.64	6111.74	5799.45	8371.83	8551.07	7100.64	5863.7	7234.82	4400.83	8742.81	10714.7	9446.48	9283.67	7942.47	3855.19	7328.59	9854.51	8590.64
12.23_338.2450m/z	338.245	12.2271	pos	Sphingosine	HMDB0000252	Organic nitrogen compounds	Organonitrogen compounds	Amines	M+K	C18H37NO2	46.5	42.4	-1.95779	385091	421892	385134	384077	389182	421121	389461	426586	472026	374295	378626	415836	403115	394321	372244	363973	356522	443089	349519	379167	374388
6.49_288.1222m/z	288.122	6.49197	pos	Zanthodioline	HMDB0031929	Organoheterocyclic compounds	Quinolines and derivatives	Quinolones and derivatives	M+H-H2O	C16H19NO5	46.5	39.2	-2.60284	41542.5	32516.6	33500.6	38271.3	33894.8	34165.2	40605.2	42295.8	36096.3	37260.7	35448	35880.4	39471.3	30908.4	43787.3	31540.6	41669.1	32467.2	66951.3	41896.7	47983.9
8.02_95.0855m/z	95.0855	8.02155	pos	xi-3-Methyl-3-cyclohexen-1-ol	HMDB0034372	Organic oxygen compounds	Organooxygen compounds	Alcohols and polyols	M+H-H2O	C7H12O	46.5	33.7	0.201541	618425	706199	769064	800398	831710	947871	957013	881850	953700	996321	1.08007e+06	1.11165e+06	1.12772e+06	1.03227e+06	1.11608e+06	1.15988e+06	1.14487e+06	1.14592e+06	940121	1.00165e+06	1.02437e+06
9.13_358.3091n	341.306	9.1343	pos	MG(18:0/0:0/0:0)	HMDB0011131	Lipids and lipid-like molecules	Glycerolipids	Monoradylglycerols	M+H-H2O, M+Na	C21H42O4	46.5	37.4	2.28752	1.47357e+06	1.28048e+06	1.54608e+06	1.46673e+06	1.70498e+06	1.9661e+06	1.82618e+06	1.71626e+06	1.99036e+06	2.11003e+06	2.01803e+06	1.91912e+06	1.90458e+06	1.87281e+06	1.83922e+06	1.69167e+06	1.9517e+06	1.74019e+06	1.99779e+06	1.87255e+06	1.95682e+06
9.15_585.2503m/z	585.25	9.15195	pos	19-Hydroxycinnzeylanol 19-glucoside	HMDB0036856	Lipids and lipid-like molecules	Prenol lipids	Terpene glycosides	M+Na	C26H42O13	46.5	45.6	-2.64479	33387.6	47363.5	79386.6	45086	52263.6	51302.8	47567.5	60862.5	28146.1	56961	45259.3	31282.4	48677.6	50266.9	49514.4	57347.4	29898.9	14850.4	49706.9	45652.7	52297.2
11.78_429.2627m/z	429.263	11.7773	pos	3alpha,9alpha-Dihydroxy-11-oxo-5beta-cholan-24-oic Acid	LMST04010291	Lipids and lipid-like molecules	Sterol Lipids	Bile acids and derivatives	M+Na	C24H38O5	46.4	43.1	3.89213	282499	457129	579287	287865	377154	323011	251358	267445	285293	255061	192538	201971	184780	315032	198277	306684	210605	261909	350587	238416	294957
3.72_361.1656m/z	361.166	3.7247	pos	Gibberellin A52	HMDB0035053	Lipids and lipid-like molecules	Prenol lipids	Diterpenoids	M+H-H2O	C20H26O7	46.4	51	2.6469	22898.4	27417.8	40566.3	32178.8	40057.3	39589.5	31231.5	36300.1	27324.9	42450.5	41174.6	34813.5	37197.3	45687	39818.1	42963.3	46385.2	33406	37189.5	34868.4	38096.7
4.15_195.1017m/z	195.102	4.15195	neg	alpha-Carboxy-delta-decalactone	HMDB0030985	Organoheterocyclic compounds	Lactones	Delta valerolactones	M-H2O-H	C11H18O4	46.4	43.6	-4.71886	448006	389204	264062	514872	370869	131127	51503.1	496534	260955	422077	214627	176931	311595	736373	465235	751664	509264	272785	376592	361206	370752
5.77_427.2852m/z	427.285	5.7704	neg	12beta-hydroxy-24-norcholesta-1,4,22E-trien-3-one	LMST01010311	Lipids and lipid-like molecules	Sterol Lipids	Sterols	M+FA-H	C26H38O2	46.4	43.8	-0.465091	17226.6	17383	30330.5	31825	2648.39	0.000461319	11094.9	43592.5	18725.3	70085.5	67183.3	35757.7	102139	62532.7	51374.5	38121.8	15770.1	32763.7	36237.6	32434.6	35890.5
5.80_499.3069m/z	499.307	5.80088	neg	Pentalenic acid	LMPR0103890001	Lipids and lipid-like molecules	Prenol Lipids	Isoprenoids	2M-H	C15H22O3	46.4	39.8	0.713951	18762.6	3217.14	20962	23450.8	14955.6	21143.2	16598.3	21010.6	8872.18	5661.08	10543.6	17180.6	20746.3	31373.6	5605.48	36414.4	8183.37	13375	17213.2	13074.1	16304.6
7.31_109.1017m/z	109.102	7.31242	pos	4-Vinylcyclohexene	73021	Unclassified	Unclassified	Unclassified	M+H	C8H12	46.3	38.7	4.84447	125812	121641	163828	138119	137296	199242	184432	160395	184721	195840	222253	247595	171770	198653	182339	226410	207741	212195	180547	179258	189232
8.38_267.2324m/z	267.232	8.37817	neg	Avocadene	HMDB0031042	Lipids and lipid-like molecules	Fatty Acyls	Fatty alcohols	M-H2O-H	C17H34O3	46.3	51.6	-1.88754	11430	26420.9	30884.8	19584.6	13535.8	3513.68	37767.3	8984.09	22327.9	11800.3	7088.44	7275.66	26195.7	4305.67	48551.3	19662.9	23343.4	12935.5	25340.5	23856.5	24429.5
8.41_363.1907m/z	363.191	8.41118	pos	(S)-carnitinium	HMDB0062634	Organic nitrogen compounds	Organonitrogen compounds	Quaternary ammonium salts	2M+K	C7H16NO3+	46.3	54.8	4.56289	94194.4	133670	122350	128055	138006	74750.4	157189	120261	129651	102300	118179	98151.9	167932	123262	240480	181699	213060	194837	135015	146792	152487
8.93_310.2011m/z	310.201	8.93407	pos	Acetylbalchanolide	HMDB0036693	Lipids and lipid-like molecules	Prenol lipids	Terpene lactones	M+NH4	C17H24O4	46.3	46.4	-0.578979	513897	361769	508463	342650	504932	455528	427324	483692	447051	418077	361874	405102	380782	395839	356558	322284	434863	357984	393821	474641	405538
13.88_408.2493m/z	408.249	13.8843	pos	cis-5-Tetradecenoylcarnitine	HMDB0002014	Lipids and lipid-like molecules	Fatty Acyls	Fatty acid esters	M+K	C21H39NO4	46.3	54.5	-4.75977	53382.9	41105.4	50090.1	45410.6	50278.7	46672.5	49237.5	39641.6	40411.6	50640.8	75721.9	66772.7	46681.4	48274.5	48448.3	51984.5	76566.9	75178.2	54300.6	48064.2	54588.5
5.32_392.2916n	437.289	5.32197	neg	1alpha,3alpha-Dihydroxy-5beta-cholan-24-oic Acid	LMST04010019	Lipids and lipid-like molecules	Sterol Lipids	Bile acids and derivatives	M-H, M+FA-H	C24H40O4	46.3	39.7	-2.65098	223200	158546	1.34277e+06	90479.3	412385	570159	418924	114996	336853	66046.1	242006	623880	56111.1	134449	273876	12876	93372.1	233913	295941	276135	289481
6.25_274.1282n	275.135	6.25145	pos	Glutaminylglutamine	HMDB0028795	Organic acids and derivatives	Carboxylic acids and derivatives	Amino acids, peptides, and analogues	M+H, M+Na	C10H18N4O5	46.3	50.8	1.57177	112822	104539	108034	113859	123932	130472	128692	121043	107369	123885	146236	141140	118870	137197	148946	147476	157699	175526	89066.5	128136	121081
6.72_532.3402m/z	532.34	6.72023	neg	PC(17:0/2:0)	LMGP01010714	Lipids and lipid-like molecules	Glycerophospholipids	Glycerophosphocholines	M-H2O-H	C27H54NO8P	46.3	36.8	-1.18584	1.12561e+06	1.34887e+06	964068	941884	1.59645e+06	823603	1.16515e+06	1.16123e+06	1.05184e+06	922490	1.04367e+06	814258	1.43725e+06	1.18157e+06	1.62134e+06	1.2468e+06	1.26611e+06	1.04467e+06	1.11012e+06	1.1141e+06	1.12216e+06
7.98_171.1162m/z	171.116	7.97573	pos	Aethusin	66938	Unclassified	Unclassified	Unclassified	M+H	C13H14	46.3	36.5	-3.75199	22674.9	23269.7	19930.6	21681.6	21314.2	19665.4	20313	21397.2	25316.2	30757.7	26254.2	17151.4	28601.4	34227.5	24969.1	30965.6	21661.1	23926.1	24277.5	24710.5	24257
6.06_614.3464m/z	614.346	6.05928	neg	LysoPC(22:5(7Z,10Z,13Z,16Z,19Z))	HMDB0010403	Lipids and lipid-like molecules	Glycerophospholipids	Glycerophosphocholines	M+FA-H	C30H52NO7P	46.3	32.9	0.147928	1.37399e+06	1.68602e+06	1.44627e+06	1.37666e+06	1.33119e+06	895374	934992	1.37207e+06	1.03081e+06	893882	767075	835582	1.77189e+06	1.06217e+06	1.18548e+06	1.18052e+06	741536	962296	1.09129e+06	1.10121e+06	1.0901e+06
6.42_429.3012m/z	429.301	6.42288	neg	24-Oxo-1alpha,25-dihydroxyvitamin D3	HMDB0060128	Lipids and lipid-like molecules	Steroids and steroid derivatives	Vitamin D and derivatives	M-H	C27H42O4	46.2	51.1	0.29761	22992.5	13927.7	24702.1	32686.8	27638.4	24252.7	29882	36077.8	22263.5	32804.3	28145.7	17148.2	33012	40505.8	28582.3	36842.8	13712.8	38692.3	23115.3	28351.3	28021.1
9.27_333.2791m/z	333.279	9.27452	neg	1,3Z,6Z,9Z-Heneicosatetraene	LMFA11000159	Lipids and lipid-like molecules	Fatty Acyls	Hydrocarbons	M+FA-H	C21H36	46.2	48.5	-2.64408	26382.4	45987.8	42735	34501.7	19721.8	11061.4	30750.6	21344.2	20042.7	18870.3	21953.9	15395.3	33043.3	29844.6	71107.4	47350.5	58849.5	54546.9	37954.4	41157	39862.2
10.27_171.1386m/z	171.139	10.2664	pos	Limonene-1,2-diol	LMPR0102090016	Lipids and lipid-like molecules	Prenol Lipids	Isoprenoids	M+H	C10H18O2	46.2	44.2	3.87943	24903.7	29883.8	18156.4	22239.2	34045.1	32684	39282.2	32453.4	25810.3	27864	18873.5	26694.7	28985.6	25374.1	23814.8	20910.3	26840.3	32112.7	27603.8	26225.6	26773.5
11.73_552.3908m/z	552.391	11.7336	pos	Dendrogenin A	LMST05050025	Lipids and lipid-like molecules	Sterol Lipids	Steroid conjugates	M+K	C32H55N3O2	46.2	39.6	-3.49757	175085	91930.1	215016	144445	167557	168024	123627	117731	119148	177194	135861	61758.4	139789	161359	149041	228256	63887.9	72968.1	182848	127060	163305
5.83_811.5664m/z	811.566	5.83212	pos	PI(O-18:0/15:0)	LMGP06020023	Lipids and lipid-like molecules	Glycerophospholipids	Glycerophosphoinositols	M+H	C42H83O12P	46.2	61.2	-3.77154	301074	277798	253615	203835	276338	352851	273066	275795	271781	369816	403815	261466	528519	365895	383815	349588	318063	262246	467520	253361	328468
6.08_792.5740m/z	792.574	6.0822	neg	PC(15:0/18:0)	HMDB0007937	Lipids and lipid-like molecules	Glycerophospholipids	Glycerophosphocholines	M+FA-H	C41H82NO8P	46.2	48.2	-2.64032	163548	397891	388786	256924	209002	193245	338269	150064	224143	119518	113229	169602	389048	221991	498335	668825	235073	372851	285782	274255	278058
6.54_377.2464m/z	377.246	6.53727	neg	1-hexadecyl-glycero-3-phosphate	HMDB0062325	Lipids and lipid-like molecules	Glycerophospholipids	Glycerophosphates	M-H2O-H	C19H41O6P	46.1	36.2	0.374482	150165	97658.4	124782	144444	92607.8	80872.6	59857.1	115101	98169.4	111164	72345.4	84584	131423	123104	72059.5	103331	86640.5	82382	113067	103034	107787
6.96_325.2746m/z	325.275	6.95535	neg	10,20-Dihydroxyeicosanoic acid	HMDB0031923	Lipids and lipid-like molecules	Fatty Acyls	Fatty acids and conjugates	M-H2O-H	C20H40O4	46.1	35.7	-0.692446	6680.91	20195.5	20016.2	12936	10414.7	7152.26	22699.6	7729.8	15681.4	5647.75	5003.66	12662.7	17512.5	9952.99	35244.6	52346.9	17968.5	20255.8	14447.7	16096.5	15371.9
8.94_732.5521m/z	732.552	8.94345	pos	PA(18:1(9Z)/19:1(9Z))	LMGP10010331	Lipids and lipid-like molecules	Glycerophospholipids	Glycerophosphates	M+NH4	C40H75O8P	46.1	49.3	-2.4023	276540	236229	384521	326155	328972	408627	346955	421157	321360	352328	299462	412806	508866	275463	358985	467308	422948	985466	372769	368557	455228
3.70_831.5997n	812.582	3.70468	neg	PS(15:0/24:1(15Z))	HMDB0112341	Lipids and lipid-like molecules	Glycerophospholipids	Glycerophosphoserines	M-H2O-H, M+FA-H	C45H86NO10P	46	36.8	0.92919	5.71249e+06	5.98476e+06	4.76407e+06	5.6084e+06	6.03992e+06	5.51413e+06	5.34354e+06	4.92332e+06	5.34024e+06	4.96113e+06	5.06923e+06	4.15181e+06	4.48282e+06	5.99048e+06	6.4028e+06	5.91359e+06	5.20326e+06	3.8253e+06	4.88336e+06	5.50136e+06	5.08743e+06
4.01_371.2431m/z	371.243	4.00833	neg	Ceriporic acid A	LMFA01170126	Lipids and lipid-like molecules	Fatty Acyls	Fatty Acids and Conjugates	M+FA-H	C19H34O4	46	38.9	-2.34853	131169	172830	106339	163777	76323.3	24251.6	15257.5	75729	101903	53818.3	22299.9	16292.8	16271.8	105350	53471.9	78149.2	97005	40520.9	69464.7	75572.7	70945.9
5.42_243.1960m/z	243.196	5.42103	neg	2-Hydroxymyristic acid	HMDB0002261	Lipids and lipid-like molecules	Fatty Acyls	Fatty acids and conjugates	M-H	C14H28O3	46	42.4	-2.1729	0.000461319	0.000461319	1083.28	0.000461319	0.000461319	3103.48	1169.23	0.000461319	5004.35	1221.41	0.000461319	78552.4	1145.51	0.000461319	28917.8	2252.25	0.000461319	587.868	9137.9	5740.68	7263.38
5.69_499.3087m/z	499.309	5.6942	neg	Cucurbitacin F	LMST01010108	Lipids and lipid-like molecules	Sterol Lipids	Sterols	M-H2O-H	C30H46O7	46	46.4	4.13436	72486.3	34116.3	74929.1	117110	62847.7	104576	95898.8	98473.3	73210.3	40403.7	52550.7	71162	69715.3	97035.4	11422.6	122228	52329.1	62551	71731.6	81054.9	72394.4
6.05_512.3368m/z	512.337	6.05165	neg	PE(O-18:0/0:0)	LMGP02060003	Lipids and lipid-like molecules	Glycerophospholipids	Glycerophosphoethanolamines	M+FA-H	C23H50NO6P	46	39.2	2.20346	42156.4	29355.5	39082.7	46619.3	36932.8	21486.7	23225.8	46575.2	37503.2	34337.6	19382.1	39291.9	36912.9	32575.8	20587.9	42326	24906	26482.9	33421.9	25821.2	27708.5
9.77_207.2078m/z	207.208	9.77438	pos	3,3,4-Trimethyldecane	HMDB0030306	Hydrocarbons	Alkanes	Acyclic alkanes	M+Na	C13H28	46	41.4	-2.66716	47516.8	60428.8	57718.9	54577.5	63476	62407.3	78201.6	65837.3	73468.1	80328	72236.3	59179.7	73390.5	86291	89581.5	76315	82847	86650.9	69402.1	63794.6	71138.3
9.93_853.6555m/z	853.655	9.9298	neg	TG(12:0/15:1(9Z)/22:5(7Z,10Z,13Z,16Z,19Z))[iso6]	LMGL03013320	Lipids and lipid-like molecules	Glycerolipids	Triradylglycerols	M+FA-H	C52H88O6	46	52.6	-1.04292	91038.3	81805.2	81620.2	84364.9	107477	84664.8	113024	76782	94117.6	71027	82076.5	63592.1	67712.6	91957.1	72659.1	63493.2	71654.2	60651.9	90155.6	78092.5	86870.2
6.85_595.2891m/z	595.289	6.84982	neg	PI(18:2(9Z,12Z)/0:0)	LMGP06050010	Lipids and lipid-like molecules	Glycerophospholipids	Glycerophosphoinositols	M-H	C27H49O12P	46	33.7	0.322851	4.02187e+06	1.94101e+06	2.25822e+06	4.6861e+06	1.72082e+06	1.99537e+06	1.69678e+06	4.16678e+06	2.53203e+06	6.44776e+06	4.25173e+06	1.77084e+06	2.59544e+06	3.26339e+06	6.13016e+06	3.32605e+06	1.95687e+06	1.71943e+06	3.10661e+06	3.09625e+06	3.07422e+06
7.62_161.1332m/z	161.133	7.62103	pos	Geijerone	HMDB0038194	Lipids and lipid-like molecules	Prenol lipids	Monoterpenoids	M+H-H2O	C12H18O	45.9	41.5	4.26254	69378.4	52234.2	68898	60357.9	71670.8	82668.5	78849.9	118104	99005.6	176855	112284	105874	82463.4	90995.9	127702	94479.7	90554.6	86524	83337.4	95067.6	94804.1
8.82_704.4351m/z	704.435	8.81747	neg	Fasciculol F	HMDB0035188	Lipids and lipid-like molecules	Prenol lipids	Triterpenoids	M-H2O-H	C39H65NO11	45.9	38.6	-3.96291	155442	260392	264959	188700	180634	133270	317652	106507	174870	89891.9	132779	93306.9	247754	140160	346578	241678	182283	194459	195377	199625	212473
9.25_714.5093m/z	714.509	9.2512	neg	1-Palmitoyl-2-linoleoyl PE	44965	Unclassified	Unclassified	Unclassified	M-H	C39H74NO8P	45.9	43.2	1.87824	9.90312e+06	1.0121e+07	6.69183e+06	9.55491e+06	6.53473e+06	8.33388e+06	1.05033e+07	1.02067e+07	1.03066e+07	1.85269e+07	1.86429e+07	1.83266e+07	1.76672e+07	9.45225e+06	8.43422e+06	9.48287e+06	8.94616e+06	1.21315e+07	1.62332e+07	1.23479e+07	1.26092e+07
11.18_383.3526m/z	383.353	11.1751	neg	Cerebronic acid	HMDB0039540	Lipids and lipid-like molecules	Fatty Acyls	Fatty acids and conjugates	M-H	C24H48O3	45.9	36.3	-1.11129	308445	462266	552346	202058	240797	263954	470227	179309	482152	180582	226334	535403	506308	499212	691449	334809	500264	463253	420315	459872	429181
7.31_165.1646m/z	165.165	7.31242	pos	(Z,Z)-3,6-Dodecadien-1-ol	HMDB0031102	Lipids and lipid-like molecules	Fatty Acyls	Fatty alcohols	M+H-H2O	C12H22O	45.9	43.5	4.70497	174579	201584	242189	190211	242149	287968	277537	272244	293357	288776	311987	376469	275108	267119	261987	313607	292395	353563	262834	268230	271819
7.41_506.3250m/z	506.325	7.40945	neg	LysoPE(0:0/20:1(11Z))	HMDB0011482	Lipids and lipid-like molecules	Glycerophospholipids	Glycerophosphoethanolamines	M-H	C25H50NO7P	45.9	33.6	-0.361502	476331	360196	369951	443125	457233	403615	370985	539454	535924	561914	724580	539957	366252	452710	607776	444666	678047	469946	470246	487166	485634
7.53_492.3461m/z	492.346	7.53208	neg	PC(P-17:0/0:0)	LMGP01070007	Lipids and lipid-like molecules	Glycerophospholipids	Glycerophosphocholines	M-H	C25H52NO6P	45.9	39.8	0.208616	181928	153243	215836	185068	154441	120542	124607	158281	151096	118953	65862.5	176389	174099	188147	101284	125327	111070	141948	149066	155826	156636
9.45_762.6020m/z	762.602	9.44992	pos	PC(14:0/20:0)	HMDB0007878	Lipids and lipid-like molecules	Glycerophospholipids	Glycerophosphocholines	M+H	C42H84NO8P	45.8	58.6	1.626	1.68851e+07	2.00411e+07	2.51101e+07	2.26363e+07	1.74075e+07	2.66941e+07	2.15498e+07	2.37536e+07	2.11178e+07	2.16551e+07	2.36661e+07	3.44546e+07	3.69907e+07	2.15427e+07	2.80253e+07	3.28737e+07	3.11121e+07	4.26175e+07	2.47699e+07	3.04463e+07	3.12883e+07
9.77_124.0886n	107.085	9.77438	pos	5,7-octadienal	LMFA06000035	Lipids and lipid-like molecules	Fatty Acyls	Fatty aldehydes	M+H-H2O, M+H	C8H12O	45.8	32.3	-1.51962	179093	183998	228727	229335	214209	238525	235333	243383	251067	258483	242195	252876	260936	263652	274643	268840	278326	303765	248199	265182	269451
0.69_159.0291m/z	159.029	0.689583	neg	Galactonolactone	HMDB0002541	Organoheterocyclic compounds	Lactones	Unclassified	M-H2O-H	C6H10O6	45.8	40.6	-4.49445	19693.1	0.000461319	43301.9	25206.3	0.000461319	33448.2	0.000461319	25755.4	31462.8	9840.97	32975.1	34278.7	0.000461319	19057.6	3098.73	9819.85	9912.53	12188.4	18179.3	17126	19487.3
2.27_91.0543m/z	91.0543	2.2695	pos	Benzyl alcohol	HMDB0003119	Benzenoids	Benzene and substituted derivatives	Benzyl alcohols	M+H-H2O	C7H8O	45.8	29.2	0.684718	169625	393210	409359	383679	485732	371148	355829	355787	281059	492550	399348	447515	324574	453529	339832	314133	424227	443611	255825	414252	358642
3.49_283.0605m/z	283.06	3.49127	neg	Acacetin	48899	Phenylpropanoids and polyketides	Flavonoids	Flavonoid glycosides	M-H	C16H12O5	45.8	41.8	-2.58771	41703.8	10241.7	37276.3	54330	32021	59458	28716.4	28395.7	55079.2	82382.2	53573.9	69106.4	25054.8	48402.8	31660.1	33293.9	29542.7	36605.8	44242.1	42769.5	42181.6
6.72_307.2638m/z	307.264	6.72023	neg	delta-Terpineol	HMDB0036991	Lipids and lipid-like molecules	Prenol lipids	Monoterpenoids	2M-H	C10H18O	45.7	40.6	-1.59256	24059.7	30507.8	20452.7	19725.9	42635.6	16150.4	29217.3	30033	26335.8	23599.3	25111.8	17588.9	34525.6	27056.5	45297	25625.9	28113.6	18738.7	29142.4	28157.4	28400.8
7.06_483.2578m/z	483.258	7.05845	pos	11-beta-Hydroxyandrosterone-3-glucuronide	HMDB0010351	Lipids and lipid-like molecules	Steroids and steroid derivatives	Steroidal glycosides	M+H	C25H38O9	45.7	48.3	-2.21382	40116.8	24064.4	24873.6	40759.4	35249.3	26314.2	29817.2	30027.2	21477.9	32517.6	29516.7	19988.5	30132	29757.5	22523.3	17120.6	37286.5	23962.7	28366.2	30992.5	31972
10.98_788.5801m/z	788.58	10.9843	pos	PS(O-20:0/17:2(9Z,12Z))	LMGP03020050	Lipids and lipid-like molecules	Glycerophospholipids	Glycerophosphoserines	M+H	C43H82NO9P	45.7	43.3	0.0830898	267982	377211	234923	168236	156120	377924	262970	419509	239922	351317	344517	330297	306847	308705	353729	243756	324314	333675	230067	345242	301669
11.68_381.2444m/z	381.244	11.6769	neg	Ophiobolin A	LMPR0105050001	Lipids and lipid-like molecules	Prenol Lipids	Isoprenoids	M-H2O-H	C25H36O4	45.7	35.3	2.30956	56105.8	59860.8	58175.3	55130.8	64085.2	65391.4	57058.9	57767.6	70579.5	53442.2	57295.7	59168.5	55129.9	54507	52014.6	60596.2	64784.9	62788.6	54371.2	59474.7	55256
2.69_167.0349m/z	167.035	2.68703	neg	5-Methoxysalicylic acid	4164	Benzenoids	Benzene and substituted derivatives	Benzoic acids and derivatives	M-H	C8H8O4	45.7	34.3	-0.488266	7092.8	2744.03	13650.3	17176.9	6465.77	15812.7	3175.96	8556.59	8520.97	52465.3	21105.6	8625.52	3362.9	6926.02	20738.5	6831.82	12978.4	8735.36	13061.7	9448.05	11515
4.41_165.0907m/z	165.091	4.40842	pos	Propyl benzoate	87925	Benzenoids	Benzene and substituted derivatives	Benzoic acids and derivatives	M+H	C10H12O2	45.7	33.6	-1.7294	64131.5	48611.4	98962.9	64825.6	43408.4	57727	40989.8	58035.1	30073.5	78556	47818.9	55768	42227.9	56097.5	44880.3	61230.6	43395.4	43354.9	40633.3	52099.3	51789.6
5.21_633.4023m/z	633.402	5.20767	neg	Notoginsenoside T1	HMDB0039049	Lipids and lipid-like molecules	Prenol lipids	Triterpenoids	M-H2O-H	C36H60O10	45.7	41.3	2.26066	7856.68	2564.37	31827.6	414182	2461.43	456517	2685.4	28578.9	104498	180271	4448.53	71763.3	2328.85	103971	0.000461319	17832.4	0.000461319	9534.55	74502.3	62310.6	69221.2
5.47_562.3148m/z	562.315	5.46675	neg	LysoPC(18:3(6Z,9Z,12Z))	HMDB0010387	Lipids and lipid-like molecules	Glycerophospholipids	Glycerophosphocholines	M+FA-H	C26H48NO7P	45.6	29.3	-0.454457	1.81264e+06	1.62323e+06	1.49469e+06	1.57382e+06	1.48788e+06	1.18692e+06	1.80829e+06	1.72258e+06	1.34413e+06	1.70634e+06	1.25346e+06	1.30541e+06	1.86954e+06	1.50769e+06	1.67614e+06	1.84405e+06	1.03427e+06	830547	1.42953e+06	1.46195e+06	1.43419e+06
8.37_320.2402m/z	320.24	8.37418	pos	Lysyl-Arginine	HMDB0028945	Organic acids and derivatives	Carboxylic acids and derivatives	Amino acids, peptides, and analogues	M+NH4	C12H26N6O3	45.6	45.3	-0.878227	30664.6	38799	26519.7	29291.6	33654.8	26825.3	38878	37668.3	30368.8	24534.6	26889.4	22029.5	24878.6	27003.2	27163.1	21913.4	34996.6	26264.1	39312.8	33103.6	32372.1
8.71_167.1429m/z	167.143	8.71308	pos	(-)-Nopol	86655	Lipids and lipid-like molecules	Prenol lipids	Monoterpenoids	M+H	C11H18O	45.6	33.8	-0.811845	90803.4	110739	110020	116095	128885	108581	131181	133227	133695	139025	147124	147233	176450	146017	149880	158475	157252	174075	143834	136479	150796
9.58_437.1427m/z	437.143	9.58037	pos	3,4,5-trihydroxy-6-{[1-(7-methoxy-2-oxo-2H-chromen-8-yl)-3-methylbut-3-en-2-yl]oxy}oxane-2-carboxylic acid	HMDB0132705	Organic oxygen compounds	Organooxygen compounds	Carbohydrates and carbohydrate conjugates	M+H	C21H24O10	45.6	53.7	-3.51004	27105.2	37332.9	35307.1	24253.2	34718.9	26319.9	32692.4	26994	38495.1	27254	20250.4	31038.7	28010.2	28338.5	19445	23263.6	24359.7	28822.8	23994.9	20351.8	23425.4
10.41_437.2361m/z	437.236	10.4077	neg	Sulfolithocholic acid	HMDB0000907	Lipids and lipid-like molecules	Steroids and steroid derivatives	Bile acids, alcohols and derivatives	M-H2O-H	C24H40O6S	45.6	36.8	-1.44129	553341	727437	855359	582496	415913	262769	572665	438287	946391	413887	344283	563728	505664	441447	587120	342247	430308	315098	664558	454511	496347
10.56_838.5961m/z	838.596	10.5616	pos	Minabeolide-4	LMST01160005	Lipids and lipid-like molecules	Sterol Lipids	Sterols	2M+NH4	C27H38O3	45.5	34.8	-2.39139	140718	178135	170261	135870	130962	144032	274418	162217	190177	177755	219976	169157	183520	157283	231052	160961	157348	136540	176146	189106	172929
11.02_577.4852m/z	577.485	11.0151	neg	DG(15:0/18:2(9Z,12Z)/0:0)	HMDB0007074	Lipids and lipid-like molecules	Fatty Acyls	Lineolic acids and derivatives	M-H	C36H66O5	45.5	41.7	2.51409	47860.1	16598.1	21820.5	92910.8	38641.6	131669	6750.89	69953.2	37838.1	198824	160124	80607.5	40439.5	118759	248274	89470.9	28667.9	36786.5	78744.4	91768.9	80334.2
13.87_704.5248m/z	704.525	13.8748	pos	PC(12:0/18:1(9Z))	LMGP01010440	Lipids and lipid-like molecules	Glycerophospholipids	Glycerophosphocholines	M+H	C38H74NO8P	45.5	57.1	3.28136	259250	265901	200347	211978	197124	271674	191800	254212	244708	198500	269366	289797	266106	287878	162177	222914	180760	195574	167738	210255	194758
5.87_544.2665m/z	544.266	5.8683	neg	PS(20:4(5Z,8Z,11Z,14Z)/0:0)	LMGP03050007	Lipids and lipid-like molecules	Glycerophospholipids	Glycerophosphoserines	M-H	C26H44NO9P	45.5	40.8	-2.9831	295647	158411	250690	204459	132799	197330	268150	315838	328618	406443	423825	379609	191092	192426	265510	217959	318335	187605	260499	259604	254550
8.67_409.3112m/z	409.311	8.6706	neg	(6R)-6,19-epidioxy-6,19-dihydrovitamin D2 / (6R)-6,19-epidioxy-6,19-dihydroergocalciferol	LMST03010036	Lipids and lipid-like molecules	Sterol Lipids	Secosteroids	M-H2O-H	C28H44O3	45.5	34	0.0711693	217640	211788	185070	229975	166547	161876	192362	224921	165480	145201	165582	171366	190456	167470	192095	186484	160435	175916	173183	178819	179733
9.82_619.5255m/z	619.526	9.82018	pos	DG(14:0/20:0/0:0)	HMDB0007020	Lipids and lipid-like molecules	Glycerolipids	Diradylglycerols	M+Na	C37H72O5	45.5	40.2	-2.76519	359963	336119	391131	377652	408518	438737	416247	451194	360426	332889	345519	342216	411889	333910	295720	388470	322964	351022	289753	358790	331438
10.67_149.1332m/z	149.133	10.6745	pos	Dihydrojasmone	HMDB0031565	Organooxygen compounds	Carbonyl compounds	Ketones	M+H-H2O	C11H18O	45.5	33.7	4.07372	526212	566970	640695	672261	746815	855878	812232	782320	886191	917369	960160	988975	919728	1.07279e+06	1.00922e+06	993661	979577	1.02443e+06	911481	912932	946725
13.81_880.6075m/z	880.607	13.81	neg	PE-NMe(20:4(8Z,11Z,14Z,17Z)/22:1(13Z))	HMDB0113471	Lipids and lipid-like molecules	Glycerophospholipids	Glycerophosphoethanolamines	M+FA-H	C48H86NO8P	45.5	44.2	0.196657	7.50094e+06	7.77237e+06	5.67208e+06	7.10811e+06	8.67026e+06	7.34742e+06	6.5905e+06	7.35382e+06	8.12172e+06	7.8907e+06	7.09408e+06	6.8307e+06	8.81117e+06	9.24276e+06	7.81858e+06	7.35714e+06	5.12835e+06	7.55034e+06	7.85906e+06	7.70127e+06	7.76792e+06
6.12_337.2380m/z	337.238	6.12042	neg	13,14-Dihydro PGE1	HMDB0002689	Lipids and lipid-like molecules	Fatty Acyls	Eicosanoids	M-H2O-H	C20H36O5	45.5	43.9	-1.35024	2496.28	1957.92	9778.62	980.316	94.2752	0.000461319	9192.45	0.000461319	7705.14	2389.14	76.4817	8514.93	8070.87	2743.81	33040.4	42484.8	22426.8	59001	14211.8	11319	13438.5
7.82_327.2317m/z	327.232	7.82152	neg	Docosahexaenoic acid	HMDB0002183	Lipids and lipid-like molecules	Fatty Acyls	Fatty acids and conjugates	M-H	C22H32O2	45.4	34	-3.8366	2.24011e+07	2.50693e+07	2.29906e+07	2.31857e+07	2.4392e+07	1.28952e+07	2.44856e+07	1.9521e+07	1.83341e+07	2.28895e+07	1.24302e+07	1.08118e+07	2.5092e+07	1.90863e+07	2.36276e+07	2.45853e+07	1.38736e+07	1.42521e+07	1.90155e+07	1.93283e+07	1.93313e+07
8.33_317.2479m/z	317.248	8.33145	neg	Isolinderanolide	HMDB0038105	Organoheterocyclic compounds	Tetrahydrofurans	Unclassified	M-H2O-H	C21H36O3	45.4	50.4	-2.2367	8132.36	18495.3	16060.7	23611.1	15387.5	4675.52	17975.1	18861.6	22533.1	16283	11276.6	5229.4	18706.9	19868.1	32337.7	29427.4	21923.8	25843.4	21153.8	15063.3	18349.6
8.82_663.4290m/z	663.429	8.81747	neg	3,6-Epoxy-5,5',6,6'-tetrahydro-b,b-carotene-3',5,5',6'-tetrol	HMDB0029654	Lipids and lipid-like molecules	Prenol lipids	Tetraterpenoids	M+FA-H	C40H58O5	45.4	44.5	3.87859	309659	447553	457994	397559	389325	348153	545099	288699	395629	297441	330121	316850	524354	380614	670199	528151	439177	499262	432587	415237	501391
8.92_257.1636m/z	257.164	8.91525	pos	(-)-Fumigaclavine B	HMDB0030201	Alkaloids and derivatives	Ergoline and derivatives	Clavines and derivatives	M+H	C16H20N2O	45.4	48.6	-4.74377	18692.6	30450.4	30231.7	19288.6	23604.7	20742.4	23178.1	26450.2	24701.1	22245.7	32202.5	28500.8	29558	27054.5	32584.4	21899.3	26610	24763.6	29203.6	18394.4	25215.6
9.15_571.3975m/z	571.397	9.15195	pos	Ropivacaine	HMDB0014441	Organic acids and derivatives	Carboxylic acids and derivatives	Amino acids, peptides, and analogues	2M+Na	C17H26N2O	45.4	38.9	-1.42786	47624.1	67447.6	58428.4	57276.5	70798.5	23889.6	53262.8	39093.3	28514.9	46538.6	61127.8	19240.3	73882.8	60217.7	38484.9	56579.4	33554.1	15758.2	47841.7	52015	46683.9
9.77_128.1069m/z	128.107	9.76517	pos	3-Methyl-2-cyclohexen-1-one	HMDB0031541	Organooxygen compounds	Carbonyl compounds	Ketones	M+NH4	C7H10O	45.4	28.5	-1.02402	681949	759945	800194	874353	932837	950818	1.09511e+06	1.0148e+06	1.11669e+06	1.12435e+06	1.10771e+06	1.22409e+06	1.18987e+06	1.20108e+06	1.20705e+06	1.23529e+06	1.23592e+06	1.25016e+06	1.11039e+06	1.15142e+06	1.16843e+06
2.84_174.0770m/z	174.077	2.83825	neg	2-Aminoheptanedioic acid	HMDB0034252	Organic acids and derivatives	Carboxylic acids and derivatives	Amino acids, peptides, and analogues	M-H	C7H13NO4	45.4	36.7	-0.992145	104.986	1411.71	3305.3	1242.37	0.000461319	900.878	0.000461319	2298.04	1909.04	3.17194	907.682	2629.33	517.041	2824.49	2884.82	2012.32	3034.59	6229.03	2122.17	1090.13	1285.63
6.52_505.3162m/z	505.316	6.5232	neg	2-deoxy-20-hydroxy-5alpha-ecdysone 3-acetate	LMST01010191	Lipids and lipid-like molecules	Sterol Lipids	Sterols	M-H	C29H46O7	45.3	56.8	-1.78883	15679.9	11951.5	12628	7890.89	13088.2	9324.7	10301.8	12991.8	18211.5	10586.4	18727	14416.3	18416.7	19753.8	18149.5	12956.1	18800.7	10997.8	11966.7	17162.8	14827.7
10.98_170.1309n	153.128	10.9843	pos	10-Hydroxygeraniol	64042	Unclassified	Unclassified	Unclassified	M+H-H2O, M+H	C10H18O2	45.3	36	1.42365	29621	34867.6	39209.8	36552.1	45325.7	42602.5	45956.4	41641.6	49471.7	53957.7	38950.4	40120.7	39728.3	41164.4	43682.1	39436.1	43145.9	46596.9	40981.4	43728.6	45501.6
5.64_407.2199m/z	407.22	5.64085	neg	1-(9Z-hexadecenoyl)-glycero-3-phosphate	HMDB0062323	Lipids and lipid-like molecules	Glycerophospholipids	Glycerophosphates	M-H	C19H37O7P	45.3	45.3	-1.15969	22309	31865.7	20524.9	19958.4	29821.3	6813.65	14741.8	17481.1	16546	13177.9	23327.8	15628.7	20116.4	24482.7	37916.4	32143.1	39407.7	35231	21995.6	24580.1	23927.3
6.63_327.2529m/z	327.253	6.62878	neg	Oleic acid	HMDB0000207	Lipids and lipid-like molecules	Fatty Acyls	Fatty acids and conjugates	M+FA-H	C18H34O2	45.3	40.1	-4.22092	108305	22999.6	51778	62788.2	15451.6	135410	61511.9	129648	147109	142687	187394	86421.8	73277.1	59963.1	130701	87822.7	66370.1	49882.7	92152.7	86025	89382.2
8.13_659.3985m/z	659.399	8.13052	neg	Antibiotic X 14889C	HMDB0033335	Lipids and lipid-like molecules	Prenol lipids	Sesterterpenoids	M+FA-H	C33H58O10	45.3	38.5	-4.35006	361744	380674	407643	381745	326505	355061	531823	388319	522391	439360	445862	488367	585799	337516	638337	545630	387231	366786	455873	489217	481605
5.79_311.2214m/z	311.221	5.78563	neg	13(S)-HpODE	36036	Lipids and lipid-like molecules	Fatty Acyls	Lineolic acids and derivatives	M-H	C18H32O4	45.3	32.8	-4.36087	1.15793e+06	852478	1.38681e+06	956672	463142	1.2867e+06	1.16294e+06	1.40886e+06	2.04957e+06	1.82464e+06	2.10109e+06	1.09931e+06	1.07788e+06	977968	2.4288e+06	3.66917e+06	1.23471e+06	2.92717e+06	1.52224e+06	1.52393e+06	1.50999e+06
8.91_827.6418m/z	827.642	8.91048	neg	TG(12:0/17:2(9Z,12Z)/18:3(6Z,9Z,12Z))[iso6]	LMGL03013422	Lipids and lipid-like molecules	Glycerolipids	Triradylglycerols	M+FA-H	C50H86O6	45.3	43.3	1.49441	3.43285e+06	3.56399e+06	2.74206e+06	2.94654e+06	3.31899e+06	3.65697e+06	4.05979e+06	3.4897e+06	3.19022e+06	3.47945e+06	3.5645e+06	3.13222e+06	3.02002e+06	5.17394e+06	3.84669e+06	3.57724e+06	2.94916e+06	2.32655e+06	3.31718e+06	3.78411e+06	3.39578e+06
10.43_796.5169m/z	796.517	10.4306	neg	PE(15:0/22:5(4Z,7Z,10Z,13Z,16Z))	HMDB0008911	Lipids and lipid-like molecules	Glycerophospholipids	Glycerophosphoethanolamines	M+FA-H	C42H74NO8P	45.3	36.9	4.62101	3.91834e+06	3.30691e+06	3.75261e+06	2.63674e+06	3.71865e+06	4.70868e+06	4.97197e+06	3.08067e+06	3.75267e+06	2.84486e+06	4.69757e+06	9.29403e+06	3.13252e+06	4.16923e+06	3.58603e+06	2.73582e+06	5.8781e+06	6.2625e+06	4.58717e+06	4.25423e+06	4.23183e+06
5.82_343.2273m/z	343.227	5.82375	neg	6-((Z)-14-hydroxypentadec-8-en-1-yl)salicylic acid	LMPK15040007	Lipids and lipid-like molecules	Polyketides	Phenolic lipids	M-H2O-H	C22H34O4	45.3	39.5	-1.6912	13421.3	38789.5	38681.6	23745.9	16990.6	8022.42	42474.4	12065.2	19894.7	14514.7	9433.78	7644.52	37756.3	24789.2	71824.7	126250	22442.2	52538.1	29314.9	28086.7	30128.2
8.02_153.1639m/z	153.164	8.02155	pos	4,8-Dimethyl-1,3(E),7-nonatriene	97819	Lipids and lipid-like molecules	Fatty Acyls	Hydrocarbons	M+H	C11H20	45.2	31.8	1.02107	39443.4	41147.6	52253.6	50860.4	62604.3	58356.9	65004.6	65676.6	71863.9	66168.4	64991.9	89743.3	73822.2	80317.5	86249.4	77990.4	80233.1	86114.9	66690.1	85734.8	76554.1
8.12_465.2253m/z	465.225	8.1227	neg	PA(17:2(9Z,12Z)/0:0)	LMGP10050022	Lipids and lipid-like molecules	Glycerophospholipids	Glycerophosphates	M+FA-H	C20H37O7P	45.2	30.9	-1.39121	46631.7	48873.1	37371.9	45811	43774.1	34325.6	50263	40436.6	45544.2	39350	27167.7	24466.1	45843.8	36738.6	50355	54506	44435.5	40574.3	42033.7	42157.1	41941.8
9.36_324.3271m/z	324.327	9.36152	pos	2-Heptadecylfuran	HMDB0033608	Organoheterocyclic compounds	Heteroaromatic compounds	Unclassified	M+NH4	C21H38O	45.1	31.7	3.37	953883	933273	1.00672e+06	1.0382e+06	945977	999835	1.18632e+06	1.076e+06	1.12097e+06	1.10096e+06	1.03723e+06	1.12056e+06	1.04672e+06	1.12218e+06	1.12647e+06	1.08533e+06	1.11555e+06	1.17344e+06	1.2241e+06	1.19118e+06	1.19611e+06
4.85_176.0831m/z	176.083	4.85067	neg	N'-nitrosonornicotine	HMDB0041940	Organoheterocyclic compounds	Pyridines and derivatives	Pyrrolidinylpyridines	M-H	C9H11N3O	45.1	27.1	0.890229	31976.1	30553.8	21725.6	27756.7	1312.65	10462.6	6891.25	19417.9	5393.11	9081.11	5486.93	12322.7	5941.83	7508.72	7749.23	14761.8	6708.92	7995.02	10310.6	6926.51	8203.13
6.13_357.2640m/z	357.264	6.12805	neg	13,14-Dihydro PGF-1a	HMDB0005076	Lipids and lipid-like molecules	Fatty Acyls	Eicosanoids	M-H	C20H38O5	45.1	36.6	-1.86388	167073	56320.7	110373	44398.6	32234.2	81854	192682	121765	164545	72849.6	89993.2	105560	162576	132113	130855	82678.2	84889.5	123627	110558	110128	109262
11.70_409.2756m/z	409.276	11.6985	neg	15,20-dihydroxycholest-4,14-dien-3,16-dione	LMST01010314	Lipids and lipid-like molecules	Sterol Lipids	Sterols	M-H2O-H	C27H40O4	45.1	37.2	1.93147	66749.6	76753.5	71611	63227	75546.5	76816.4	71569	61906.7	69270	63723.2	66580.7	67722.1	68715.8	63026.1	64781.9	70848.8	72551.7	76831.8	62609.2	68786.7	66308.9
13.75_284.2957m/z	284.296	13.747	pos	2-Tetradecylcyclobutanone	HMDB0037517	Organic oxygen compounds	Organooxygen compounds	Carbonyl compounds	M+NH4	C18H34O	45	30.3	3.5031	3.85184e+06	4.19329e+06	4.63476e+06	5.1271e+06	5.20109e+06	5.10812e+06	5.20239e+06	5.45866e+06	6.01955e+06	4.24405e+06	4.59952e+06	6.42286e+06	5.25432e+06	4.7595e+06	4.45537e+06	5.39457e+06	6.47696e+06	6.00452e+06	4.63069e+06	4.5031e+06	4.811e+06
13.82_802.5618m/z	802.562	13.8183	neg	PT(18:0/18:1(9Z))	LMGP00000048	Lipids and lipid-like molecules	Glycerophospholipids	Other Glycerophospholipids	M-H	C43H82NO10P	45	36.9	1.75418	2.08985e+08	1.65544e+08	2.00893e+08	1.62769e+08	1.76407e+08	2.11117e+08	2.12491e+08	1.88427e+08	1.86127e+08	2.40259e+08	2.34805e+08	2.32834e+08	2.02842e+08	1.87889e+08	1.78625e+08	1.78925e+08	2.04798e+08	1.79937e+08	1.9756e+08	1.9683e+08	1.95694e+08
3.02_207.0521n	206.045	3.02115	neg	4-(2-Aminophenyl)-2,4-dioxobutanoic acid	HMDB0000978	Organic oxygen compounds	Organooxygen compounds	Carbonyl compounds	M-H2O-H, M-H	C10H9NO4	45	30.8	-4.99946	1.75641e+06	989180	3.00919e+06	2.28991e+06	722450	3.20593e+06	1.29769e+06	1.72542e+06	1.33796e+06	884445	994415	1.59077e+06	373363	1.3814e+06	1.28906e+06	1.04549e+06	2.17336e+06	1.9579e+06	1.53597e+06	1.56106e+06	1.54255e+06
5.49_277.1797m/z	277.18	5.48962	neg	10-Deoxymethynolide	LMPK04000034	Lipids and lipid-like molecules	Polyketides	Macrolides and lactone polyketides	M-H2O-H	C17H28O4	44.9	43.4	-4.17718	30034	31443.3	26507.9	29722.8	32666.3	26753.1	29551	26878.5	33872.2	26627.2	30690.8	36086.6	24832.6	31618.6	25035.6	28286.7	35780	29586.4	27739.8	26939.2	28080.8
5.54_550.3158m/z	550.316	5.54178	neg	LysoPE(0:0/20:2(11Z,14Z))	HMDB0011483	Lipids and lipid-like molecules	Glycerophospholipids	Glycerophosphoethanolamines	M+FA-H	C25H48NO7P	44.9	30.4	1.48524	69034.8	69836.6	47733.7	58393.5	55495.7	28450.4	84306	62332.6	50683.2	40570.2	36220.7	42966	61501.4	55707.4	66154.8	67917.7	35363	36032.4	54198.2	59385.8	56321.5
5.56_476.2778m/z	476.278	5.56465	neg	LysoPE(0:0/18:2(9Z,12Z))	HMDB0011477	Lipids and lipid-like molecules	Glycerophospholipids	Glycerophosphoethanolamines	M-H	C23H44NO7P	44.9	28.7	-0.892704	52796.9	29238.3	33336.7	40916.3	33147.3	44296.8	40035.4	41049.6	36844.6	23764.7	35781.6	59257.4	48334.1	41289	41928.6	29430.4	51512.2	41907.8	41397.7	41813.1	40910.4
5.70_524.2777m/z	524.278	5.70182	neg	LysoPE(0:0/22:6(4Z,7Z,10Z,13Z,16Z,19Z))	HMDB0011496	Lipids and lipid-like molecules	Glycerophospholipids	Glycerophosphoethanolamines	M-H	C27H44NO7P	44.9	26.1	-1.14441	1.66589e+06	1.43367e+06	1.34533e+06	1.08306e+06	1.4747e+06	1.60058e+06	1.41961e+06	1.31919e+06	2.05331e+06	1.59341e+06	1.29811e+06	1.43042e+06	2.11067e+06	1.68426e+06	1.84113e+06	1.32835e+06	1.05751e+06	1.5896e+06	1.5653e+06	1.56994e+06	1.56047e+06
7.00_345.2428m/z	345.243	7.00108	neg	Dinordeoxycholic acid	LMST04050006	Lipids and lipid-like molecules	Sterol Lipids	Bile acids and derivatives	M-H2O-H	C22H36O4	44.9	38	-2.04678	47953.3	165235	56279.5	71199.7	43744	26965.3	68863.3	98979.5	54817.3	78366.4	91476.6	33968.3	113291	67989	219102	119735	117151	145544	91908.7	84673.7	86747.8
7.42_309.2795m/z	309.28	7.42473	neg	20-hydroxy-eicosanoic acid	LMFA01050075	Lipids and lipid-like molecules	Fatty Acyls	Fatty Acids and Conjugates	M-H2O-H	C20H40O3	44.8	42.5	-1.17299	16788	16217.3	15590.3	12800.6	19959.4	10591.1	8675.68	20970.7	8936.5	13502.3	20997.1	8857.03	13537.5	20607.1	32016.4	12872.8	20939.5	18160.1	10929.8	15832.7	14925.1
8.00_629.4557m/z	629.456	7.99812	neg	3,4-Dihydrospheroidenone	LMPR01070155	Lipids and lipid-like molecules	Prenol Lipids	Isoprenoids	M+FA-H	C41H60O2	44.8	31.5	-3.17479	1.42284e+06	1.53231e+06	1.21122e+06	1.65735e+06	999858	504785	1.06303e+06	1.05485e+06	887077	1.13758e+06	654446	478915	1.3836e+06	1.12775e+06	1.34705e+06	1.48698e+06	780054	1.04461e+06	1.05608e+06	1.05048e+06	1.05499e+06
8.02_110.0734n	111.081	8.02155	pos	2-Isopropylfuran	94803	Organoheterocyclic compounds	Heteroaromatic compounds	Unclassified	M+H-H2O, M+H	C7H10O	44.8	28.1	1.75232	256073	271592	318047	328151	362294	402211	387531	386854	416783	463309	456230	450152	457295	455034	478059	463489	475047	490395	399080	413794	429979
8.44_725.4447m/z	725.445	8.4389	pos	Alliosterol 1-rhamnoside 16-galactoside	HMDB0038345	Lipids and lipid-like molecules	Steroids and steroid derivatives	Steroidal glycosides	M+H-H2O	C39H66O13	44.7	54.8	-3.10931	98164.8	117741	108760	106452	101261	122880	134906	105330	102673	97599.2	116505	113540	93325.8	105085	106365	122401	93551.1	124113	79634.1	105090	99445.6
9.23_703.5450m/z	703.545	9.23243	pos	GlcCer(d14:2(4E,6E)/18:0(2OH))	LMSP0501AA70	Lipids and lipid-like molecules	Sphingolipids	Neutral glycosphingolipids	M+NH4	C38H71NO9	44.7	44.6	-2.56276	283696	295174	305176	248747	308564	340880	410050	310228	264226	318920	361532	278726	355144	452562	396526	342407	348714	319257	338587	382807	344447
0.59_165.0220m/z	165.022	0.5865	pos	[(oxolan-2-yl)methoxy]sulfonic acid	HMDB0126547	Organic acids and derivatives	Organic sulfuric acids and derivatives	Sulfuric acid esters	M+H-H2O	C5H10O5S	44.7	33.3	2.38616	14494.5	11009.5	16671.8	15542.9	16864.9	13904.1	9980.02	11632	25539.6	22802.6	17640.5	33470.9	14600.2	15043.7	20573.3	14568.9	27316.7	39305.8	20124.7	12991	18440.5
13.88_435.2875m/z	435.287	13.8843	pos	1-nonadecanoyl-glycero-3-phosphate	HMDB0062322	Lipids and lipid-like molecules	Glycerophospholipids	Glycerophosphates	M+H-H2O	C22H45O7P	44.7	31.1	1.03718	3776.56	37651.4	58284.9	38464.2	45873.9	49134.9	82367.3	64952.9	68158	16285	51775.9	60473.1	71615.7	136810	97189.6	112867	93494.6	83119.6	60797.3	113029	84887.2
13.88_478.3314m/z	478.331	13.8843	pos	PE(19:0/0:0)	LMGP02050028	Lipids and lipid-like molecules	Glycerophospholipids	Glycerophosphoethanolamines	M+H-H2O	C24H50NO7P	44.7	33	4.40119	5.62643e+06	5.72186e+06	5.67518e+06	6.23836e+06	6.40262e+06	6.02698e+06	6.6641e+06	5.86545e+06	5.68107e+06	7.71176e+06	7.25734e+06	7.18755e+06	6.8582e+06	7.22789e+06	7.3138e+06	6.06796e+06	7.10841e+06	7.21752e+06	6.90818e+06	7.047e+06	7.12194e+06
13.97_336.1795m/z	336.18	13.9708	pos	2-[1-hydroxy-3-(4-methoxyphenyl)propyl]-3,5-dimethoxyphenol	HMDB0140290	Phenylpropanoids and polyketides	Linear 1,3-diarylpropanoids	Cinnamylphenols	M+NH4	C18H22O5	44.7	57.5	-3.19007	45250.6	36007.8	42861.7	27454.9	48067.1	45049.8	70763.1	50034.2	39050.2	57185.7	80239.6	67254	71999.5	58421.2	62341.7	61119.9	66375.7	56362	62236.5	61602.8	62729.3
3.31_487.3053m/z	487.305	3.30955	neg	(22S)-1alpha,22,25-trihydroxy-23,24-tetradehydro-24a-homo-20-epivitamin D3 / (22S)-1alpha,22,25-trihydroxy-23,24-tetradehydro-24a-homo-20-epicholecalciferol	LMST03020315	Lipids and lipid-like molecules	Sterol Lipids	Secosteroids	M+FA-H	C28H42O4	44.7	40.1	-2.82974	38567.3	107114	24227.6	33348.6	40828.7	25038.6	36785.2	32009.4	27621.6	23298	25772.8	34487	35567.8	31791.5	34607.3	37284.3	47920.9	41946.3	41947.5	40300.4	38241.6
5.53_494.2651m/z	494.265	5.5292	pos	AFN911	HMDB0013863	Organoheterocyclic compounds	Diazines	Pyrimidines and pyrimidine derivatives	M+H-H2O	C29H33N7O2	44.7	45.3	-2.29895	56843.3	87083.8	49103.3	44334.7	56615.4	20821	53032.1	56492.5	27347.7	38735.2	48339.3	35056.6	33284	42444.2	61637.6	51589.5	38007.6	27970.3	69327.4	47783.6	47587
6.83_353.2106m/z	353.211	6.82695	neg	5-Ethoxysorgoleone 358	HMDB0032784	Organic oxygen compounds	Organooxygen compounds	Carbonyl compounds	M-H2O-H	C23H32O4	44.7	33.3	-4.23659	145806	156812	141913	110132	825949	85451.4	811437	293501	1.09477e+06	167859	399651	270292	550315	567428	204975	95290.7	196620	920318	381116	380135	374620
8.12_135.0807m/z	135.081	8.12088	pos	2,5-Dimethylbenzaldehyde	265044	Unclassified	Unclassified	Unclassified	M+H	C9H10O	44.7	33.4	1.97365	12597	12052	8577.12	10872.4	11863.2	15287.1	11941	15768.9	10939.3	14378.6	9961.53	10822.2	12076.7	11466.9	15350.2	11237.1	12655.5	17208.5	12314.2	13491	14299
8.90_802.5618m/z	802.562	8.90275	neg	PS(15:0/22:1(13Z))	HMDB0112335	Lipids and lipid-like molecules	Glycerophospholipids	Glycerophosphoserines	M-H	C43H82NO10P	44.7	37.8	1.77078	2.0065e+08	1.91961e+08	1.55018e+08	2.24304e+08	1.92548e+08	1.71462e+08	2.11729e+08	2.07087e+08	1.97511e+08	2.16527e+08	2.1393e+08	2.12e+08	2.01075e+08	1.73278e+08	1.54493e+08	1.67348e+08	1.62788e+08	2.05246e+08	1.73381e+08	1.77351e+08	1.70891e+08
10.39_800.5794m/z	800.579	10.3922	pos	PG(P-16:0/22:4(7Z,10Z,13Z,16Z))	LMGP04030027	Lipids and lipid-like molecules	Glycerophospholipids	Glycerophosphoglycerols	M+NH4	C44H79O9P	44.7	38.6	-0.796379	123013	129336	100398	86552.1	129745	101550	147122	151429	134094	176992	172056	150058	104211	130949	150209	129219	124662	94081.4	126896	129194	114396
2.28_118.0645m/z	118.064	2.28473	pos	2-Phenylacetamide	HMDB0010715	Benzenoids	Benzene and substituted derivatives	Phenylacetamides	M+H-H2O	C8H9NO	44.7	36.6	-4.96642	1.4417e+06	994462	916908	971766	1.07078e+06	818949	846089	808329	1.22119e+06	1.21583e+06	939382	992084	939410	927880	827223	894660	965624	993939	1.04682e+06	969925	1.00354e+06
8.14_304.2030m/z	304.203	8.13927	pos	10-alpha-methoxy-9,10-dihydrolysergol	HMDB0060995	Alkaloids and derivatives	Ergoline and derivatives	Clavines and derivatives	M+NH4	C17H22N2O2	44.7	34.3	3.75514	113551	137116	156036	120494	132918	108651	173199	85086.4	126168	130106	108488	119708	97981.7	107406	157711	114227	108480	97892	124393	120622	121368
9.08_407.3165m/z	407.316	9.08017	neg	5beta-Cholane-3alpha,24-diol	LMST04010316	Lipids and lipid-like molecules	Sterol Lipids	Bile acids and derivatives	M+FA-H	C24H42O2	44.6	31.2	-0.621064	5824.4	80555.6	3205.02	31844.5	2540.18	4662.85	4806.96	3075	52738.2	61158.5	99393.2	57462.5	160502	68644.2	168124	4046.2	100567	110452	78656.6	76353.1	88912.5
9.77_335.2950m/z	335.295	9.7696	neg	(E)-3,7-Dimethyl-2,6-octadienyl dodecanoate	LMFA07010613	Lipids and lipid-like molecules	Fatty Acyls	Fatty esters	M-H	C22H40O2	44.6	37.7	-1.50272	47304.8	66658.1	81492.7	34811.6	35723.4	23576.7	74165.1	34467.7	35808	33315.1	19870.9	55799	88932.9	45531.9	111842	70145.2	57298.1	36009.7	59406.4	51408.7	58175.6
11.12_360.3259m/z	360.326	11.1236	pos	5-Decanoyl-2-nonylpyridine	HMDB0035516	Organooxygen compounds	Carbonyl compounds	Ketones	M+H	C24H41NO	44.6	30.1	-0.576709	657669	698663	816100	875650	988957	834642	945390	921782	925845	918307	865016	935208	964812	907297	870416	953323	1.06798e+06	1.11246e+06	874970	920822	939139
2.78_123.0448m/z	123.045	2.77728	neg	4-Methylcatechol	HMDB0000873	Benzenoids	Phenols	Benzenediols	M-H	C7H8O2	44.6	27.3	-3.1282	6816.55	1091.65	12034.6	7986.67	1537.23	21198.9	4311.36	2476.34	3750.59	511.982	4048.48	1272.76	1059.03	2251.2	2095.36	1735.78	6730.26	5805.09	4242.24	4624.21	4504.42
4.19_209.1178m/z	209.118	4.19005	neg	(-)-11-hydroxy-9,10-dihydrojasmonic acid	LMFA02020012	Lipids and lipid-like molecules	Fatty Acyls	Octadecanoids	M-H2O-H	C12H20O4	44.6	34.1	-2.34623	14709.6	1983.51	8311.23	9638	0.000461319	28152.1	0.000461319	20218.6	10523.4	14654.6	28757.9	23320.5	2027.44	8480.59	3594.2	1272.71	5587.9	7517.34	10113.1	10394.5	10446.6
5.82_325.2379m/z	325.238	5.82375	neg	17-octadecynoic acid	LMFA01030575	Lipids and lipid-like molecules	Fatty Acyls	Fatty Acids and Conjugates	M+FA-H	C18H32O2	44.6	31.7	-1.99773	10441.1	9733.19	6056.75	8407.23	26362.8	3935.86	29270.3	3631.67	83080.9	8328.6	70420.1	27785.4	32230.1	19998.5	5402.37	8493.47	15943	117582	24785.6	26130.4	24418.9
6.21_530.3229m/z	530.323	6.2107	neg	PC(19:3(10Z,13Z,16Z)/0:0)	LMGP01050003	Lipids and lipid-like molecules	Glycerophospholipids	Glycerophosphocholines	M-H	C27H50NO7P	44.6	29.9	-4.31755	1.74433e+06	2.69226e+06	1.41517e+06	1.61474e+06	2.59057e+06	939943	1.77191e+06	1.85012e+06	2.03561e+06	1.41329e+06	1.60504e+06	1.4878e+06	1.64179e+06	1.67609e+06	2.51151e+06	2.12971e+06	2.29344e+06	1.72966e+06	1.69278e+06	1.88084e+06	1.76183e+06
8.03_563.5523m/z	563.552	8.03057	pos	Oleamide	HMDB0002117	Lipids and lipid-like molecules	Fatty Acyls	Fatty amides	2M+H	C18H35NO	44.6	39.3	2.31947	2.35112e+07	2.39492e+07	2.61206e+07	2.6417e+07	2.73531e+07	2.94691e+07	2.99715e+07	2.84165e+07	2.97005e+07	3.06531e+07	3.06407e+07	3.21912e+07	3.18483e+07	3.11259e+07	3.13756e+07	3.12561e+07	3.20095e+07	3.40502e+07	2.99158e+07	2.96267e+07	3.08561e+07
9.16_838.5992m/z	838.599	9.16083	pos	PS(19:1(9Z)/22:2(13Z,16Z))	LMGP03010508	Lipids and lipid-like molecules	Glycerophospholipids	Glycerophosphoserines	M+H-H2O	C47H86NO10P	44.6	33.1	4.18491	358029	519705	379914	197314	358778	703163	536686	475694	311775	657986	749164	818820	835999	1.20733e+06	873889	896587	919942	486307	581532	816972	673179
9.78_125.1326m/z	125.133	9.78348	pos	(Z)-3-Nonen-1-ol	HMDB0030959	Lipids and lipid-like molecules	Fatty Acyls	Fatty alcohols	M+H-H2O	C9H18O	44.5	31.1	1.0081	98085.1	113349	121216	111104	126386	138955	145420	142935	148500	161405	154609	165832	165931	147081	151505	170178	166810	167589	161723	153359	166348
11.68_709.5070m/z	709.507	11.6769	neg	DG(20:3(5Z,8Z,11Z)/20:5(5Z,8Z,11Z,14Z,17Z)/0:0)	HMDB0007462	Lipids and lipid-like molecules	Glycerolipids	Diradylglycerols	M+FA-H	C43H68O5	44.5	27.5	3.21655	225730	100416	133186	333500	150392	181542	136144	229133	204938	313952	152971	252829	328864	272858	171513	321375	101800	250717	247911	223558	252072
11.71_411.1851m/z	411.185	11.7138	neg	Ptilosteroid B	LMST02030213	Lipids and lipid-like molecules	Sterol Lipids	Steroids	M-H2O-H	C21H34O7S	44.5	33.8	1.08282	139646	176906	154704	130990	158892	178115	154165	146234	190275	117292	142516	165179	129206	126318	141676	140811	180204	166255	129870	137516	136085
12.38_708.5188m/z	708.519	12.3799	pos	PS(O-18:0/13:0)	LMGP03020019	Lipids and lipid-like molecules	Glycerophospholipids	Glycerophosphoserines	M+H	C37H74NO9P	44.5	27.5	1.94156	3.94985e+06	5.72667e+06	6.74298e+06	5.19919e+06	5.95312e+06	7.12831e+06	6.07242e+06	6.25405e+06	9.06363e+06	2.01615e+06	4.45862e+06	8.69152e+06	3.35406e+06	2.76103e+06	3.44998e+06	7.3942e+06	8.95586e+06	9.3629e+06	4.58072e+06	4.61798e+06	4.99168e+06
3.01_293.1128m/z	293.113	3.0059	neg	Hydroxyprolyl-Tyrosine	HMDB0028875	Organic acids and derivatives	Carboxylic acids and derivatives	Amino acids, peptides, and analogues	M-H	C14H18N2O5	44.5	28.8	-4.92793	337531	397228	499056	310414	350150	390421	346618	355578	615191	455226	416267	385462	256919	360220	340952	307839	436400	419787	369785	373144	373021
4.22_280.0946m/z	280.095	4.22488	pos	5-Fluorouridine	HMDB0060396	Nucleosides, nucleotides, and analogues	Pyrimidine nucleosides	Unclassified	M+NH4	C9H11FN2O6	44.4	34.4	2.41043	6405.04	9496.73	15498.3	5797.68	13831.8	13030.8	17172.1	18336.5	6903.78	19427.5	13009.9	16891.1	8008.45	15715.1	14673.5	18324.1	21675.5	10463.3	6545.31	10962.4	11253.7
4.79_552.3322m/z	552.332	4.7909	neg	Gymnodimine	HMDB0041430	Unclassified	Unclassified	Unclassified	M+FA-H	C32H45NO4	44.4	38	-1.71777	49859.7	11949.9	14159.7	54751.8	23557.3	73305.1	35488.3	49097.9	80938.3	55431.3	43010.6	57427.1	64200.6	65657.3	34230.6	62621.5	37195.9	24328.9	41995.4	47095.7	45304.8
4.85_220.1456m/z	220.146	4.85067	neg	Procarbazine	HMDB0015299	Benzenoids	Benzene and substituted derivatives	Benzoic acids and derivatives	M-H	C12H19N3O	44.4	35.3	0.172358	1.24073e+06	1.2156e+06	1.0218e+06	1.13084e+06	312670	432330	419101	938293	339784	468030	268604	516123	319381	404365	438518	541372	320675	402996	387756	375710	382062
5.11_335.2224m/z	335.222	5.10977	neg	cis, cis-stillingic acid	LMFA01030101	Lipids and lipid-like molecules	Fatty Acyls	Fatty Acids and Conjugates	2M-H	C10H16O2	44.4	28.4	-1.28492	31787	22588.6	13830.6	28800	18236.2	6603.24	5214.69	28218.1	19793.1	15513.8	7302.33	6947.11	13805	38062.2	22630.8	41226.4	24556.4	12512.3	21051.5	18777.1	19609.6
6.01_378.2429m/z	378.243	6.01353	neg	Phytosphingosine-1-P	HMDB0012280	Lipids and lipid-like molecules	Sphingolipids	Phosphosphingolipids	M-H2O-H	C18H40NO6P	44.4	37.2	3.6841	22314.6	9209	17814.8	19648.7	6264.33	15849.8	2065.67	7080.87	16319	9095.5	6857.15	17754.4	13289.3	18140.7	12542.2	10285	6375.46	9074.04	9730.07	13371.7	11957.8
6.69_761.5569m/z	761.557	6.6861	pos	N-(3-hydroxy-propyl) arachidonoyl amine	LMFA08020018	Lipids and lipid-like molecules	Fatty Acyls	Fatty amides	2M+K	C23H39NO2	44.4	40.2	-3.38351	102248	152183	96029.4	136571	82313.3	83263.6	85455.1	88107.5	96097	120534	108584	132065	176386	112889	117827	203106	109398	101555	98484.1	103024	117167
7.34_312.3265m/z	312.327	7.33905	pos	6Z,9Z-Eicosadien-11-ol	LMFA05000532	Lipids and lipid-like molecules	Fatty Acyls	Fatty alcohols	M+NH4	C20H38O	44.4	25.8	1.47435	172262	147229	151886	176165	150785	167687	149504	142937	127871	125812	125366	133646	117718	149999	108719	141804	122564	150965	137151	133788	125131
8.02_97.1011m/z	97.1011	8.02155	pos	3-Methylcyclohexanol	HMDB0031538	Organic oxygen compounds	Organooxygen compounds	Alcohols and polyols	M+H-H2O	C7H14O	44.4	23.1	-0.891917	174051	182516	233388	233480	234008	285573	285876	282592	275480	299727	307892	356572	311976	373741	365726	369024	388487	356722	306426	316170	325076
8.82_708.4299m/z	708.43	8.81747	neg	Zucchini factor B	HMDB0034610	Lipids and lipid-like molecules	Prenol lipids	Triterpenoids	M+FA-H	C44H57NO4	44.4	38.3	4.40668	11794	77234.8	105285	23047.6	7213.21	9135.92	109064	0.000461319	13989.6	10063.1	1964.28	4046.15	53750.8	3176.09	216460	40985.7	17592.5	26052.5	29150.5	20646	38618.4
9.63_377.2699m/z	377.27	9.63355	neg	2-Methyl-5-(8-pentadecenyl)-1,3-benzenediol	HMDB0038910	Unclassified	Unclassified	Unclassified	M+FA-H	C22H36O2	44.3	38.2	0.365686	57712.2	60943.3	78923.8	51276.4	54490.6	42600	65314.3	40540.1	48917.3	34943.6	38159.7	39759.7	49496.4	36820.2	65707.1	53315.5	43700.5	42585.2	46679.2	45096.2	47068.9
0.52_130.0869m/z	130.087	0.519267	pos	D-Pipecolic acid	58337	Organic acids and derivatives	Carboxylic acids and derivatives	Amino acids, peptides, and analogues	M+H	C6H11NO2	44.3	27.9	4.7143	36976.7	12402.1	20035.3	12656.7	11761	13987.4	24584	307254	22028.9	11939.4	25482.1	20023.1	30091.3	517331	25796.6	18924.8	20871.6	12387.4	26678.2	16750.2	17845.4
10.67_772.5867m/z	772.587	10.6733	neg	PE-NMe2(18:0/18:1(9Z))	HMDB0113871	Lipids and lipid-like molecules	Glycerophospholipids	Glycerophosphoethanolamines	M-H	C43H84NO8P	44.3	27.1	0.621327	7.01342e+06	7.61707e+06	5.93048e+06	2.72042e+06	2.60118e+06	1.14268e+07	3.71755e+06	9.90023e+06	2.76661e+06	6.01453e+06	6.64986e+06	9.44601e+06	1.42693e+07	8.85867e+06	8.85243e+06	1.36254e+07	1.03335e+07	1.23541e+07	6.08868e+06	1.18403e+07	1.035e+07
11.68_557.4587m/z	557.459	11.6769	neg	Chatenaytrienin 2	HMDB0032647	Lipids and lipid-like molecules	Fatty Acyls	Fatty alcohols	M+FA-H	C35H60O2	44.3	32.9	2.19191	99919.1	75047.2	50594.5	100241	69937.9	130850	46124.5	84959	27118.8	128758	82049.9	1493.81	145708	140286	91670	95087	36086.8	2253.7	81342	71040.8	78027.5
12.44_811.5850m/z	811.585	12.4405	pos	PG(P-18:0/20:1(11Z))	LMGP04030047	Lipids and lipid-like molecules	Glycerophospholipids	Glycerophosphoglycerols	M+Na	C44H85O9P	44.3	45.5	3.33516	64610.5	59206.7	33511.4	76395.6	47018.9	51529	45373.2	66861.5	38860.1	178718	90878.3	49073.6	164019	170643	119490	80839.4	57180.5	60087	83802.4	117827	92629.5
4.85_278.1756m/z	278.176	4.85067	neg	Rotundine B	HMDB0035232	Organoheterocyclic compounds	Pyridines and derivatives	Methylpyridines	M+FA-H	C15H23NO	44.3	39.6	-2.27872	28248.6	8003.46	0.000461319	5257.75	0.000461319	11339.1	5152.65	1041.59	0.000461319	34649	0.000461319	22168.1	4839.92	7929.2	10405.1	45087.7	0.000461319	8414.88	4544.4	4031.67	4130.29
6.04_320.2349n	319.227	6.0364	neg	(-)-16alpha,17-Dihydroxy-atisan-3-one	LMPR0104150005	Lipids and lipid-like molecules	Prenol Lipids	Isoprenoids	M-H2O-H, M-H	C20H32O3	44.3	26.9	-0.726231	266084	223525	141637	276426	180811	55228.8	18441.4	222801	133999	171739	95142.7	77063.6	130517	333546	223407	343271	217688	116071	167327	179447	172370
6.48_583.3390m/z	583.339	6.484	neg	dolichyl beta-D-glucosyl phosphate	LMPR03080014	Lipids and lipid-like molecules	Prenol Lipids	Polyprenols	M-H2O-H	C31H55O9P	44.3	54.5	-2.5857	33050.2	31617.1	19384	19816.9	36785.4	14026.8	27679.9	32047.4	24619.4	26187.3	26924.6	23077.3	29875.9	32589.8	32178.2	30389	32781.3	34381.6	25511.1	30023.7	30833.3
6.72_592.3620m/z	592.362	6.72023	neg	LysoPC(20:2(11Z,14Z))	HMDB0010392	Lipids and lipid-like molecules	Glycerophospholipids	Glycerophosphocholines	M+FA-H	C28H54NO7P	44.3	21.9	-0.041677	4.55502e+06	5.45948e+06	3.93075e+06	3.83635e+06	6.4278e+06	3.34032e+06	4.58362e+06	4.61265e+06	4.16265e+06	3.59371e+06	4.05166e+06	3.17484e+06	5.38009e+06	4.44058e+06	6.01737e+06	4.65077e+06	4.85313e+06	4.02853e+06	4.39296e+06	4.39993e+06	4.34322e+06
7.18_457.2353m/z	457.235	7.17678	neg	1-Lyso-2-arachidonoyl-phosphatidate	HMDB0012496	Lipids and lipid-like molecules	Glycerophospholipids	Glycerophosphates	M-H	C23H39O7P	44.3	27	-1.62112	1.89761e+06	1.50932e+06	1.42422e+06	1.94281e+06	977896	1.02801e+06	771469	1.05299e+06	1.78965e+06	1.57006e+06	1.0605e+06	1.09496e+06	1.17215e+06	1.59634e+06	986530	1.39323e+06	827579	999503	1.30445e+06	1.30724e+06	1.23624e+06
7.18_618.3798m/z	618.38	7.1844	neg	Avenestergenin A1	HMDB0035264	Lipids and lipid-like molecules	Prenol lipids	Triterpenoids	M-H2O-H	C38H55NO7	44.3	32.1	-0.373265	68408.6	76007.8	42899.5	88678.4	69681.1	21104.9	36781.5	87192.2	47833	51123	95968.9	37127.7	51030.8	57302.7	85542.7	73474.8	66774	81132.2	60088.5	59366.4	60212.5
8.02_125.1331m/z	125.133	8.02155	pos	2-Isopropyl-1,4-hexadiene	92592	Hydrocarbons	Unsaturated hydrocarbons	Branched unsaturated hydrocarbons	M+H	C9H16	44.3	27.4	4.7377	142952	152005	187065	189554	202709	210383	217699	217377	236238	225838	253182	252634	243089	252451	239862	249130	249464	251789	212573	231798	232818
11.05_339.2520m/z	339.252	11.0458	pos	Sphingosine(1+)	HMDB0062807	Organic nitrogen compounds	Organonitrogen compounds	Amines	M+K	C18H38NO2+	44.3	39	-4.62438	100815	76158.7	114122	78243.4	87731.3	65753	111189	84283.1	76362.9	119858	126991	112731	101317	97716.3	96790.6	130976	120399	111618	113761	119856	117201
13.78_816.5867m/z	816.587	13.7795	neg	LacCer(d18:0/14:0)	LMSP0501AB13	Lipids and lipid-like molecules	Sphingolipids	Neutral glycosphingolipids	M-H2O-H	C44H85NO13	44.3	51.3	2.95759	248921	278913	276170	372030	252985	330106	300597	264801	299968	279753	241678	272109	271115	237773	242398	330157	258553	193425	244621	275877	249673
4.68_311.2221m/z	311.222	4.68422	neg	2-Nonenoic acid	HMDB0031271	Lipids and lipid-like molecules	Fatty Acyls	Fatty acids and conjugates	2M-H	C9H16O2	44.2	24	-2.30653	20204	14785.4	10827.7	16626.9	12160.3	7020.23	2843.72	18191.8	8030.28	14303.8	8353.9	7078.89	8993.07	24226.1	15454.4	21659.9	14256.1	9988.51	13938.7	10645.3	12784.5
4.83_309.1695m/z	309.169	4.8278	neg	methyl 8-[2-(2-formyl-vinyl)-3-hydroxy-5-oxo-cyclopentyl]-octanoate	LMFA01050151	Lipids and lipid-like molecules	Fatty Acyls	Fatty Acids and Conjugates	M-H	C17H26O5	44.2	31.6	-4.18157	127552	218645	172710	180522	19677.2	50615.3	41006.5	124219	21578.4	45971.9	17604.7	69832.9	22945.1	32631.6	42274.2	69637.7	23785.4	31204.5	32366.7	33816.9	31936
7.22_376.3210m/z	376.321	7.21708	pos	Hyrtial	LMPR0105060003	Lipids and lipid-like molecules	Prenol Lipids	Isoprenoids	M+NH4	C24H38O2	44.2	28.8	0.00292302	632850	546505	648714	594348	456179	582230	680232	687214	629400	697072	671637	869609	608658	674787	602136	730501	661970	775608	670758	657153	697156
7.29_263.2360m/z	263.236	7.29368	pos	Farnesyl acetone	265036	Unclassified	Unclassified	Unclassified	M+H	C18H30O	44.2	28.8	-3.52213	2.904e+07	2.83233e+07	3.2302e+07	3.10354e+07	3.20264e+07	3.60116e+07	3.52091e+07	3.5917e+07	3.70142e+07	4.05588e+07	3.83142e+07	4.09953e+07	3.59314e+07	3.63376e+07	3.77012e+07	3.78854e+07	3.83723e+07	4.0771e+07	3.53707e+07	3.60518e+07	3.68549e+07
7.44_355.2273m/z	355.227	7.43997	neg	Digitoxigenin	LMST01120001	Lipids and lipid-like molecules	Sterol Lipids	Sterols	M-H2O-H	C23H34O4	44.2	28.7	-1.6009	12127.2	19980.5	14970	7709.74	92042.9	4912.55	104063	14908.5	80744.4	13562.2	41394.9	14349.8	39492.9	19262	22548	18416.1	18502.6	64001.2	32493.5	35120.4	34540.2
8.32_353.2486m/z	353.249	8.31607	neg	(3R, 6'Z)-3,4-Dihydro-8-hydroxy-3-(6-pentadecenyl)-1H-2-benzopyran-1-one	HMDB0041301	Organoheterocyclic compounds	Benzopyrans	2-benzopyrans	M-H2O-H	C24H36O3	44.2	24.7	0.107472	55992.9	64347.7	57930.7	58481.5	67957.5	65450.3	65304.3	59350.2	59556.9	59415.2	55317.4	61935.5	59708.3	52053.1	52748.3	61647.1	59450.9	55626.3	60157.4	58933.2	57839.3
10.79_369.3364m/z	369.336	10.7876	neg	2-hydroxy-tricosanoic acid	LMFA01050212	Lipids and lipid-like molecules	Fatty Acyls	Fatty Acids and Conjugates	M-H	C23H46O3	44.2	32.7	-2.6297	188522	285790	334840	183908	193076	157715	335281	128700	220042	115484	114429	214194	291729	305287	501567	232445	281634	255346	269765	286217	270242
10.79_824.5475m/z	824.548	10.7876	neg	PE(19:0/20:5(5Z,8Z,11Z,14Z,17Z))	LMGP02010786	Lipids and lipid-like molecules	Glycerophospholipids	Glycerophosphoethanolamines	M+FA-H	C44H78NO8P	44.2	35	3.63869	2.38972e+07	2.57865e+07	1.95787e+07	2.39927e+07	2.56052e+07	1.54687e+07	2.70224e+07	2.00011e+07	1.42902e+07	2.42935e+07	2.23331e+07	1.99851e+07	1.77174e+07	2.25666e+07	2.91361e+07	2.83329e+07	2.27512e+07	2.45065e+07	2.16851e+07	2.31203e+07	2.19118e+07
13.85_706.5408m/z	706.541	13.8467	pos	PC(14:0/16:0)	HMDB0007869	Lipids and lipid-like molecules	Glycerophospholipids	Glycerophosphocholines	M+H	C38H76NO8P	44.2	57.1	3.71283	48608.9	49916.6	47519.5	91073.5	75948.1	61270.2	66949	86939	50873.3	77110	78976.6	107036	97330	83865.3	93259.7	47966	90780.9	123593	103402	45323.4	70125.9
13.89_335.1468m/z	335.147	13.894	pos	2,5-Dimethyl-4-ethoxy-3(2H)-furanone	HMDB0032232	Organoheterocyclic compounds	Dihydrofurans	Furanones	2M+Na	C8H12O3	44.2	48.8	0.782538	62147.9	61257.6	62599.3	63448.7	52206.7	59785.5	62426.6	64382.6	57627.3	56299.8	57075.2	73936.7	44783	57810.2	59105.6	31040.1	54595.5	47180.1	31782.2	33623.1	44878
7.08_525.2885m/z	525.288	7.07617	pos	Phaseolic acid	HMDB0031897	Lipids and lipid-like molecules	Fatty Acyls	Fatty acids and conjugates	2M+H	C12H22O6	44.2	27.2	-3.9179	1.79425e+06	1.94985e+06	2.024e+06	2.95287e+06	2.32467e+06	1.63249e+06	1.53757e+06	2.12519e+06	1.873e+06	2.01862e+06	1.4301e+06	1.45219e+06	2.0401e+06	2.62081e+06	2.91828e+06	1.79568e+06	2.44179e+06	1.89176e+06	1.82877e+06	1.9926e+06	2.00538e+06
7.28_487.2145m/z	487.214	7.28405	pos	Linalool oxide D 3-[apiosyl-(1->6)-glucoside]	HMDB0031367	Organic oxygen compounds	Organooxygen compounds	Carbohydrates and carbohydrate conjugates	M+Na	C21H36O11	44.1	34.1	-1.05266	57135.6	36080.8	27496.7	42270.4	50818.2	43726.8	39372.4	24978.3	27729.9	34830.7	32306.1	23692.5	33974.4	33076.6	23747.3	23808.3	31934.9	24972.7	49850.2	39113.5	41990.3
7.54_327.2916m/z	327.292	7.53975	neg	Polyoxyethylene 40 monostearate	HMDB0032477	Lipids and lipid-like molecules	Fatty Acyls	Fatty acid esters	M-H	C20H40O3	44.1	44.6	3.46142	10099.8	9529.85	12071.6	11075.4	4347.61	6506.03	18445.1	4359.07	9893.27	9836.04	10905.3	11010.6	15233.3	9438.25	27669.8	22999	15044.5	12142.4	15897.4	11065.9	13155.2
8.19_401.2901m/z	401.29	8.18567	neg	Sorbitan palmitate	HMDB0029887	Lipids and lipid-like molecules	Fatty Acyls	Fatty acid esters	M-H	C22H42O6	44.1	28.3	-1.84603	8093.04	1465.94	1719.15	2162.6	0.000461319	0.000461319	0.000461319	17153.9	31974.6	89920.6	92611.2	0.000461319	0.000461319	0.000461319	27780.7	646.545	11556.7	0.000461319	8147.29	13304.8	9619.21
8.82_472.1766m/z	472.177	8.81747	neg	6-Hydroxyfluvastatin	HMDB0014037	Organoheterocyclic compounds	Pyrroles	Substituted pyrroles	M+FA-H	C24H26FNO5	44.1	28.2	-2.64047	6297.02	34998.3	44904.7	21060.9	19065.4	15808	38053.9	16911.7	20001.6	15036	12827.8	15409.7	34851.6	16504.8	60354	29496.8	19293.8	26444	20817	19169.6	23893.8
9.02_775.5976m/z	775.598	9.01815	neg	PE-Cer(d14:1(4E)/25:0)	LMSP03020013	Lipids and lipid-like molecules	Sphingolipids	Phosphosphingolipids	M+FA-H	C41H83N2O6P	44.1	27.3	0.68786	3.67557e+07	3.80857e+07	2.57829e+07	3.39569e+07	3.06194e+07	3.53077e+07	4.55912e+07	3.53189e+07	3.26044e+07	3.41608e+07	3.57373e+07	2.93501e+07	4.56333e+07	5.0913e+07	4.2202e+07	3.33112e+07	2.94861e+07	2.04908e+07	4.38229e+07	4.15915e+07	4.00611e+07
9.62_153.1256m/z	153.126	9.61617	pos	Octanol	HMDB0001183	Lipids and lipid-like molecules	Fatty Acyls	Fatty alcohols	M+Na	C8H18O	44.1	33.3	4.55665	74464.3	65835.1	71861.7	77195.2	78388.7	89850.8	87009.1	91650.4	89321.2	81812.8	83924.1	98643.5	99120.7	88076.9	100508	92581.4	96535.6	92895.7	93819.2	87859	89836
9.77_226.2168m/z	226.217	9.77438	pos	C14 sphingosine	LMSP01040006	Lipids and lipid-like molecules	Sphingolipids	Sphingoid bases	M+H-H2O	C14H29NO2	44.1	38.8	1.24021	2.27532e+06	2.40614e+06	2.54394e+06	2.6766e+06	2.76321e+06	2.83174e+06	3.03604e+06	2.86647e+06	3.09031e+06	3.04679e+06	2.97889e+06	3.1417e+06	3.09816e+06	3.15647e+06	3.18797e+06	3.17169e+06	3.35289e+06	3.44026e+06	3.10491e+06	3.14333e+06	3.20535e+06
0.60_384.0899m/z	384.09	0.60185	pos	Phosphoribosyl formamidocarboxamide	HMDB0001439	Nucleosides, nucleotides, and analogues	Imidazole ribonucleosides and ribonucleotides	1-ribosyl-imidazolecarboxamides	M+NH4	C10H15N4O9P	44.1	30.7	-4.30399	164055	138868	162413	161361	186771	156934	120657	103392	193614	250489	181931	188402	197069	100125	173205	193953	182618	176132	193224	161794	181294
1.43_267.0721m/z	267.072	1.43288	neg	Ethyl glucuronide	HMDB0010325	Organic oxygen compounds	Organooxygen compounds	Carbohydrates and carbohydrate conjugates	M+FA-H	C8H14O7	44.1	22.2	-0.469982	1.38964e+06	2.3816e+06	950216	2.08233e+06	2.72094e+06	990064	1.46823e+06	1.00112e+06	2.06687e+06	1.70652e+06	841953	2.85623e+06	2.13194e+06	730551	1.69347e+06	2.0292e+06	1.36808e+06	766625	1.48518e+06	1.58862e+06	1.53954e+06
10.80_367.2832m/z	367.283	10.7966	pos	MG(i-17:0/0:0/0:0)	HMDB0072846	Lipids and lipid-like molecules	Glycerolipids	Monoradylglycerols	M+Na	C20H40O4	44	33.2	3.97455	62676.6	55009.8	61108.8	54731	53905.6	55560	55259.8	62750.2	66778.6	92994	102521	81275	79971.5	66272.3	77261.6	70641.8	75749	84235.2	93285.3	79274	84832.6
12.74_584.5268m/z	584.527	12.739	neg	Cer(d18:0/16:0)	HMDB0011760	Lipids and lipid-like molecules	Sphingolipids	Ceramides	M+FA-H	C34H69NO3	44	26.4	1.49563	356061	171415	193182	245223	232680	358060	327510	460516	879194	933177	1.25569e+06	1.45029e+06	291075	347691	1.08275e+06	498491	828089	859473	650119	636343	624903
3.49_160.0765m/z	160.076	3.48647	pos	Indoleacetaldehyde	6068	Organoheterocyclic compounds	Indoles and derivatives	Indoles	M+H	C10H9NO	44	27.1	4.78431	19851.1	8672.26	41507.5	52959.4	9201.12	64826.2	13001.8	44529.1	26928	39724.9	47273.3	81142.1	11731.7	42427	24711.4	18911.8	29735.4	30753.2	32871.8	36872.9	37157.9
3.67_241.0872m/z	241.087	3.67418	neg	(R)-Equol	44864	Unclassified	Unclassified	Unclassified	M-H	C15H14O3	44	26.6	0.68768	10082.8	3403.26	9026.4	4098.88	2614.53	4773.02	5411.89	12209.1	2433	1195.76	14585.3	12563	5042.68	9203.71	1748.45	2013.49	9547.48	9636.65	7134.53	5264.71	6621.77
3.86_816.5842m/z	816.584	3.85592	neg	LacCer(d14:0/18:0)	LMSP0501AB23	Lipids and lipid-like molecules	Sphingolipids	Neutral glycosphingolipids	M-H2O-H	C44H85NO13	44	38.3	-0.0677522	25716.4	42414.7	30021	24083.3	37782.8	25345.7	31023.7	47767.1	44451.1	49778.2	65352.1	55754	40784.9	66526.4	64766.5	63659.4	56066.1	39461.7	36322.6	44604.3	38917.4
8.67_467.2396m/z	467.24	8.6706	neg	PA(17:1(9Z)/0:0)	LMGP10050002	Lipids and lipid-like molecules	Glycerophospholipids	Glycerophosphates	M+FA-H	C20H39O7P	44	27.5	-4.66264	78127.6	102899	102385	80479.7	76976.3	42651	93919.1	56008.7	69852.8	53094.8	34285.5	40178.8	92447.8	58132.2	94046.8	110574	54651.4	67849.5	76378.4	69144.5	71328.1
8.89_838.6000m/z	838.6	8.8873	pos	25,26-epoxy-1alpha-hydroxy-23,23,24,24-tetradehydrovitamin D3 / 25,26-epoxy-1alpha-hydroxy-23,23,24,24-tetradehydrocholecalciferol	LMST03020094	Lipids and lipid-like molecules	Sterol Lipids	Secosteroids	2M+NH4	C27H38O3	44	37.6	2.41783	136141	154197	129469	40303.9	75530.5	200957	150314	139800	103827	192466	231386	217035	280547	378983	315586	257187	264377	152872	155863	337117	232026
9.80_135.0809m/z	135.081	9.8019	pos	2,6Z-Nonadien-4-olide	LMFA07040019	Lipids and lipid-like molecules	Fatty Acyls	Fatty esters	M+H-H2O	C9H12O2	44	33.6	3.29319	19969.3	14147.3	13153.3	14731.3	19246.5	13501	14147.5	23017.3	8238.59	12196.6	13056.3	10674.6	14312.1	10593.5	9632.98	10153.8	16638.6	10426.3	11149.6	15623.8	14085.7
12.53_878.5940m/z	878.594	12.5268	neg	PE-NMe(20:2(11Z,14Z)/22:4(7Z,10Z,13Z,16Z))	HMDB0113360	Lipids and lipid-like molecules	Glycerophospholipids	Glycerophosphoethanolamines	M+FA-H	C48H84NO8P	44	35.2	2.85432	7.78511e+06	7.4874e+06	5.41339e+06	7.27859e+06	9.12863e+06	7.23965e+06	7.42474e+06	6.85027e+06	6.54394e+06	7.79227e+06	6.24269e+06	5.44438e+06	9.65283e+06	9.13151e+06	7.99103e+06	7.49563e+06	5.02354e+06	6.96697e+06	7.17773e+06	7.22946e+06	7.27478e+06
3.63_788.5521m/z	788.552	3.62847	neg	Termitomycesphin A	LMSP01080015	Lipids and lipid-like molecules	Sphingolipids	Sphingoid bases	M+FA-H	C41H77NO10	44	31.5	-1.19122	1.08154e+06	1.14118e+06	764623	844161	1.10968e+06	859149	1.04078e+06	1.04187e+06	1.06347e+06	1.27456e+06	1.27325e+06	1.04194e+06	1.17039e+06	1.07266e+06	1.06056e+06	1.0907e+06	923791	917630	873556	1.09511e+06	921475
4.03_182.0973m/z	182.097	4.03015	pos	(±)-2-Pentylthiazolidine	HMDB0040057	Organoheterocyclic compounds	Azolidines	Thiazolidines	M+Na	C8H17NS	44	26	-0.728824	18424.1	49507.6	61223.5	50891.8	57170.6	73306.2	58666.3	59980.7	35895.7	67600.4	70608.7	70446.2	36641.6	67376.2	67456	62498.3	71744.9	67263.9	31170.1	63423.1	52647.8
5.80_430.3074n	429.3	5.80088	neg	12beta,16beta,20R-trihydroxy-cholest-1,4-dien-3-one	LMST01010339	Lipids and lipid-like molecules	Sterol Lipids	Sterols	M-H, M+FA-H	C27H42O4	44	27.5	-2.15325	908017	1.28002e+06	3.596e+06	919693	497618	293833	842712	1.91369e+06	1.01267e+06	1.04453e+06	709526	1.12766e+06	3.45407e+06	2.4954e+06	1.4212e+06	2.50323e+06	794875	2.99597e+06	1.54683e+06	1.49929e+06	1.5077e+06
6.29_703.5361m/z	703.536	6.29425	pos	PE(P-16:0/17:2(9Z,12Z))	LMGP02030017	Lipids and lipid-like molecules	Glycerophospholipids	Glycerophosphoethanolamines	M+NH4	C38H72NO7P	43.9	36.8	-3.37853	114704	168761	139396	122860	122065	157180	131443	132995	128272	116377	149197	116399	187572	162155	139612	150457	110981	129399	219069	139458	158320
6.35_466.3067m/z	466.307	6.34667	neg	Tiropramide	HMDB0042042	Organic acids and derivatives	Carboxylic acids and derivatives	Amino acids, peptides, and analogues	M-H	C28H41N3O3	43.9	29.5	-1.72011	973389	1.0263e+06	13166.5	800567	904052	883798	912488	677311	1.10651e+06	1.05116e+06	970995	19881.1	870298	809539	640997	730978	1.12216e+06	792079	1.10489e+06	705936	833306
7.88_353.1413m/z	353.141	7.88337	neg	6',7'-Dihydroxybergamottin	HMDB0039066	Phenylpropanoids and polyketides	Coumarins and derivatives	Furanocoumarins	M-H2O-H	C21H24O6	43.9	31.7	4.9687	714525	1.54523e+06	1.44555e+06	1.37445e+06	1.203e+06	778026	1.74637e+06	397850	677517	561385	930517	598947	1.17239e+06	648922	2.45065e+06	1.37167e+06	1.81551e+06	1.26475e+06	1.1585e+06	1.10239e+06	1.12836e+06
10.15_790.5978m/z	790.598	10.1497	neg	PE(O-18:0/19:1(9Z))	LMGP02020053	Lipids and lipid-like molecules	Glycerophospholipids	Glycerophosphoethanolamines	M+FA-H	C42H84NO7P	43.9	29.6	1.38501	1.21326e+07	1.25776e+07	1.0023e+07	1.22195e+07	8.40334e+06	1.25159e+07	1.11003e+07	1.26705e+07	8.97801e+06	1.08221e+07	1.09832e+07	9.71935e+06	1.43222e+07	1.56548e+07	1.48445e+07	1.19799e+07	1.10337e+07	9.31371e+06	1.20007e+07	1.40886e+07	1.24953e+07
10.39_719.5370m/z	719.537	10.3925	neg	PE-Cer(d14:1(4E)/21:0)	LMSP03020007	Lipids and lipid-like molecules	Sphingolipids	Phosphosphingolipids	M+FA-H	C37H75N2O6P	43.9	32.8	3.70246	1.42077e+06	1.25869e+06	1.4613e+06	1.37125e+06	1.60321e+06	1.32715e+06	1.30636e+06	1.30287e+06	1.08303e+06	1.37951e+06	1.19194e+06	1.05113e+06	1.16588e+06	1.39574e+06	1.11172e+06	781757	1.07089e+06	1.116e+06	1.49683e+06	1.40744e+06	1.34338e+06
13.81_854.5931m/z	854.593	13.81	neg	PC(20:1(11Z)/18:3(9Z,12Z,15Z))	HMDB0008305	Unclassified	Unclassified	Unclassified	M+FA-H	C46H84NO8P	43.9	33.9	1.76743	1.12616e+08	1.0619e+08	6.77127e+07	1.33469e+08	1.2726e+08	9.85347e+07	1.04317e+08	1.07302e+08	8.82584e+07	1.38748e+08	9.57076e+07	7.65737e+07	1.4507e+08	1.42082e+08	1.1415e+08	1.13271e+08	6.37888e+07	9.06639e+07	1.14278e+08	1.12219e+08	1.12659e+08
13.82_303.2325m/z	303.233	13.8183	neg	(E)-3,7-Dimethyl-1,5,7-octatrien-3-ol	HMDB0032242	Organic oxygen compounds	Organooxygen compounds	Carbonyl compounds	2M-H	C10H16O	43.9	25	-1.49096	122904	102931	92866.1	95078.9	106184	113117	111625	78869.1	122645	104412	90566.6	113157	121002	121969	93429.7	82234.1	71639.3	116581	118231	110530	115965
2.98_163.0396m/z	163.04	2.97542	neg	2-Hydroxycinnamic acid	306	Phenylpropanoids and polyketides	Cinnamic acids and derivatives	Hydroxycinnamic acids and derivatives	M-H	C9H8O3	43.9	23.3	-3.03578	17862.3	10730.6	30324	21827.5	15371	49108.3	20432	20415.8	28728.7	36007.6	36048.3	21963.6	12003.4	17393.5	17575	18741.8	25646.7	21877.8	26479.4	24683.6	24751.4
4.33_525.3075m/z	525.308	4.33485	neg	Crustecdysone	HMDB0030180	Lipids and lipid-like molecules	Steroids and steroid derivatives	Bile acids, alcohols and derivatives	M+FA-H	C27H44O7	43.9	31.1	1.23925	16894.7	2208.01	2437.27	5313.47	0.000461319	1005.27	31858.2	11164.2	7695.63	12979.8	37796.7	61476.7	35030.1	13186.7	6449.93	7557.12	4350.83	15995.7	18419.6	16381.4	18345.2
5.90_483.2177m/z	483.218	5.89907	pos	5-Methyldeoxycytidine	HMDB0002224	Nucleosides, nucleotides, and analogues	Pyrimidine nucleosides	Pyrimidine 2'-deoxyribonucleosides	2M+H	C10H15N3O4	43.9	36.3	-4.24869	100629	81801.3	73905.9	68201.4	53550.7	76747.7	78126.6	87587.8	73314.9	79030.3	77867.3	65448.9	178253	76468.9	95685.2	61787.2	62393.1	62625.5	157276	74197.9	96221.3
7.63_354.2772n	337.274	7.62987	pos	2-Linoleoyl Glycerol	63032	Unclassified	Unclassified	Unclassified	M+H-H2O, M+H	C21H38O4	43.9	21.6	0.550703	1.5768e+06	542785	1.06143e+06	927882	530258	642317	733316	2.67953e+06	2.1012e+06	5.50509e+06	2.08451e+06	1.71886e+06	652531	841225	2.79941e+06	1.07854e+06	951820	689313	1.39198e+06	1.50135e+06	1.52994e+06
7.78_538.3906m/z	538.391	7.77982	pos	1,8-Heptadecadiene-4,6-diyne-3,10-diol	HMDB0038781	Lipids and lipid-like molecules	Fatty Acyls	Fatty alcohols	2M+NH4	C17H24O2	43.9	30.4	2.85058	1.58869e+06	1.02083e+06	1.2354e+06	2.17922e+06	1.77841e+06	2.09563e+06	1.39879e+06	1.97131e+06	1.20778e+06	1.98032e+06	1.24143e+06	755719	2.34923e+06	1.94699e+06	2.19733e+06	1.62765e+06	1.46937e+06	620555	1.61667e+06	1.7339e+06	1.81436e+06
8.68_331.2629m/z	331.263	8.67835	neg	1-Hydroxy-1-phenyl-3-hexadecanone	HMDB0035676	Lipids and lipid-like molecules	Fatty Acyls	Fatty alcohols	M-H	C22H36O2	43.8	26.8	-4.22385	4.04854e+06	6.15632e+06	6.08351e+06	4.48599e+06	3.99531e+06	2.33766e+06	5.08973e+06	3.39158e+06	3.9776e+06	3.07464e+06	1.93695e+06	2.79759e+06	6.18522e+06	3.37555e+06	7.19788e+06	6.99607e+06	3.30053e+06	3.95373e+06	4.2954e+06	4.35047e+06	4.23168e+06
8.94_828.5766m/z	828.577	8.94172	neg	PC(18:0/18:3(9Z,12Z,15Z))	HMDB0008041	Lipids and lipid-like molecules	Glycerophospholipids	Glycerophosphocholines	M+FA-H	C44H82NO8P	43.8	35.9	0.739618	4.2877e+07	4.06944e+07	4.02479e+07	4.07807e+07	4.67196e+07	4.4818e+07	3.7765e+07	4.26244e+07	4.37659e+07	3.97569e+07	3.89983e+07	4.68519e+07	4.09379e+07	3.17903e+07	3.43412e+07	4.23445e+07	4.25994e+07	5.45753e+07	3.878e+07	3.77262e+07	3.96816e+07
9.84_212.1650m/z	212.165	9.844	pos	Cucujolide IV	LMFA07040036	Lipids and lipid-like molecules	Fatty Acyls	Fatty esters	M+NH4	C12H18O2	43.8	29	2.60625	119352	122155	112209	105194	149330	119364	125615	118413	119594	99147	98590.7	122895	116738	137350	108689	107800	109697	109783	113464	105819	111859
0.28_186.9258m/z	186.926	0.284217	pos	Iodoacetic acid	96862	Lipids and lipid-like molecules	Fatty Acyls	Fatty Acids and Conjugates	M+H	C2H3IO2	43.8	29.8	3.89245	45436.6	34199.5	41871.9	77024.6	9561.21	27384.4	26288.1	26182.7	27982.2	15377.7	17344.2	7221.44	16758.8	21534.3	22765.2	24926.5	16581.9	23917.7	29852.2	15632.9	24307.5
10.37_423.3100m/z	423.31	10.3696	neg	C-9,11,21-Trisnor-17-methyl-1alpha,25-dihydroxyvitamin D3	LMST03020615	Lipids and lipid-like molecules	Sterol Lipids	Secosteroids	M+FA-H	C24H42O3	43.8	32.1	-4.33732	132049	167786	226838	99348.6	136338	110140	209560	97286.8	162292	85630.7	95918.9	212580	180219	201169	264128	162182	188690	184314	198670	179574	174501
11.12_121.1009m/z	121.101	11.1236	pos	3,5,5-Trimethyl-2-cyclohexen-1-one	HMDB0031195	Organooxygen compounds	Carbonyl compounds	Ketones	M+H-H2O	C9H14O	43.8	31.2	-2.17806	30966.1	27556.8	33410.6	31553.6	37930.1	47453.6	41640.4	38941.5	36330.3	44194	53372.3	45117.7	51045.7	53543.6	53390.7	50308.9	50469.3	50473	40793.1	43216.5	44732.7
11.18_715.5623n	760.56	11.1827	neg	GlcCer(d14:1(4E)/20:0(2OH))	LMSP0501AA65	Lipids and lipid-like molecules	Sphingolipids	Neutral glycosphingolipids	M-H, M+FA-H	C40H77NO9	43.8	24.2	3.48444	1.38284e+06	1.44137e+06	1.04221e+06	1.24332e+06	2.74211e+06	2.87853e+06	2.87243e+06	1.36817e+06	2.87495e+06	2.56121e+06	2.45419e+06	3.99599e+06	2.37806e+06	1.89275e+06	2.14282e+06	2.34557e+06	1.66312e+06	3.0695e+06	2.3956e+06	2.57644e+06	2.38805e+06
13.90_732.5320m/z	732.532	13.9037	pos	PE(O-16:0/22:6(4Z,7Z,10Z,13Z,16Z,19Z))	LMGP02020020	Lipids and lipid-like molecules	Glycerophospholipids	Glycerophosphoethanolamines	M+H-H2O	C43H76NO7P	43.8	41.8	-0.833143	150994	172135	126813	127221	207209	125937	192522	145481	150379	184046	288348	247913	102214	160637	274224	239254	460786	368948	228722	224616	240630
2.92_246.0066m/z	246.007	2.92208	neg	2-Hydroxyacetaminophen sulfate	HMDB0062547	Organic acids and derivatives	Organic sulfuric acids and derivatives	Arylsulfates	M-H	C8H9NO6S	43.7	31.5	-4.96446	44467.3	14318.9	75220.8	130787	12833.3	167903	24259.9	92121.3	47911	72757.8	193468	121776	33144.8	105106	45605	72497.4	110902	100721	81384.4	85522.6	82153.4
3.27_191.0575n	190.05	3.27145	neg	Desmethyldeschlorobenzoyl Indomethacin	828	Unclassified	Unclassified	Unclassified	M-H2O-H, M-H	C10H9NO3	43.7	23.5	-3.76475	509253	182264	1.05582e+06	672227	85840.4	881407	265488	508150	496219	275819	310897	580690	108343	335345	236282	187032	456186	457249	412342	412094	407814
3.61_776.5468m/z	776.547	3.61322	neg	PS(15:0/20:0)	HMDB0112327	Lipids and lipid-like molecules	Glycerophospholipids	Glycerophosphoserines	M-H	C41H80NO10P	43.7	34.7	2.67854	3.70345e+06	3.98172e+06	4.1798e+06	3.34927e+06	2.96155e+06	4.98837e+06	2.73124e+06	3.78721e+06	2.7721e+06	3.34096e+06	3.45457e+06	5.08966e+06	5.9497e+06	2.73831e+06	3.65005e+06	5.71764e+06	5.12466e+06	1.07925e+07	3.01934e+06	4.73514e+06	4.75781e+06
3.79_880.6071m/z	880.607	3.79495	neg	PC(18:0/22:5(7Z,10Z,13Z,16Z,19Z))	HMDB0008056	Unclassified	Unclassified	Unclassified	M+FA-H	C48H86NO8P	43.7	30.8	-0.204411	4.33577e+06	4.49558e+06	3.89854e+06	2.88774e+06	4.12414e+06	4.5032e+06	3.87566e+06	3.84249e+06	4.0512e+06	5.20427e+06	5.37254e+06	4.63316e+06	3.83415e+06	5.584e+06	5.94627e+06	5.65171e+06	4.31549e+06	3.13844e+06	3.86998e+06	4.79597e+06	4.17442e+06
4.59_483.2986m/z	483.299	4.58538	pos	N-Nitrosotomatidine	HMDB0034102	Lipids and lipid-like molecules	Steroids and steroid derivatives	Steroidal alkaloids	M+K	C27H44N2O3	43.7	34.6	0.595483	154316	15504.8	144030	156302	133598	153875	358857	158197	55564.9	167046	140367	161446	38936.3	135168	64923.1	36034.4	34247.4	93515.5	88849.3	126678	122314
4.85_294.1818n	293.174	4.85067	neg	Tanacetol A	HMDB0035722	Lipids and lipid-like molecules	Prenol lipids	Sesquiterpenoids	M-H, 2M-H	C17H26O4	43.7	25.7	-4.54518	1.22299e+07	1.22566e+07	1.00656e+07	1.12793e+07	3.14483e+06	4.30568e+06	4.19075e+06	9.16062e+06	3.24581e+06	4.89077e+06	2.62536e+06	5.0625e+06	3.21305e+06	3.97035e+06	4.21462e+06	5.34323e+06	3.1352e+06	3.78353e+06	3.84277e+06	3.80191e+06	3.76063e+06
5.47_450.2628m/z	450.263	5.46675	neg	LysoPE(16:1(9Z)/0:0)	HMDB0011504	Lipids and lipid-like molecules	Glycerophospholipids	Glycerophosphoethanolamines	M-H	C21H42NO7P	43.7	27.3	0.42529	141114	152384	98239.7	87831.6	153155	55429.4	94164.4	102021	150822	76601.8	146573	161238	67792.6	92292.3	167770	189543	294093	169891	137587	136189	134467
7.84_427.3049m/z	427.305	7.84465	neg	Sorbitan oleate	HMDB0029886	Lipids and lipid-like molecules	Fatty Acyls	Fatty acid esters	M-H	C24H44O6	43.7	32.4	-3.77088	17012.4	1176.99	34444	6267.06	3207.06	35855.5	6992.39	8545.32	16670.2	2024.28	5254.07	64379.5	2906.04	4819.64	9250.27	2679.25	4828.3	1518.12	15177.4	10598.8	12117.2
8.02_363.1219m/z	363.122	8.02155	pos	3-Acetoxyscirpene-4,15-diol	HMDB0034576	Lipids and lipid-like molecules	Prenol lipids	Sesquiterpenoids	M+K	C17H24O6	43.7	27.2	4.57976	12952.7	13019	12369.9	12316.5	6565.65	6941.52	11277.3	8666.51	14166.8	12919.6	4718.04	7923.27	14852.9	5444.6	15973.8	8073.57	6095.46	13646.9	12131.2	14801.8	11725.1
8.24_788.5834m/z	788.583	8.2361	pos	PS(15:0/22:0)	HMDB0112334	Lipids and lipid-like molecules	Glycerophospholipids	Glycerophosphoserines	M+H-H2O	C43H84NO10P	43.7	33.5	4.22868	106655	231913	188737	159696	101957	123042	184497	126022	258543	136522	261391	256395	101813	227950	147893	118268	257827	156584	194779	178540	160465
9.15_269.2483m/z	269.248	9.15038	neg	Heptadecanoic acid	HMDB0002259	Lipids and lipid-like molecules	Fatty Acyls	Fatty acids and conjugates	M-H	C17H34O2	43.7	35.7	-1.21296	25243.4	27983.6	41038.5	19655.3	17895.2	22471.5	36378.7	20591.9	31851.2	15523	10552.6	15647.1	37057.1	15091.5	47968.1	24203.5	14292	12657.6	26538.1	30645.7	27719.8
9.91_568.3817m/z	568.382	9.90783	pos	Hydroxyhexanoycarnitine	LMFA07070072	Lipids and lipid-like molecules	Fatty Acyls	Fatty esters	2M+NH4	C13H25NO5	43.7	29.4	2.35515	74007.8	56323	73047.7	47566.8	32272.7	31568.3	41629.1	38632.4	15893.9	68732.7	44053.1	21049.2	56038.8	71405.5	36547.2	51857	28798.5	32973.7	62454.9	40976.6	47693.8
10.14_823.5957m/z	823.596	10.1436	pos	PE(19:0/22:6(4Z,7Z,10Z,13Z,16Z,19Z))	LMGP02010792	Lipids and lipid-like molecules	Glycerophospholipids	Glycerophosphoethanolamines	M+NH4	C46H80NO8P	43.7	33.4	-0.306634	111325	122998	49852	94078.9	85110.2	118511	150105	146464	102550	152725	148115	154682	126485	192194	174946	159918	116593	121926	144990	166104	145950
10.68_125.0967m/z	125.097	10.6834	pos	4-ene-Valproic acid	HMDB0013897	Lipids and lipid-like molecules	Fatty Acyls	Fatty acids and conjugates	M+H-H2O	C8H14O2	43.6	27.7	4.00963	11632.6	17684.5	15060.5	17423.3	18351.8	29473.3	10053.5	18708.1	13978.8	24434.4	10791.2	16676.4	20851.3	16454	26132.7	20764.3	18450.8	23098.6	18483.7	14569.6	17803.1
11.34_451.3785m/z	451.379	11.3351	neg	Acetaldehyde di-cis-3-hexenyl acetal	HMDB0032152	Organooxygen compounds	Ethers	Acetals	2M-H	C14H26O2	43.6	27.6	-1.71441	1328.7	9989.95	2098.41	782.537	8605.22	0.000461319	0.000461319	0.000461319	2057.4	8237.79	4157.26	1094.19	20702.2	7007.6	43722.6	7096.39	7746.11	5834.29	8067.55	10564.7	9514.02
11.99_759.5380m/z	759.538	11.9917	pos	MGDG(18:2(9Z,12Z)/18:3(9Z,12Z,15Z))	LMGL05010024	Lipids and lipid-like molecules	Glycerolipids	Glycosyldiradylglycerols	M+H-H2O	C45H76O10	43.6	36	-3.28089	255566	86262.5	94897.5	165576	74566.3	221913	150322	190113	120127	208798	268238	122303	159925	117211	119721	123456	148115	111541	162848	192226	178435
3.01_677.2798m/z	677.28	3.0059	neg	Hv-NCC-1	HMDB0039005	Organoheterocyclic compounds	Tetrapyrroles and derivatives	Unclassified	M-H	C35H42N4O10	43.6	40.6	-4.4539	5410.73	31462.7	21849.7	31232.7	45426.6	5256.84	11680.6	6937.72	6875.95	16082.2	6679.94	39661.2	14858.2	5335.25	6985.01	9964.85	6580.91	50078.3	14590.1	16848.1	16818.8
4.32_556.3294m/z	556.329	4.3196	neg	(25R)-1beta,3alpha,7alpha-trihydroxy-5beta-cholestan-27-oyl taurine	LMST05040006	Lipids and lipid-like molecules	Sterol Lipids	Steroid conjugates	M-H	C29H51NO7S	43.6	40.5	-3.46443	94410.1	1972.44	19166	137638	13100.7	70543.9	157418	105596	27601.2	33457.8	85217.5	85967.6	61519.9	79044.2	13242.3	47786.1	2025.33	13622.3	52768	58028.2	53992.4
4.40_222.1093n	261.066	4.40072	pos	Isopropyl beta-D-glucoside	HMDB0032705	Organic oxygen compounds	Organooxygen compounds	Carbohydrates and carbohydrate conjugates	M+Na, M+K	C9H18O6	43.6	37.5	-4.51815	1.95592e+06	1.89585e+06	1.98653e+06	1.80321e+06	1.92682e+06	1.96981e+06	1.95257e+06	1.89634e+06	1.17512e+06	1.74647e+06	1.88015e+06	1.88612e+06	1.54904e+06	1.87849e+06	1.88357e+06	1.8215e+06	1.78823e+06	1.8675e+06	1.37681e+06	1.94189e+06	1.71832e+06
5.73_544.2665m/z	544.266	5.7323	neg	LysoPE(0:0/20:5(5Z,8Z,11Z,14Z,17Z))	HMDB0011489	Lipids and lipid-like molecules	Glycerophospholipids	Glycerophosphoethanolamines	M+FA-H	C25H42NO7P	43.6	32.6	-3.25054	121651	57648.9	93486.5	84301.2	62544.4	82689.8	101320	122477	134216	161606	146955	147342	78281.2	82005.1	118872	93083.7	104033	69970.3	98258.4	94804.9	95224.1
6.08_496.1812m/z	496.181	6.08023	pos	Lindleyin	HMDB0030470	Organic oxygen compounds	Organooxygen compounds	Carbohydrates and carbohydrate conjugates	M+NH4	C23H26O11	43.6	36.5	-0.30074	2.39667e+06	2.53127e+06	2.16399e+06	2.36022e+06	2.43192e+06	1.69052e+06	1.27337e+06	2.41275e+06	1.40766e+06	2.15923e+06	1.66545e+06	1.60396e+06	2.60919e+06	2.09101e+06	1.79761e+06	1.92837e+06	1.50985e+06	1.93247e+06	2.53071e+06	1.89784e+06	2.0643e+06
6.15_526.2936m/z	526.294	6.15092	neg	LysoPE(0:0/22:5(4Z,7Z,10Z,13Z,16Z))	HMDB0011494	Lipids and lipid-like molecules	Glycerophospholipids	Glycerophosphoethanolamines	M-H	C27H46NO7P	43.6	20.7	-0.57615	490669	594870	421360	469263	429883	433169	358372	596392	966439	601715	669249	507905	576496	643848	700117	471994	421639	613162	551699	550796	553185
7.27_814.5276m/z	814.528	7.27447	pos	4,5-epoxy-17R-HDHA	LMFA04000078	Lipids and lipid-like molecules	Fatty Acyls	Docosanoids	2M+NH4	C25H34O4	43.6	35.8	2.94955	732986	788103	715198	914039	971569	717721	819770	864910	743872	941257	837423	677946	1.134e+06	1.12441e+06	1.26805e+06	923274	1.03631e+06	941458	967845	1.03795e+06	1.01297e+06
7.62_399.2754m/z	399.275	7.6227	neg	MG(0:0/18:2(9Z,12Z)/0:0)	HMDB0011538	Lipids and lipid-like molecules	Fatty Acyls	Lineolic acids and derivatives	M+FA-H	C21H38O4	43.6	30.6	0.602363	37570.4	1221.71	10492.3	5338.91	3088.1	1979.56	1342.15	52744.4	39472.4	124413	32185	21066.4	5257.56	3767.73	45029.5	6845.8	4712.62	933.73	21445.9	21749.4	20437.7
8.02_166.1727n	167.18	8.02155	pos	trans-2-trans-4-Nonadiene	88512	Hydrocarbons	Olefins	Acyclic olefins	M+H, M+NH4	C12H22	43.6	24.9	3.23484	174523	167035	219408	195464	223420	247694	248824	235614	257135	268149	281838	300421	283254	280316	296249	295830	298461	309963	259701	273479	273480
8.02_563.4587m/z	563.459	8.02155	pos	1,2-Dihydroneurosporene	LMPR01070218	Lipids and lipid-like molecules	Prenol Lipids	Isoprenoids	M+Na	C40H60	43.6	20	0.00812475	843902	768566	820384	822623	868142	870666	760717	747155	977392	796840	754530	733688	612814	817156	786900	766863	742574	726074	738421	727659	738992
8.13_379.1570m/z	379.157	8.13052	neg	Kanzonol M	HMDB0041101	Phenylpropanoids and polyketides	Isoflavonoids	O-methylated isoflavonoids	M-H2O-H	C23H26O6	43.6	29.2	4.74295	1.97511e+07	2.0866e+07	2.25986e+07	1.95346e+07	1.76985e+07	1.66824e+07	2.56972e+07	1.81354e+07	2.26794e+07	1.93609e+07	1.96788e+07	1.81885e+07	2.28039e+07	1.37122e+07	2.48612e+07	1.9983e+07	1.56826e+07	1.50779e+07	1.98238e+07	1.91829e+07	1.94256e+07
8.68_481.3312m/z	481.331	8.67835	neg	Ganoderal A	HMDB0035983	Lipids and lipid-like molecules	Prenol lipids	Triterpenoids	M+FA-H	C30H44O2	43.6	23.1	-2.52817	629729	636754	578544	635474	471416	475369	594525	643849	484276	490518	518680	502959	579909	497377	604664	621633	470279	503073	520365	546276	542206
8.84_357.2793m/z	357.279	8.84058	neg	1-Phenyl-1,3-octadecanedione	HMDB0035583	Organic oxygen compounds	Organooxygen compounds	Carbonyl compounds	M-H	C24H38O2	43.6	30.2	-1.65048	43778.5	70387.2	63968.4	45652.8	52159.3	10858.1	41958.2	50308.4	52282.9	31072.1	14185.4	26249.7	84742.6	52174.4	324502	128492	163747	115568	77855.1	74708.5	75328.3
9.28_781.5971n	780.58	9.28223	neg	PE(O-18:0/22:4(7Z,10Z,13Z,16Z))	LMGP02020060	Lipids and lipid-like molecules	Glycerophospholipids	Glycerophosphoethanolamines	M-H2O-H, M-H	C45H84NO7P	43.6	36	-1.80853	1.04865e+07	1.05127e+07	8.66205e+06	1.28299e+07	9.17711e+06	1.02809e+07	1.25993e+07	1.00725e+07	9.87142e+06	9.90085e+06	9.96141e+06	8.64834e+06	1.0177e+07	1.17377e+07	1.03979e+07	8.73988e+06	8.45853e+06	7.61018e+06	1.12645e+07	1.04857e+07	1.02565e+07
9.30_423.3263m/z	423.326	9.30403	neg	18-acetoxy-vitamin D3 / 18-acetoxy-cholecalciferol	LMST03020404	Lipids and lipid-like molecules	Sterol Lipids	Secosteroids	M-H2O-H	C29H46O3	43.6	25.1	-1.32988	1.31535e+06	1.34119e+06	1.21913e+06	1.23032e+06	1.4639e+06	1.40455e+06	1.37494e+06	1.381e+06	1.35604e+06	1.44261e+06	1.4339e+06	1.44692e+06	1.34091e+06	1.33008e+06	1.35265e+06	1.49376e+06	1.42532e+06	1.43348e+06	1.25498e+06	1.37655e+06	1.33744e+06
9.80_111.0799m/z	111.08	9.8019	pos	2-Heptenoic acid	HMDB0031484	Lipids and lipid-like molecules	Fatty Acyls	Fatty acids and conjugates	M+H-H2O	C7H12O2	43.6	28.9	-3.98969	61606.7	57551.9	54752.5	64072	62924.3	81725.7	71722.3	75710.3	73047.7	82621.8	85317.6	75139.4	82596.4	85756.1	89611	99591.7	92358.1	99858.1	81634	92277.3	90622.9
10.04_137.0963m/z	137.096	10.0442	pos	3,5,5-Trimethyl-1,2-cyclohexanedione	HMDB0036177	Organic oxygen compounds	Organooxygen compounds	Carbonyl compounds	M+H-H2O	C9H14O2	43.5	34	1.30814	19984.7	20123.8	22483.1	25604.4	27242.1	22369.1	25126.8	24963.6	17219.8	27186.2	24853.7	25222.1	23101.7	25815.7	27109.9	26028.3	29168	28934.5	22609.7	24968.5	24237.1
10.83_322.2725m/z	322.273	10.8305	pos	12-amino-octadecanoic acid	LMFA01100008	Lipids and lipid-like molecules	Fatty Acyls	Fatty Acids and Conjugates	M+Na	C18H37NO2	43.5	28.4	2.96066	26931.2	24162.6	27383.1	23355.5	23133.4	19029.3	30836.5	25060	28493.3	21316.5	24321.2	24520.1	25327.6	27603.7	18370.9	24322.8	27807	26162.5	30412.6	21628.2	26394.8
10.84_111.0807m/z	111.081	10.8387	pos	Cyclohexanecarboxylic acid	HMDB0031342	Organic acids and derivatives	Carboxylic acids and derivatives	Carboxylic acids	M+H-H2O	C7H12O2	43.5	22.3	1.96798	21492.8	17186.5	25301.5	24242.5	28156.6	31551.7	30173.9	35903.1	31461.3	33673	35863.3	34183.7	37200.4	35233.6	36990	32808.7	38335.9	36383.9	32297.5	38012.8	35457.7
11.39_311.2226m/z	311.223	11.3873	neg	9(S)-HpODE	36019	Lipids and lipid-like molecules	Fatty Acyls	Lineolic acids and derivatives	M-H	C18H32O4	43.5	27.5	-0.685591	24052.6	15692.2	13087.7	35318.5	26753.1	83111	17283.9	53618.6	14315.1	65335.4	71759.7	16594.6	34212.9	64660.1	68556.2	58038.8	22550.1	16779.5	33746.5	46279.8	38659.3
7.57_355.2849m/z	355.285	7.56917	neg	20-Eicosanolide	LMFA07040058	Lipids and lipid-like molecules	Fatty Acyls	Fatty esters	M+FA-H	C20H38O2	43.5	28.1	-1.62582	189095	13017.1	57197.5	119042	5913.82	268442	54515.1	170687	180603	145554	132265	127580	96036.7	75584.3	159142	94166	61478.3	38124.8	108554	118750	113562
8.00_304.2395n	607.474	7.99812	neg	17:4(2E,4E,9E,11E)(8Me[R],10Me,15Me[R])	LMFA01020381	Lipids and lipid-like molecules	Fatty Acyls	Fatty Acids and Conjugates	M+FA-H, 2M-H	C20H32O2	43.5	31.9	-2.54463	418553	441110	309075	446069	220115	87535.6	224328	228356	176714	218879	106634	52063.5	288204	214222	264301	286753	128051	189881	219099	209685	206203
8.62_582.4151m/z	582.415	8.61643	neg	PC(O-20:0/0:0)	LMGP01060041	Lipids and lipid-like molecules	Glycerophospholipids	Glycerophosphocholines	M+FA-H	C28H60NO6P	43.5	33.5	1.92008	87330.8	47847.6	59969.4	81991.1	78608	86413.5	94572.6	70578.2	56634.8	57364.9	68156.6	103475	129624	100344	87598.9	49345.1	63397.6	45139.7	89062.7	86591.9	83588.9
9.13_219.1745m/z	219.174	9.1343	pos	3-Hydroxy-1,10-bisaboladien-9-one	HMDB0034722	Lipids and lipid-like molecules	Prenol lipids	Sesquiterpenoids	M+H-H2O	C15H24O2	43.5	25.2	0.492869	84016.8	55486.8	77614.2	74216.9	95620.8	77656.7	76509.6	87205.4	62646.7	128109	91593.8	37123.2	105604	127429	100443	113205	50541.1	41822.6	90395.2	89760.5	91548
9.30_722.5140m/z	722.514	9.30403	neg	PE(18:2(9Z,12Z)/18:1(11Z))	HMDB0009091	Lipids and lipid-like molecules	Glycerophospholipids	Glycerophosphoethanolamines	M-H2O-H	C41H76NO8P	43.5	28	1.31915	9.14807e+06	8.71927e+06	6.89744e+06	8.34773e+06	5.50599e+06	7.02928e+06	8.2036e+06	8.10502e+06	5.06548e+06	4.58054e+06	4.76467e+06	3.77955e+06	6.29003e+06	8.8341e+06	6.04364e+06	5.1248e+06	4.83085e+06	3.73696e+06	8.01295e+06	6.7546e+06	7.12119e+06
9.45_804.5765m/z	804.576	9.45028	neg	PS(18:0/19:0)	LMGP03010317	Lipids and lipid-like molecules	Glycerophospholipids	Glycerophosphoserines	M-H	C43H84NO10P	43.5	24	0.592355	2.59365e+08	2.54557e+08	2.64248e+08	2.74558e+08	2.26479e+08	3.01379e+08	2.26597e+08	2.59549e+08	2.239e+08	2.42782e+08	2.44482e+08	3.12886e+08	3.22351e+08	2.13172e+08	2.32666e+08	3.00103e+08	2.71958e+08	4.04815e+08	2.29034e+08	2.74816e+08	2.82548e+08
9.75_437.2263m/z	437.226	9.75435	neg	Rigin	HMDB0005771	Organic acids and derivatives	Carboxylic acids and derivatives	Amino acids, peptides, and analogues	M-H2O-H	C18H32N8O6	43.5	28.4	-0.637566	41073.5	66692	59417.2	53195.3	39925.8	36733.5	76071.9	41678.4	51289.1	40838	20335.9	55431	72505	39461.4	65226.8	60844.1	55745.4	44480.5	55855.1	60439	58171.2
10.39_311.2950m/z	311.295	10.3925	neg	Decanal	HMDB0011623	Organic oxygen compounds	Organooxygen compounds	Carbonyl compounds	2M-H	C10H20O	43.5	29	-1.62577	15048.2	8531.25	27510.8	7794.8	5549.59	8327.12	19366.2	13762.4	19945.3	10122.8	12988.1	18761.2	12638.6	5816.58	20357.4	11695.1	6019.6	4952.94	16485.8	15899.2	14222.7
10.41_337.3112m/z	337.311	10.4077	neg	3Z,6Z-Heneicosadiene	LMFA11000129	Lipids and lipid-like molecules	Fatty Acyls	Hydrocarbons	M+FA-H	C21H40	43.5	32.9	-0.0257494	21143.1	32220.7	34071.2	20598.3	11519.3	1230.26	19218.3	17716	44538.6	11895.5	8109.69	31644.2	31482.6	20154.8	33933.9	15897	16377.3	10965.7	16907.9	16793.1	18608.4
10.77_607.4221m/z	607.422	10.7724	neg	Campesteryl glucoside	LMST01031126	Lipids and lipid-like molecules	Sterol Lipids	Sterols	M+FA-H	C34H58O6	43.5	26	1.0183	251855	211891	431872	284851	489854	284423	247315	235323	144385	201715	158433	80831.5	199834	344024	218855	219939	43821.5	61666.1	258399	238714	237776
11.03_376.3209m/z	376.321	11.0301	pos	Tetracosapentaenoic acid (24:5n-6)	HMDB0006322	Lipids and lipid-like molecules	Fatty Acyls	Fatty acids and conjugates	M+NH4	C24H38O2	43.5	24.3	-0.431058	422718	432803	554238	556395	616616	606045	598358	566838	692695	660699	666077	676889	613792	606164	608068	555375	667015	727507	593732	576226	610414
12.40_495.2707m/z	495.271	12.3954	pos	PG(17:2(9Z,12Z)/0:0)	LMGP04050019	Lipids and lipid-like molecules	Glycerophospholipids	Glycerophosphoglycerols	M+H	C23H43O9P	43.5	24.5	-2.1899	85681.1	121972	140774	114025	130090	159430	137544	140959	179799	42981.4	103432	186302	73968.1	58169.7	79960.7	159609	170865	199128	97901.3	113377	115531
2.91_143.0343m/z	143.034	2.91445	neg	D-1-Deoxy-erythro-hexo-2,3-diulose	HMDB0029934	Organic oxygen compounds	Organooxygen compounds	Carbohydrates and carbohydrate conjugates	M-H2O-H	C6H10O5	43.5	24.9	-4.33802	9093.99	5576.95	13976.8	10709.5	5582.91	12659.2	8257.02	4365.46	8160.92	1980.89	2219.79	7010.89	5374.98	10184.1	6743.03	5357.56	12547.5	6503.75	8241.62	6822.61	7143.06
5.60_556.3284m/z	556.328	5.59513	neg	Scyphostatin A	LMSP01080060	Lipids and lipid-like molecules	Sphingolipids	Sphingoid bases	M+FA-H	C31H45NO5	43.5	37.3	0.775243	26545.8	20637.5	17087.2	30185.6	22386.9	14554.1	21790.6	33276.7	9244.57	34902.2	14547.1	12598.8	30999.8	32002.8	23940	18827.8	8863.58	9673.07	23303.2	24908.9	23022.5
6.04_361.2373m/z	361.237	6.0364	neg	19,20-DiHDPA	HMDB0010214	Lipids and lipid-like molecules	Fatty Acyls	Fatty acids and conjugates	M-H	C22H34O4	43.5	31.7	-3.19752	8924.53	16830.3	35271.3	12677.9	5192.18	5715.54	31017.9	9175.7	22545.6	3860.47	7526.84	10097.9	30127.8	16457.7	73931.6	163459	23555.8	135843	29375	32594.7	31911.4
7.30_165.1267m/z	165.127	7.3031	pos	Norbicycloekasantalal	91749	Lipids and lipid-like molecules	Prenol lipids	Monoterpenoids	M+H	C11H16O	43.5	24.1	-4.35735	67479.9	70781.7	71707.3	65632.5	68556.4	72795.9	80520	64552.9	66342.2	74407.2	81752.7	76427.6	59729.4	73819.1	66467.2	62289.8	63045.8	86139.8	78607.3	65410	73380.4
7.68_417.2367m/z	417.237	7.68268	pos	LysoPA(P-16:0e/0:0)	HMDB0011154	Lipids and lipid-like molecules	Glycerophospholipids	Glycerophosphates	M+Na	C19H39O6P	43.5	25.9	-2.31469	43156.1	26878.9	68414.4	62308.9	21411.7	40842.8	30769.4	26384.4	75086.9	71599.4	43865	74068.5	48407.7	59136.7	42454.4	56077.1	36418.9	46779.5	56189.5	52840.1	59793.5
8.94_742.5401m/z	742.54	8.94172	neg	PE(18:2(9Z,12Z)/18:0)	HMDB0009090	Lipids and lipid-like molecules	Glycerophospholipids	Glycerophosphoethanolamines	M-H	C41H78NO8P	43.4	28.5	1.12039	8.2205e+07	8.67342e+07	5.21675e+07	6.57731e+07	5.97393e+07	6.818e+07	9.76671e+07	8.53607e+07	7.92712e+07	1.24251e+08	1.31903e+08	1.32377e+08	1.36718e+08	8.43467e+07	7.14055e+07	7.93087e+07	7.79922e+07	8.6821e+07	1.21521e+08	9.50792e+07	9.93995e+07
10.60_575.4690m/z	575.469	10.5983	neg	DG(15:0/18:3(6Z,9Z,12Z)/0:0)	HMDB0007075	Lipids and lipid-like molecules	Fatty Acyls	Lineolic acids and derivatives	M-H	C36H64O5	43.4	34.8	1.56672	5201.08	0.000461319	0.000461319	32255	0.000461319	52260.3	0.000461319	28448.4	12667	113100	91387.3	16775.3	7610.78	28207.4	54694.4	13518.2	2264.22	1595.75	29524.4	20114.6	20623.8
13.46_666.6060m/z	666.606	13.4606	neg	Ceramide (d18:1/22:0)	HMDB0004952	Lipids and lipid-like molecules	Sphingolipids	Ceramides	M+FA-H	C40H79NO3	43.4	29.4	2.88461	415324	489472	279636	236989	148706	592910	296130	866396	190624	418692	415241	837284	844134	401522	381270	821980	952190	672666	586401	530205	671135
4.52_147.1167m/z	147.117	4.52317	pos	trans-Jasmone	HMDB0031454	Organooxygen compounds	Carbonyl compounds	Ketones	M+H-H2O	C11H16O	43.4	22.4	-0.667495	28102.4	14356.3	19300.1	24641.4	17723.6	25346.8	37808.8	22335	11367	26050.3	22277.9	28772	10728	23844.7	21148.6	15215.1	17453.1	32414.2	18269.1	35701	31886.2
7.31_279.2550n	280.262	7.31242	pos	Linoleamide	HMDB0062656	Lipids and lipid-like molecules	Fatty Acyls	Fatty amides	M+H, 2M+H	C18H33NO	43.4	25.1	-4.28275	8.86427e+07	8.78962e+07	1.00295e+08	9.59852e+07	1.00366e+08	1.156e+08	1.09463e+08	1.02733e+08	1.13559e+08	1.11571e+08	1.16542e+08	1.27149e+08	1.11614e+08	1.09981e+08	1.07831e+08	1.16831e+08	1.20556e+08	1.30522e+08	1.08625e+08	1.10194e+08	1.12919e+08
7.88_253.2162m/z	253.216	7.88337	neg	Hypogeic acid	HMDB0002186	Lipids and lipid-like molecules	Fatty Acyls	Fatty acids and conjugates	M-H	C16H30O2	43.4	24.5	-4.21214	406444	847041	794495	708041	577471	416845	868870	213234	393393	382898	555870	349932	646874	398610	1.4886e+06	788990	1.01911e+06	744169	627255	583423	627894
7.90_311.1677m/z	311.168	7.89898	neg	N-Undecylbenzenesulfonic acid	HMDB0032549	Benzenoids	Benzene and substituted derivatives	Benzenesulfonic acids and derivatives	M-H	C17H28O3S	43.4	24.3	-3.03901	1.53452e+07	1.53531e+07	1.43066e+07	1.66764e+07	2.19663e+07	1.43742e+07	1.57864e+07	1.49335e+07	1.65121e+07	1.60324e+07	1.61007e+07	1.45399e+07	1.26172e+07	1.22601e+07	1.59141e+07	1.43801e+07	1.61549e+07	1.19526e+07	1.45534e+07	1.48114e+07	1.47434e+07
9.27_731.5425m/z	731.542	9.2691	pos	Ceriporic acid B	LMFA01170125	Lipids and lipid-like molecules	Fatty Acyls	Fatty Acids and Conjugates	2M+Na	C21H38O4	43.4	50.8	-1.10893	442894	435727	464432	484021	541528	505859	716859	537656	440908	439592	505552	470356	536690	430924	512562	354371	444548	506895	581322	494162	531047
9.46_855.6758m/z	855.676	9.4579	neg	TG(12:0/15:1(9Z)/22:4(7Z,10Z,13Z,16Z))[iso6]	LMGL03013319	Lipids and lipid-like molecules	Glycerolipids	Triradylglycerols	M+FA-H	C52H90O6	43.4	36.4	4.72301	1.15369e+06	3.61143e+06	3.66548e+06	3.14809e+06	3.50424e+06	3.2035e+06	4.00376e+06	3.95158e+06	3.58612e+06	1.0293e+06	3.38083e+06	3.33785e+06	3.1391e+06	3.85196e+06	4.32543e+06	3.88496e+06	3.56893e+06	3.64888e+06	3.17432e+06	4.2292e+06	3.26439e+06
9.58_782.5731m/z	782.573	9.58037	pos	PE(17:0/22:4(7Z,10Z,13Z,16Z))	LMGP02010560	Lipids and lipid-like molecules	Glycerophospholipids	Glycerophosphoethanolamines	M+H	C44H80NO8P	43.4	31.8	4.68609	1.64218e+07	1.91086e+07	2.53837e+07	2.00116e+07	1.82461e+07	2.13995e+07	2.25729e+07	1.79365e+07	2.03424e+07	1.87643e+07	1.89444e+07	2.2655e+07	2.72918e+07	1.96928e+07	2.58444e+07	2.50321e+07	2.2935e+07	2.91495e+07	2.14904e+07	2.38338e+07	2.48416e+07
9.75_322.2753m/z	322.275	9.74667	pos	Alpha-Linolenoyl ethanolamide	HMDB0013624	Organic nitrogen compounds	Organonitrogen compounds	Amines	M+H	C20H35NO2	43.4	25.3	3.73932	275197	197584	136531	146148	117221	110768	128110	168633	102267	126056	121442	138588	148805	119437	119214	154820	109981	141987	77078.3	128039	98774.2
10.66_874.5634m/z	874.563	10.6592	neg	PE-NMe(20:2(11Z,14Z)/22:6(4Z,7Z,10Z,13Z,16Z,19Z))	HMDB0113363	Lipids and lipid-like molecules	Glycerophospholipids	Glycerophosphoethanolamines	M+FA-H	C48H80NO8P	43.4	20.8	3.64254	7.5661e+06	7.57175e+06	5.4221e+06	1.11926e+07	9.23939e+06	4.52765e+06	7.18429e+06	7.16235e+06	4.41326e+06	8.76337e+06	4.75815e+06	3.93881e+06	5.34147e+06	7.06504e+06	9.73615e+06	8.34631e+06	3.13654e+06	3.98967e+06	6.78299e+06	6.55702e+06	6.44532e+06
11.75_318.2432m/z	318.243	11.7515	pos	7,10,13-Eicosatriynoic acid	LMFA01030698	Lipids and lipid-like molecules	Fatty Acyls	Fatty Acids and Conjugates	M+NH4	C20H28O2	43.4	26.1	1.60122	168432	252408	335796	235733	246065	326802	270644	262479	437469	88117.3	193064	420191	164424	134781	156615	328909	442577	437621	199079	195380	214328
13.95_818.5475m/z	818.548	13.9463	neg	Dideoxymycobactin	LMFA00000015	Lipids and lipid-like molecules	Fatty Acyls	Other Fatty Acyls	M-H2O-H	C47H75N5O8	43.3	34.2	4.53393	979365	956333	747025	939506	981565	847188	956842	889200	745768	1.13167e+06	1.02068e+06	762470	941104	986578	909005	890460	763914	825387	921866	919750	912791
14.01_902.5184m/z	902.518	14.015	neg	PS(20:3(8Z,11Z,14Z)/22:6(4Z,7Z,10Z,13Z,16Z,19Z))	HMDB0012428	Lipids and lipid-like molecules	Glycerophospholipids	Glycerophosphoserines	M+FA-H	C48H76NO10P	43.3	37.2	-0.5963	1.14225e+06	937778	855812	848561	1.06157e+06	1.09678e+06	1.26834e+06	1.11337e+06	1.00895e+06	1.62239e+06	1.60165e+06	1.37881e+06	1.48378e+06	1.47356e+06	1.61059e+06	1.39114e+06	1.32343e+06	1.33065e+06	1.29983e+06	1.37216e+06	1.40595e+06
7.25_487.2839m/z	487.284	7.2547	pos	(24R)-6,19-epidioxy-1alpha,24-dihydroxy-6,19-dihydrovitamin D3 / (24R)-6,19-epidioxy-1alpha,24-di hydroxy-6,19-dihydrocholecalciferol	LMST03020301	Lipids and lipid-like molecules	Sterol Lipids	Secosteroids	M+K	C27H44O5	43.3	31.9	4.22555	794852	745030	724532	866573	887768	770592	923754	911259	815674	1.03637e+06	933449	815776	1.15208e+06	1.1589e+06	1.22596e+06	986289	1.09981e+06	950518	1.00401e+06	952289	1.01819e+06
9.77_268.2279m/z	268.228	9.77438	pos	9,12,15-hexadecatrienoic acid	LMFA01030139	Lipids and lipid-like molecules	Fatty Acyls	Fatty Acids and Conjugates	M+NH4	C16H26O2	43.3	25.2	3.3185	102672	89105.4	77085.3	113216	100228	100280	61168.6	48766.3	61104.2	79430.5	99888.5	60436.5	66729.2	83622	60351.3	54552.9	44572.5	45706	59378.7	85955	66570.7
9.77_285.2587m/z	285.259	9.77438	pos	18-fluoro-octadecanoic acid	LMFA01090045	Lipids and lipid-like molecules	Fatty Acyls	Fatty Acids and Conjugates	M+H-H2O	C18H35FO2	43.3	23.8	-0.49794	185905	195481	140437	140650	126562	103178	118825	134656	111610	95969.8	117318	72852.8	100849	83578.8	54893.7	96402.9	142558	90013.4	78986.3	104339	102033
3.01_133.0530n	134.062	3.01412	pos	4-Hydroxyindole	34514	Unclassified	Unclassified	Unclassified	M+H-H2O, M+H	C8H7NO	43.3	21	1.79711	21704.9	26698.7	70378.9	42242.2	20077.7	73352.6	42991.9	46141.2	25257.3	26615.5	54549.5	56217.1	14190.6	48060.2	37624.6	18271.4	61290.2	84523.1	23643.5	50706.8	42764.7
5.25_313.2374m/z	313.237	5.25338	neg	3-Acetoxy-palmitic acid	LMFA01050550	Lipids and lipid-like molecules	Fatty Acyls	Fatty Acids and Conjugates	M-H	C18H34O4	43.3	25.4	-3.38865	178159	149167	126572	137482	179266	152605	252114	139158	255940	200496	271453	209219	147015	50954.9	268722	156286	171557	40801.8	168251	166727	165409
5.79_299.2218m/z	299.222	5.78563	neg	ROCCELLIC ACID	43927	Unclassified	Unclassified	Unclassified	M-H	C17H32O4	43.3	36.6	-3.2031	29488.9	19699.9	28929.3	26646.4	7895.25	28186.3	35025.2	32900.8	36445.8	38946.4	47987.8	30160	27427.1	26788.9	45076.8	50317.6	27067	33933.1	30938.4	30084	30249.6
5.87_503.2860m/z	503.286	5.8683	neg	Talbutal	HMDB0014451	Organoheterocyclic compounds	Diazines	Pyrimidines and pyrimidine derivatives	2M-H	C13H20N2O3	43.3	33.2	-2.95547	61722	63497.1	51208.2	48518.3	65589.3	34988.9	48920.2	50180.2	54395.8	52143.8	41310.4	31496.1	50648.1	49231.9	56772.8	50643.3	51370	38881.6	53025.5	48163.8	50388.8
6.38_528.3092m/z	528.309	6.38478	neg	LysoPE(0:0/22:4(7Z,10Z,13Z,16Z))	HMDB0011493	Lipids and lipid-like molecules	Glycerophospholipids	Glycerophosphoethanolamines	M-H	C27H48NO7P	43.3	22.9	-0.651751	333568	323264	304567	215288	319545	366843	284237	241696	568387	283664	286667	524048	418918	275339	277350	317605	222668	405746	350127	345369	343739
9.11_732.6346m/z	732.635	9.10742	pos	1-O-alpha-D-glucopyranosyl-(2-hexadecanoyloxy)-eicosan-1-ol	LMFA13010004	Lipids and lipid-like molecules	Fatty Acyls	Fatty acyl glycosides	M+NH4	C42H82O8	43.3	33.6	-0.256791	171643	158835	207790	168399	171864	155146	242547	221088	257419	254427	205338	208021	286331	277187	267034	207752	244318	202671	406817	243509	324410
9.23_788.5839m/z	788.584	9.22792	neg	PE(P-18:0/19:1(9Z))	LMGP02030051	Lipids and lipid-like molecules	Glycerophospholipids	Glycerophosphoethanolamines	M+FA-H	C42H82NO7P	43.2	28.8	3.73671	5.40298e+06	5.42691e+06	4.35023e+06	8.84384e+06	4.38259e+06	5.31446e+06	6.70823e+06	5.62639e+06	4.21391e+06	3.84726e+06	3.87601e+06	3.52706e+06	7.96774e+06	5.22005e+06	4.59883e+06	3.75253e+06	4.29271e+06	4.55664e+06	6.6936e+06	5.19201e+06	5.65297e+06
10.28_838.5978m/z	838.598	10.2754	pos	5,8-Epoxy-5,8-dihydro-10'-apo-b,y-carotene-3,10'-diol	HMDB0039020	Lipids and lipid-like molecules	Prenol lipids	Sesterterpenoids	2M+NH4	C27H38O3	43.2	22.5	-0.222728	240561	265987	231895	180347	161160	281750	231943	212709	223200	220969	215377	204222	280162	294480	311420	272500	268175	178683	252639	169839	213567
10.37_355.3207m/z	355.321	10.3696	neg	Phellonic acid	LMFA01050079	Lipids and lipid-like molecules	Fatty Acyls	Fatty Acids and Conjugates	M-H	C22H44O3	43.2	22.5	-3.03042	697037	1.04351e+06	1.49364e+06	581936	753210	620770	1.33655e+06	458142	926918	411651	460383	1.36992e+06	1.22948e+06	1.2088e+06	1.89314e+06	1.00606e+06	1.13376e+06	1.16398e+06	1.17943e+06	1.11174e+06	1.07201e+06
12.35_537.5126n	582.51	12.3451	neg	N-Palmitoylsphingosine	HMDB0000790	Lipids and lipid-like molecules	Sphingolipids	Ceramides	M-H, M+FA-H	C34H67NO3	43.2	17.7	1.0141	4.44117e+06	3.6127e+06	3.49607e+06	2.30712e+06	4.7963e+06	3.16235e+06	4.91707e+06	3.49187e+06	5.99171e+06	4.73678e+06	5.09892e+06	7.65521e+06	3.38074e+06	3.98959e+06	5.69339e+06	4.50791e+06	5.51901e+06	6.12239e+06	4.82135e+06	4.90473e+06	4.83774e+06
3.27_175.0972m/z	175.097	3.27145	neg	Butyric acid	HMDB0000039	Lipids and lipid-like molecules	Fatty Acyls	Fatty acids and conjugates	2M-H	C4H8O2	43.2	21.7	-1.97655	2488.49	3800.49	14513	19730.1	0.000461319	16671.1	0.000461319	8188.4	10755	8628.19	5363.17	5153.28	751.333	7139.19	2058.83	9104.32	8107.74	4844.24	6300.8	6732.63	7380.95
3.28_171.0660m/z	171.066	3.27907	neg	6-(2-Hydroxyethoxy)-6-oxohexanoic acid	HMDB0061681	Lipids and lipid-like molecules	Fatty Acyls	Fatty acids and conjugates	M-H2O-H	C8H14O5	43.2	19.1	-1.61483	8048.71	8207.69	32911.2	11464.8	3779.18	18621.3	15802.4	9453.05	12430.4	7682.6	6700.15	7996.14	5019.79	7143.48	11717.1	14441.7	13342.2	14528.3	10725.3	11857	11590.7
4.31_547.2948m/z	547.295	4.31198	neg	5beta-scymnol sulfate	LMST05020017	Lipids and lipid-like molecules	Sterol Lipids	Steroid conjugates	M-H	C27H48O9S	43.2	27.2	0.315045	423460	43420.8	196148	288148	238723	339738	1.14811e+06	232239	223959	342945	241751	572447	174073	140102	101618	51496.1	47844.1	95569.8	272610	263757	270325
4.56_370.2591m/z	370.259	4.56228	neg	Sphingofungin B	LMSP01080062	Lipids and lipid-like molecules	Sphingolipids	Sphingoid bases	M-H2O-H	C20H39NO6	43.2	25.8	-1.96399	61780.2	100555	112054	64549.7	53651.5	48230.2	56291.7	89395.3	67346.5	40284.2	47095	75931.7	98721.3	67853.1	86165.6	115416	82740.5	145254	78211.1	79259.8	76306.3
5.39_449.2690m/z	449.269	5.39055	neg	Celastrol	HMDB0002385	Lipids and lipid-like molecules	Prenol lipids	Triterpenoids	M-H	C29H38O4	43.2	22.2	-1.71024	21466.5	36727.9	30882.3	28405.3	38814.2	29051.6	26522.7	30575.5	35141	42611	26854.1	45457.1	44018.8	33181	25055.5	48090.7	30957.1	36979.9	39597.9	40869.6	38781.5
6.19_313.2370m/z	313.237	6.18783	neg	Octadecanedioic acid	HMDB0000782	Lipids and lipid-like molecules	Fatty Acyls	Fatty acids and conjugates	M-H	C18H34O4	43.2	22.8	-4.42723	700289	568831	770113	451733	336376	495096	1.21188e+06	548575	679748	526511	576908	445833	808050	566283	1.56955e+06	2.01553e+06	612512	1.41299e+06	781177	775074	778010
6.54_532.3410m/z	532.341	6.54493	neg	PC(16:0/3:0)	LMGP01010666	Lipids and lipid-like molecules	Glycerophospholipids	Glycerophosphocholines	M-H2O-H	C27H54NO8P	43.1	24.2	0.182984	103659	125544	83093	75106.6	145886	73135.7	101121	105964	88716.8	80063.4	87478.6	77877.2	130860	104875	140206	100576	109916	90164.4	98154.1	101128	100265
7.26_464.2907n	509.283	7.26148	neg	1-(11Z-eicosenoyl)-glycero-3-phosphate	HMDB0062305	Lipids and lipid-like molecules	Glycerophospholipids	Glycerophosphates	M-H, M+FA-H	C23H45O7P	43.1	25.2	0.965872	1.44858e+06	1.26051e+06	939699	1.09517e+06	1.56987e+06	1.24154e+06	1.37583e+06	1.28848e+06	1.21216e+06	1.59703e+06	1.49812e+06	1.17744e+06	1.5941e+06	1.4016e+06	1.25771e+06	1.37591e+06	1.44649e+06	1.27158e+06	1.44843e+06	1.2334e+06	1.34354e+06
9.58_191.1062n	381.194	9.58003	neg	4-Hydroxydebrisoquine	HMDB0006468	Organoheterocyclic compounds	Tetrahydroisoquinolines	Unclassified	M+FA-H, 2M-H	C10H13N3O	43.1	23.5	1.62314	877181	1.17911e+06	1.24867e+06	1.01915e+06	969078	828512	1.3648e+06	715463	1.04912e+06	752431	718213	765349	1.18005e+06	889467	1.09948e+06	947926	872065	914625	1.10201e+06	969640	1.02368e+06
9.76_303.2289m/z	303.229	9.75597	pos	5E,9Z-octadecadienoic acid	LMFA01030321	Lipids and lipid-like molecules	Fatty Acyls	Fatty Acids and Conjugates	M+Na	C18H32O2	43.1	40.5	-2.01468	359069	330824	242363	240545	282000	306422	229836	302853	268498	290615	239142	293175	206915	284364	288411	232605	268810	255173	220948	288813	243825
10.38_381.3363m/z	381.336	10.3849	neg	24-hydroxy-10Z-tetracosenoic acid	LMFA01050215	Lipids and lipid-like molecules	Fatty Acyls	Fatty Acids and Conjugates	M-H	C24H46O3	43.1	22.3	-2.91662	422969	723364	938868	543614	526343	276443	923625	288237	295981	255201	258779	509343	582888	767037	1.10578e+06	632005	543075	908250	656543	636942	607453
11.02_145.1103n	128.107	11.0221	pos	2-Aminoheptanoate	HMDB0094649	Organic acids and derivatives	Carboxylic acids and derivatives	Amino acids, peptides, and analogues	M+H-H2O, M+NH4	C7H15NO2	43.1	16.5	0.0937004	123682	145877	135654	155095	172727	185518	191652	185892	207468	212321	255407	217080	218738	250800	254391	228557	229358	241357	202134	211669	219544
14.09_335.1750m/z	335.175	14.087	pos	Strychnine	3463	Unclassified	Unclassified	Unclassified	M+H	C21H22N2O2	43.1	19.8	-1.1176	66033.9	47210.9	63780.4	51550.8	65607.5	66502.6	91001.7	70274.2	59550.7	118928	110048	83965.2	102267	85189.9	91459.8	64106	94502.9	86039	98322.3	79504.6	93635.7
3.48_513.0707m/z	513.071	3.47603	neg	({6-[5,7-dihydroxy-2-(4-hydroxyphenyl)-4-oxo-3,4-dihydro-2H-1-benzopyran-8-yl]-3,4,5-trihydroxyoxan-2-yl}methoxy)sulfonic acid	HMDB0124780	Phenylpropanoids and polyketides	Flavonoids	Flavonoid glycosides	M-H	C21H22O13S	43	24.6	-0.290387	21066.7	0.000461319	213429	31593.8	0.000461319	488982	0.000461319	1938.91	2649.91	699173	14290.2	159849	29837.9	0.000461319	494988	68569.8	43127.9	227280	132888	120698	127154
3.79_854.5930m/z	854.593	3.79495	neg	PC(20:3(5Z,8Z,11Z)/18:1(11Z))	HMDB0008367	Unclassified	Unclassified	Unclassified	M+FA-H	C46H84NO8P	43	29.4	1.60951	8.17789e+07	8.54759e+07	6.65713e+07	4.51163e+07	9.37079e+07	8.2431e+07	6.6348e+07	7.35459e+07	7.39652e+07	1.12885e+08	1.16024e+08	8.06786e+07	5.75678e+07	1.13159e+08	1.15079e+08	1.04762e+08	8.21476e+07	5.10902e+07	5.50737e+07	8.57444e+07	6.7141e+07
4.34_528.3004m/z	528.3	4.34247	neg	Lithocholyltaurine	HMDB0000722	Lipids and lipid-like molecules	Steroids and steroid derivatives	Bile acids, alcohols and derivatives	M+FA-H	C26H45NO5S	43	44.9	0.749048	16495.3	3936.88	11029.5	23263.8	11152.8	13842.2	74460	17133.9	13735.1	13750.9	12662	16647.3	9175.11	10146.4	6877.17	6474.37	2331.33	5805.91	14510.7	16702.4	15618.2
4.84_257.1747m/z	257.175	4.83543	neg	Tetradecanedioic acid	HMDB0000872	Lipids and lipid-like molecules	Fatty Acyls	Fatty acids and conjugates	M-H	C14H26O4	43	29.2	-4.38756	20445.5	52025.7	58374	31118.2	21679.3	21983.4	47831.7	16919.4	40405.4	21909.8	34470.8	23960.8	64017.9	16261.6	54719.4	93201.8	49732.8	68999.1	36949.5	42766.2	39407
6.10_508.3074m/z	508.307	6.09765	pos	Asparaginyl-Leucine	HMDB0028735	Organic acids and derivatives	Carboxylic acids and derivatives	Amino acids, peptides, and analogues	2M+NH4	C10H19N3O4	43	20.8	-3.06143	11908	21698.6	22837.7	15679.4	19876.5	10474.2	20278.1	22370.5	19607.3	17047.7	18883.5	15360.5	61678.4	25648.7	13890	20024	18549.8	12894.4	39723.4	21402.2	25355.2
6.48_462.2747n	507.269	6.484	neg	1-(11Z,14Z-eicosadienoyl)-glycero-3-phosphate	HMDB0062303	Lipids and lipid-like molecules	Glycerophospholipids	Glycerophosphates	M-H, M+FA-H	C23H43O7P	43	20.9	0.218042	462414	376029	304753	570548	485028	220098	397055	377981	314115	369455	395709	214341	450859	492000	513826	511749	523002	563017	394862	390709	425210
6.56_331.2638m/z	331.264	6.56018	neg	Limonene aldehyde	HMDB0030252	Lipids and lipid-like molecules	Prenol lipids	Monoterpenoids	2M-H	C11H18O	43	27	-1.45066	21865.8	27363	25026.4	17841.8	26036.5	17203.6	11199.1	23676.4	21988.7	20453.9	9678.32	14117.3	19824	20587.7	19433.5	19128.9	13942.2	13822.6	14659.4	16133.3	16089.6
7.34_368.2807m/z	368.281	7.34082	neg	Linoleoyl ethanolamide	HMDB0012252	Organic nitrogen compounds	Organonitrogen compounds	Amines	M+FA-H	C20H37NO2	43	29.3	0.248794	13683.2	65113.5	46267.4	26869.1	30216.8	13291.7	51505.9	0.000461319	2250.33	0.000461319	0.000461319	3327.91	27623.7	13410.4	60231.9	27755.1	11676.8	23919.1	20714.9	25886.5	24068.3
7.65_620.3949m/z	620.395	7.65322	neg	LysoPC(22:2(13Z,16Z))	HMDB0010400	Lipids and lipid-like molecules	Glycerophospholipids	Glycerophosphocholines	M+FA-H	C30H58NO7P	42.9	20.9	2.76765	105688	102960	114037	87561.5	120233	65116	89574.4	104072	91622.9	73722.6	68784	53463.1	125214	100450	122302	89715	70910.1	73355.4	95481	93224.5	93104.5
8.13_466.1665m/z	466.167	8.13052	neg	Pitavastatin	HMDB0041991	Organoheterocyclic compounds	Quinolines and derivatives	Phenylquinolines	M+FA-H	C25H24FNO4	42.9	19.2	-1.50738	198120	220724	232677	189709	193234	177325	252564	190865	231779	202626	206508	194916	226358	154134	243884	218987	172936	156754	199637	227206	205403
8.58_796.5849m/z	796.585	8.57797	pos	PE(14:0/24:1(15Z))	HMDB0008849	Lipids and lipid-like molecules	Glycerophospholipids	Glycerophosphoethanolamines	M+Na	C43H84NO8P	42.9	37.3	2.85593	291248	359046	267725	335566	261093	350451	394261	317854	289005	306156	330193	297905	269810	484176	526758	375373	313608	243835	380278	392652	352064
8.83_816.5699m/z	816.57	8.8329	neg	3-O-Sulfogalactosylceramide (d18:1/20:0)	HMDB0012315	Lipids and lipid-like molecules	Sphingolipids	Glycosphingolipids	M-H2O-H	C44H85NO11S	42.9	47	4.02441	77042.2	61561.1	43552.7	62940.7	98383.6	67621.8	77710	82368.5	90370.9	67931.6	70355.4	71580.9	62401.9	73641.2	42089.9	63754.9	75683.2	66640.5	59059.9	60918.6	57078.6
9.12_583.2565m/z	583.257	9.11897	neg	Bilirubin	81	Organic compounds	Organoheterocyclic compounds	Tetrapyrroles and derivatives	M-H	C33H36N4O6	42.9	19.8	0.573088	889655	565068	1.094e+06	677193	776867	454612	702686	844385	706986	827043	334423	636942	407809	517250	411216	838872	423486	631596	604267	584736	572758
9.53_770.5712m/z	770.571	9.53418	neg	PE-NMe2(18:0/18:2(9Z,12Z))	HMDB0113990	Lipids and lipid-like molecules	Glycerophospholipids	Glycerophosphoethanolamines	M-H	C43H82NO8P	42.9	19.9	0.886716	6.91943e+07	6.88581e+07	5.20543e+07	5.99266e+07	6.23436e+07	6.3698e+07	6.82919e+07	7.66469e+07	6.29687e+07	8.22697e+07	8.29979e+07	7.54126e+07	6.11777e+07	7.2663e+07	6.2608e+07	7.36669e+07	6.23175e+07	6.69239e+07	5.67154e+07	6.57841e+07	5.95026e+07
0.59_383.0869m/z	383.087	0.5865	pos	Fludarabine	HMDB0015206	Nucleosides, nucleotides, and analogues	Purine nucleotides	Purine ribonucleotides	M+NH4	C10H13FN5O7P	42.9	25.6	-1.49081	1.22386e+06	893023	1.17334e+06	1.11154e+06	1.21071e+06	1.40037e+06	1.15653e+06	212635	1.31488e+06	1.54892e+06	1.48798e+06	1.55828e+06	1.72102e+06	111712	1.36819e+06	1.52518e+06	1.42224e+06	1.40114e+06	1.23911e+06	1.41452e+06	1.38913e+06
0.70_151.0252m/z	151.025	0.697217	neg	Glyceric acid	HMDB0000139	Organic oxygen compounds	Organooxygen compounds	Carbohydrates and carbohydrate conjugates	M+FA-H	C3H6O4	42.9	20.2	3.33885	466318	2.10369e+06	246595	371937	409170	271490	764721	230135	806190	239864	920205	119750	142166	142692	169516	154801	1.51428e+06	870913	542301	554293	545688
10.59_758.5495m/z	758.55	10.5906	neg	PE(O-18:0/22:6(4Z,7Z,10Z,13Z,16Z,19Z))	LMGP02020104	Lipids and lipid-like molecules	Glycerophospholipids	Glycerophosphoethanolamines	M-H2O-H	C45H80NO7P	42.9	31.6	0.177352	33160.7	29582.6	41171.6	44785.3	44048.4	45169.1	51443.5	42210.9	55304.7	83028.7	92007.1	66167.4	31961.6	46085.1	68069.1	40193.8	45951.2	54633.5	65902.7	51432.4	51452.1
13.79_820.5708m/z	820.571	13.7947	neg	PS(O-16:0/20:1(11Z))	LMGP03020012	Lipids and lipid-like molecules	Glycerophospholipids	Glycerophosphoserines	M+FA-H	C42H82NO9P	42.9	21.2	-0.152759	464975	478886	419446	437322	491417	498951	512438	472181	518334	516925	489438	493652	530011	502761	470208	502154	400679	454230	496343	495124	467088
13.83_500.2783m/z	500.278	13.8274	neg	LysoPE(0:0/20:4(5Z,8Z,11Z,14Z))	HMDB0011487	Lipids and lipid-like molecules	Glycerophospholipids	Glycerophosphoethanolamines	M-H	C25H44NO7P	42.9	19.8	-0.0181732	1.19634e+06	992250	1.0117e+06	778586	1.05319e+06	1.13104e+06	1.26179e+06	824802	1.21492e+06	751892	663655	1.07057e+06	1.47584e+06	1.08875e+06	825953	810992	613629	1.07916e+06	1.17214e+06	1.1254e+06	1.15177e+06
5.57_477.3589m/z	477.359	5.57227	neg	13'-Hydroxy-gamma-tocopherol	HMDB0012561	Lipids and lipid-like molecules	Prenol lipids	Quinone and hydroquinone lipids	M+FA-H	C28H48O3	42.9	22.8	0.810768	12166	16014.1	23575.3	14159.5	25439	9791.29	7771.1	17100.5	24309.7	13170.1	26714	59346.3	8504.82	18725.8	7196.55	6970.99	54541.5	40327.4	26867.8	23660.4	25045.6
5.63_788.5768m/z	788.577	5.6273	pos	PS(P-18:0/19:1(9Z))	LMGP03030045	Lipids and lipid-like molecules	Glycerophospholipids	Glycerophosphoserines	M+H	C43H82NO9P	42.9	51.5	-4.11648	55608.8	88353.7	84333.7	74931.6	86216	71886.4	109494	93706.3	108210	89490.1	112796	122936	176201	127447	121854	116825	125575	110138	126434	96087	115150
6.93_580.3628m/z	580.363	6.93248	neg	PS(22:0/0:0)	LMGP03050025	Lipids and lipid-like molecules	Glycerophospholipids	Glycerophosphoserines	M-H	C28H56NO9P	42.8	23.4	1.42586	576943	527090	413530	560800	595141	426975	432135	580574	451601	486880	423098	257767	494140	497976	629132	529931	424914	334046	480625	468871	471460
9.19_319.2100m/z	319.21	9.18783	pos	Menthyl pyrrolidone carboxylate	HMDB0032368	Lipids and lipid-like molecules	Prenol lipids	Terpene glycosides	M+H	C16H30O6	42.8	36.7	-4.76313	61180	50660	67956.4	52070.5	40707.7	36360.2	35350.2	60705.8	35914	44131.3	46605.2	40373.5	31122.6	36414.4	33166.6	34239	38262.9	34849.9	33808.6	32365.5	32766.3
9.49_437.3429m/z	437.343	9.48842	neg	Ganodermanondiol	HMDB0033020	Lipids and lipid-like molecules	Prenol lipids	Triterpenoids	M-H2O-H	C30H48O3	42.8	25	0.886522	31170.7	29804.8	28745.5	29708.3	24177.1	24309.6	29192.3	34199.3	22462.1	25923.1	27800.7	24248.1	24917.9	25378.9	27523	30716	26791.8	28720.1	24474.8	26016.5	26533.7
0.70_159.0526n	158.045	0.697217	neg	L-trans-alpha-Amino-2-carboxycyclopropaneacetic acid	HMDB0034442	Organic acids and derivatives	Carboxylic acids and derivatives	Amino acids, peptides, and analogues	M-H, M+FA-H	C6H9NO4	42.8	21	-3.40955	19962.2	4045.6	13696.2	28689	541.135	21645.5	0.000461319	22473.1	11741.5	29572.7	8932.63	5005.86	7193.24	17216.3	9542.07	18292.9	12826.3	12274.7	12357.7	9094.81	11650
1.08_119.0496m/z	119.05	1.07657	pos	Benzofuran	70116	Organoheterocyclic compounds	Benzofurans	Unclassified	M+H	C8H6O	42.8	30	3.62964	189250	515299	526346	201872	240085	647166	262030	558061	246399	270559	257946	257265	314324	688532	520374	381806	613517	845964	286169	272659	334171
10.24_908.6371m/z	908.637	10.2412	neg	PC(20:0/22:5(7Z,10Z,13Z,16Z,19Z))	HMDB0008287	Unclassified	Unclassified	Unclassified	M+FA-H	C50H90NO8P	42.8	19.5	-1.732	1.10098e+06	1.13847e+06	1.05305e+06	1.01159e+06	746883	1.16025e+06	1.29736e+06	1.05433e+06	847712	1.23161e+06	1.2927e+06	901176	1.12529e+06	1.39027e+06	1.14935e+06	966599	1.1039e+06	713073	1.50751e+06	1.24201e+06	1.30692e+06
10.84_573.4530m/z	573.453	10.841	neg	DG(15:1(9Z)/18:3(9Z,12Z,15Z)/0:0)[iso2]	LMGL02010458	Lipids and lipid-like molecules	Glycerolipids	Diradylglycerols	M-H	C36H62O5	42.8	27.9	1.02115	35655.4	0.000461319	3794.49	54520.4	13628.7	159143	998.633	97736.3	9020.02	122179	132811	14772.2	52322	99853.1	73644.4	74408.6	11106.9	6267.92	52235.1	49485.5	50505
11.21_738.5138m/z	738.514	11.2084	pos	Lupeoside	HMDB0039242	Lipids and lipid-like molecules	Prenol lipids	Terpene glycosides	M+NH4	C41H68O10	42.8	27.6	-1.76152	82529.8	78743.1	81173.5	83039.9	171908	251507	157530	100111	213244	165681	226627	388615	145203	125119	126084	159208	145181	217321	160194	137243	155399
11.38_649.3798m/z	649.38	11.3797	neg	25-O-(2''-beta-D-glucopyranosyl-beta-D-glucopyranosyl)-25-hydroxy-11E-eicosenoic acid	LMFA13020001	Lipids and lipid-like molecules	Fatty Acyls	Fatty acyl glycosides	M-H	C32H58O13	42.8	28.3	-1.02604	6492.29	0.000461319	0.000461319	9468.08	8543.82	46541.6	0.000461319	22998.1	0.000461319	31193.6	38647.5	0.000461319	6107.1	27319	32291.1	11898.1	0.000461319	0.000461319	14852.4	11244.8	11166.7
11.50_312.2902m/z	312.29	11.4977	pos	18-nonadecynoic acid	LMFA01030503	Lipids and lipid-like molecules	Fatty Acyls	Fatty Acids and Conjugates	M+NH4	C19H34O2	42.8	17.9	1.72709	67920.1	90001.7	97413.9	70687	102337	119100	81218.4	97486	101228	94194.7	113081	107667	95093.2	79623.8	80424.8	84766.6	101457	91581.9	90437.4	87887.6	90262.4
4.15_464.2764m/z	464.276	4.14568	pos	PE(17:2(9Z,12Z)/0:0)	LMGP02050016	Lipids and lipid-like molecules	Glycerophospholipids	Glycerophosphoethanolamines	M+H	C22H42NO7P	42.8	28	-1.65646	143195	58560.9	339633	302974	361885	550661	1.11303e+06	392443	142818	509873	466183	598851	115595	266120	202561	244702	188304	218561	188562	365010	315792
4.27_353.2334m/z	353.233	4.26625	neg	Obtusilactone A	HMDB0030960	Organoheterocyclic compounds	Tetrahydrofurans	Unclassified	M+FA-H	C19H32O3	42.8	26.8	0.131853	10108.9	22212.6	17318.5	11731.4	11743.3	2890.78	2973.65	6759.88	9816.52	8581.35	3107.96	4803.04	4662.25	18973.7	19979.1	18925.9	19053.3	9916.68	10714.5	10586.4	10554.4
7.52_423.2751m/z	423.275	7.51652	neg	1b,3a,7b-Trihydroxy-5b-cholanoic acid	HMDB0013158	Lipids and lipid-like molecules	Steroids and steroid derivatives	Androstane steroids	M-H	C24H40O6	42.8	21	-0.164914	19573.7	19238.4	17350.9	14182.9	31942	6193.17	16152.4	42998.7	17517.4	32232.1	11908.8	9650.53	21187.9	8754.71	33447.2	20891.7	3719.72	7531.07	19394.1	15393.2	16319.8
8.03_114.0917m/z	114.092	8.03057	pos	2,5-Dihydro-2,4,5-trimethyloxazole	87488	Organoheterocyclic compounds	Azolines	Oxazolines	M+H	C6H11NO	42.8	18.4	3.32915	714627	841700	933733	922510	976750	1.12422e+06	1.12092e+06	1.11533e+06	1.09302e+06	1.184e+06	1.23869e+06	1.25227e+06	1.3072e+06	1.30773e+06	1.30249e+06	1.34034e+06	1.35365e+06	1.37728e+06	1.15509e+06	1.20684e+06	1.24504e+06
1.78_142.0502m/z	142.05	1.78248	neg	Acetylhomoserine	HMDB0029423	Organic acids and derivatives	Carboxylic acids and derivatives	Amino acids, peptides, and analogues	M-H2O-H	C6H11NO4	42.8	24.1	-4.63276	27609.4	10764.5	22265	36763.3	5141.93	42054.9	4621.23	37143.3	29089.5	55025.5	40184.4	36577.7	26104.7	50955.1	23079	28047.4	37324.5	33809	28052.6	32507.8	31046.4
10.10_685.4183m/z	685.418	10.0986	pos	2,3-Dinor-6-keto-prostaglandin F1 a	HMDB0002277	Lipids and lipid-like molecules	Fatty Acyls	Eicosanoids	2M+H	C18H30O6	42.8	20.5	3.70686	88382.6	97194.3	99038.9	85905	96274.7	101631	99452.5	106879	113149	92799.9	112008	106634	101940	118715	98433.5	105975	95285	102618	100042	103222	105211
10.62_768.5406m/z	768.541	10.6153	pos	1,26-Hexacosanediol diferulate	HMDB0030751	Phenylpropanoids and polyketides	Cinnamic acids and derivatives	Hydroxycinnamic acids and derivatives	M+NH4	C46H70O8	42.8	32.7	-0.389491	102943	102000	105423	119540	93325.7	103648	162284	126617	159101	125116	139783	117377	126205	130472	117544	95763.6	147231	100154	148347	126834	132341
10.72_813.5623m/z	813.562	10.7188	pos	PG(17:0/22:4(7Z,10Z,13Z,16Z))	LMGP04010247	Lipids and lipid-like molecules	Glycerophospholipids	Glycerophosphoglycerols	M+H	C45H81O10P	42.7	18.6	-2.06039	171693	155696	172449	112194	131188	270286	185518	167481	152031	177601	179830	224245	188465	159758	162492	227419	269698	219128	152517	189600	177119
11.45_579.5010m/z	579.501	11.4482	neg	DG(15:0/18:1(11Z)/0:0)	HMDB0007072	Lipids and lipid-like molecules	Glycerolipids	Diradylglycerols	M-H	C36H68O5	42.7	22	2.75951	24669.7	17146.9	16704.5	35918.3	29019.4	67480	9367.44	30501.8	17114.2	48307.6	49304.4	68982.2	14603.8	49902.5	177076	50111.8	12736.4	23072.9	34857.2	40345.6	36848
3.00_296.1341m/z	296.134	2.99888	pos	Isovalerylglucuronide	HMDB0002091	Organic oxygen compounds	Organooxygen compounds	Carbohydrates and carbohydrate conjugates	M+NH4	C11H18O8	42.7	15.3	0.481545	27513.9	94649.7	135826	81103.2	109348	124523	110465	126048	26055.2	151689	146122	154703	43764.4	141821	128200	37411.8	174833	152513	56777.2	134631	109985
5.93_814.5645m/z	814.564	5.92972	neg	LacCer(d18:1/14:0)	LMSP0501AB12	Lipids and lipid-like molecules	Sphingolipids	Neutral glycosphingolipids	M-H2O-H	C44H83NO13	42.7	35.4	-4.92209	91408.3	71653.8	73179.9	80400.7	45367.5	33584.2	48946.6	50014.1	106733	135997	152957	50193.5	56792.3	45755.8	113839	82431.2	40837.8	16770.6	68208.6	68720.9	70199.4
6.49_480.2055m/z	480.206	6.49197	pos	Validamycin A	HMDB0036592	Organic oxygen compounds	Organooxygen compounds	Carbohydrates and carbohydrate conjugates	M+H-H2O	C20H35NO13	42.7	33.4	-4.09601	114663	59152.6	46384.3	54786.1	58932.9	71272	63801.9	71637.4	75429.4	74484.5	92122.8	41121.4	59972.3	67923.7	66190.9	73536.5	72963.5	91898.4	132546	79536.3	90761.4
9.97_341.3054m/z	341.305	9.96792	neg	(Z)-11-Eicosen-1-ol	HMDB0034933	Lipids and lipid-like molecules	Fatty Acyls	Fatty alcohols	M+FA-H	C20H40O	42.7	34.9	-2.28076	1892.8	11770	19427.5	9585.87	4121.3	1964.11	12381.2	4383.33	4210.09	1756.31	0.000461319	16042.7	16980.4	15998.7	31570	13046.1	13955.7	13907.6	13330.5	7691.22	11453
11.68_485.2759m/z	485.276	11.6769	neg	Neuromedin N (1-4)	HMDB0013021	Organic acids and derivatives	Carboxylic acids and derivatives	Amino acids, peptides, and analogues	M-H2O-H	C26H40N4O6	42.7	15.8	-2.13655	1.02418e+06	1.12464e+06	1.1172e+06	797724	1.19241e+06	1.32024e+06	1.12083e+06	868728	1.79005e+06	786542	1.04469e+06	1.57602e+06	913790	895119	873573	991923	1.54227e+06	1.58476e+06	1.03074e+06	1.02617e+06	1.05918e+06
11.72_529.2995m/z	529.299	11.7214	neg	Goshonoside F1	HMDB0038539	Lipids and lipid-like molecules	Prenol lipids	Terpene glycosides	M+FA-H	C26H44O8	42.7	27.3	-4.88977	42397.9	87699.9	119589	37001.4	129738	84742.9	54237.6	39580.7	55499.7	19826.4	26507.3	48896	46010.7	55706.4	43886.9	59078	35084.3	43451.1	47969.5	58230.6	54623
4.82_177.1275m/z	177.128	4.82248	pos	1-(4-methoxyphenyl)pentan-3-ol	HMDB0132986	Benzenoids	Phenol ethers	Anisoles	M+H-H2O	C12H18O2	42.7	15.1	0.714507	52176.2	5100.92	5141.18	9211.79	6098.71	5686.77	4792.84	8586.75	981.696	21145.8	5120.54	7195.26	4057.81	4977.87	4807.61	6307.17	8129.15	10763.3	3487.18	8276.69	6430.25
6.23_905.5662m/z	905.566	6.23355	neg	LysoPE(0:0/16:0)	HMDB0011473	Lipids and lipid-like molecules	Glycerophospholipids	Glycerophosphoethanolamines	2M-H	C21H44NO7P	42.7	33.5	2.64465	612216	535271	424957	448500	658864	323415	358345	580339	937008	775103	758161	470766	559201	507315	440929	388131	685420	373028	582346	552751	572801
6.54_592.3616m/z	592.362	6.54493	neg	PC(16:0/5:0(CHO))	LMGP20010005	Lipids and lipid-like molecules	Glycerophospholipids	Oxidized glycerophospholipids	M-H	C29H56NO9P	42.6	20.1	-0.726798	572840	664263	504769	460159	747439	447923	587086	579116	521260	451362	497599	460736	688316	536015	683550	552425	539314	460444	537525	544979	532605
7.83_378.3029m/z	378.303	7.82927	neg	Calicogorgin A	LMSP01080018	Lipids and lipid-like molecules	Sphingolipids	Sphingoid bases	M-H	C23H41NO3	42.6	24	4.14869	15484.3	42686.8	36445.5	11319.6	17997.4	10223.4	54732.6	6792.39	16912.2	6488.37	2619.84	7743.61	23312.9	6924.27	36633.6	15170.8	7218.23	8126.2	15109.6	16602.4	17279.4
8.56_773.5868m/z	773.587	8.55623	neg	3-hydroxytetradecanoyl carnitine	HMDB0061640	Lipids and lipid-like molecules	Fatty Acyls	Fatty acid esters	2M-H	C21H41NO5	42.6	20.2	-3.66385	1.30461e+06	1.65306e+06	1.42218e+06	1.59376e+06	1.63692e+06	1.78748e+06	1.71095e+06	1.58364e+06	1.61997e+06	1.09374e+06	1.39115e+06	1.64247e+06	1.30261e+06	1.86385e+06	1.52125e+06	1.4726e+06	1.43452e+06	1.52684e+06	1.12867e+06	1.51537e+06	1.39764e+06
0.65_227.1040m/z	227.104	0.650217	neg	L-beta-aspartyl-L-leucine	HMDB0011166	Organic acids and derivatives	Peptidomimetics	Hybrid peptides	M-H2O-H	C10H18N2O5	42.6	24.1	1.0036	61037.6	27764.2	40637	33992.6	31309.5	15690.3	33484.7	52481.2	12401.2	30568	29673.6	936.556	33891.5	26598.5	29778	45142.5	24323.1	31995	31697.6	24697.2	28724.3
1.08_182.0581n	165.055	1.07657	pos	Hydroxyphenyllactic acid	HMDB0000755	Phenylpropanoids and polyketides	Phenylpropanoic acids	Unclassified	M+H-H2O, M+H	C9H10O4	42.6	17.7	0.906107	100902	1.10065e+06	1.11364e+06	80303.6	97359.4	1.35323e+06	98633.4	1.12397e+06	130933	97213.8	92618.8	63613.1	68622.8	1.45905e+06	1.03394e+06	103078	1.25462e+06	1.66854e+06	85703.4	89714.8	90310.8
10.16_340.3571m/z	340.357	10.1616	pos	Docosanamide	HMDB0000583	Lipids and lipid-like molecules	Fatty Acyls	Fatty amides	M+H	C22H45NO	42.6	33.2	-0.988865	148878	384460	185109	370088	476038	375883	465179	373359	382190	535747	284706	474985	469404	410699	533077	485903	309248	533264	434164	428286	483815
13.81_857.6111m/z	857.611	13.81	neg	Hexadecanedioic acid mono-L-carnitine ester	HMDB0000712	Lipids and lipid-like molecules	Fatty Acyls	Fatty acid esters	2M-H	C23H43NO6	42.6	22	0.295024	1.34976e+06	1.38859e+06	942075	1.25489e+06	1.7468e+06	1.25906e+06	1.4078e+06	1.20878e+06	1.406e+06	1.37219e+06	1.40574e+06	1.39821e+06	1.57652e+06	1.59184e+06	1.59179e+06	1.53729e+06	1.19288e+06	1.40289e+06	1.53166e+06	1.53361e+06	1.49349e+06
13.82_745.5616n	790.542	13.8183	neg	PE(18:0/18:1(11Z))	HMDB0008992	Lipids and lipid-like molecules	Glycerophospholipids	Glycerophosphoethanolamines	M-H, M+FA-H, M-H2O-H	C41H80NO8P	42.6	18.8	-0.790037	1.89247e+07	1.8142e+07	1.45678e+07	1.71215e+07	1.91366e+07	1.61618e+07	1.88151e+07	1.67375e+07	1.47963e+07	2.00282e+07	1.76997e+07	1.72598e+07	2.0565e+07	1.94099e+07	2.01892e+07	1.9326e+07	1.54178e+07	1.76999e+07	1.90625e+07	1.87119e+07	1.86432e+07
2.98_145.0500m/z	145.05	2.98303	neg	L-Fucose	HMDB0000174	Organic oxygen compounds	Organooxygen compounds	Carbohydrates and carbohydrate conjugates	M-H2O-H	C6H12O5	42.6	17.4	-4.11833	7802.23	16546.8	15244.9	12040.9	9311.59	15696.9	20942.4	14213.6	24566.1	4348.97	13563.9	7340.83	3228.59	9723.99	3255.42	12466.4	46051.4	26751.5	18359.1	17120.8	15681.7
4.85_221.1527m/z	221.153	4.85067	neg	Histamine	HMDB0000870	Organic nitrogen compounds	Organonitrogen compounds	Amines	2M-H	C5H9N3	42.6	22	2.98246	1.0179e+06	1.05695e+06	896456	1.03728e+06	284035	404549	390195	902144	304191	502691	278140	516723	319778	419184	447275	559475	326274	399732	371574	388440	384089
5.82_269.2111m/z	269.211	5.82375	neg	(S)-10,16-Dihydroxyhexadecanoic acid	HMDB0037798	Lipids and lipid-like molecules	Fatty Acyls	Fatty acids and conjugates	M-H2O-H	C16H32O4	42.6	32.7	-3.90601	12705.1	16204.8	14159.3	14122.2	10566.1	12459	13257.5	12152	14434.9	10936.1	17632.1	7744.95	14473.2	8315.77	16716.7	18683.5	16589	10321.9	12936.3	11120.3	12343.8
6.84_663.2795m/z	663.28	6.8422	neg	PI(20:5(5Z,8Z,11Z,14Z,17Z)/0:0)	LMGP06050026	Lipids and lipid-like molecules	Glycerophospholipids	Glycerophosphoinositols	M+FA-H	C29H47O12P	42.5	27	1.34341	84916.9	34578.9	29997.1	99636.9	58519.8	36033.5	34138.3	91555.8	45840.2	144002	105807	28987	39830.5	78566.7	156778	94879.5	70826.5	27154.7	68524.1	66537.8	73349.4
6.90_787.5753m/z	787.575	6.89582	pos	Plastoquinone 9	HMDB0030130	Lipids and lipid-like molecules	Prenol lipids	Quinone and hydroquinone lipids	M+K	C53H80O2	42.5	33.3	-4.96356	228786	273359	185391	192810	256482	236374	210439	218253	209034	296594	222787	297933	198848	348698	268958	293375	202723	230029	171061	133112	166134
7.07_525.2517m/z	525.252	7.06735	pos	Didesmethyl doxepin	HMDB0060816	Organoheterocyclic compounds	Benzoxepines	Dibenzoxepines	2M+Na	C17H17NO	42.5	19.6	0.911033	1.2025e+06	1.02049e+06	621263	927577	845478	298893	908827	884306	588118	979416	542232	419103	1.17041e+06	1.07198e+06	1.15674e+06	392698	737766	678553	901509	781239	795298
7.44_418.2959m/z	418.296	7.43997	neg	Arachidonoylmorpholine	LMFA08020052	Lipids and lipid-like molecules	Fatty Acyls	Fatty amides	M+FA-H	C24H39NO2	42.5	21.9	-0.958842	26735.5	126365	125957	52624.7	73366.7	33732.5	140042	9201.73	29423.3	2588.94	1067.66	5719.05	65781.5	20347.2	83542.5	74142.7	27646.2	51614.2	49045.5	58663.7	52839.6
8.01_703.4909m/z	703.491	8.01255	pos	PG(O-16:0/14:0)	LMGP04020003	Lipids and lipid-like molecules	Glycerophospholipids	Glycerophosphoglycerols	M+Na	C36H73O9P	42.5	28.6	3.67113	1.04809e+06	1.32375e+06	970071	814972	991421	1.21834e+06	1.10442e+06	772273	1.13684e+06	864074	795957	899087	914815	1.04431e+06	847059	993513	823300	729918	875432	1.07417e+06	883908
8.01_775.3933m/z	775.393	8.00593	neg	Betavulgaroside IV	HMDB0031025	Lipids and lipid-like molecules	Prenol lipids	Terpene glycosides	M-H2O-H	C41H62O15	42.5	26.7	2.88563	46903	49397.6	42953.6	65479.3	47014.3	28615.2	45573.7	46496.5	46838.4	49896.6	27376.9	25486.4	53941.2	56417.1	65824.1	64108.8	35103.2	55228.8	49616.3	49415.2	51663.6
8.40_312.3276m/z	312.328	8.4019	pos	N,N-dimethyl-Safingol	LMSP01080056	Lipids and lipid-like molecules	Sphingolipids	Sphingoid bases	M+H-H2O	C20H43NO2	42.5	20.2	4.70903	144515	178101	192573	137267	178059	133549	161357	194837	147337	148668	150589	146429	150377	120429	161157	171258	140955	148946	141777	142464	145558
10.87_806.4888m/z	806.489	10.8719	pos	3-O-(Glcb)-6-O-(Glcb)-(25R)-5alpha-spirostan-3beta,6alpha,23S-triol	LMST01080071	Lipids and lipid-like molecules	Sterol Lipids	Sterols	M+NH4	C40H68O15	42.5	32.5	-1.02056	778745	669191	559913	919057	591886	524062	663301	861046	445876	954702	612224	493031	666092	844434	1.02763e+06	909541	377571	457831	762063	720958	689163
12.40_201.0223m/z	201.022	12.3973	neg	1-(3-Hydroxy-5-methyl-2-thienyl)ethanone	HMDB0032334	Organooxygen compounds	Carbonyl compounds	Ketones	M+FA-H	C7H8O2S	42.5	25	-2.28603	8796.99	6446.82	5772.97	6731.22	8462.31	8388.09	8187.31	8457.7	9185.19	6781.07	5490.74	8025.23	4861.47	6608.26	4126.29	9876.01	7911.85	8185.18	5554	6939.17	6500.03
2.98_251.1034m/z	251.103	2.98363	pos	Tyrosyl-Serine	HMDB0029114	Organic acids and derivatives	Carboxylic acids and derivatives	Amino acids, peptides, and analogues	M+H-H2O	C12H16N2O5	42.4	22.8	2.92003	48054.3	15330.4	24124.8	21241.1	7914.49	33593.1	8243.67	20816.5	28757.5	29112.8	27917.2	28494.8	30787	21383.4	20256.3	30010.9	22428.4	23673.8	49688.1	23636.3	30520.8
4.40_481.3164m/z	481.316	4.3958	neg	Adouetine X	HMDB0034216	Organic acids and derivatives	Carboxylic acids and derivatives	Amino acids, peptides, and analogues	M-H2O-H	C28H44N4O4	42.4	28.7	-4.03439	92681	3069.32	68207.6	49758.4	42929.3	78387.5	206427	41639.2	40540.2	37061.8	21408.1	51905.2	32658.8	26851	18091.7	5595.1	5908.71	10471.4	46210.4	38215.5	43856.2
5.78_337.1819m/z	337.182	5.77702	pos	S-Japonin	HMDB0035802	Lipids and lipid-like molecules	Prenol lipids	Sesquiterpenoids	M+H	C19H28O3S	42.4	26.1	-3.92002	108109	79146	105914	102712	88384.9	127173	106074	129684	130060	134700	135459	136570	61007.4	116157	128164	123085	127721	153041	49910.9	114803	95393.5
8.51_355.3212m/z	355.321	8.50995	neg	6Z-Heneicosen-11-ol	LMFA05000535	Lipids and lipid-like molecules	Fatty Acyls	Fatty alcohols	M+FA-H	C21H42O	42.4	28.7	-1.91704	111119	116142	111965	113670	115605	112075	122397	112578	122191	128816	126328	114488	119695	104988	117059	112212	120719	138111	111140	111580	114143
8.62_351.2898m/z	351.29	8.62415	neg	cis-3,4-Epoxy-6Z,9Z-heneicosadiene	LMFA12000324	Lipids and lipid-like molecules	Fatty Acyls	Oxygenated hydrocarbons	M+FA-H	C21H38O	42.4	28.1	-2.12545	21372.3	25001.3	16042.7	15429.4	17770.1	13892.2	31597.6	30544.4	12234.2	20718.8	12839.7	25590.4	42272.4	24120.4	70239.2	35596.9	23894.2	18408.4	23198.6	28620.7	27415.6
9.78_128.1200n	257.229	9.78348	pos	(E)-2-Octen-1-ol	HMDB0031296	Lipids and lipid-like molecules	Fatty Acyls	Fatty alcohols	M+H-H2O, 2M+H	C8H16O	42.4	14.1	-1.08845	498350	521038	559295	560675	554992	538614	548615	538124	593261	520982	568757	508486	595084	524099	617216	616834	605160	545504	540801	615064	579275
9.92_787.4671m/z	787.467	9.91685	pos	PA(18:0/22:6(4Z,7Z,10Z,13Z,16Z,19Z))	HMDB0114893	Lipids and lipid-like molecules	Glycerophospholipids	Glycerophosphates	M+K	C43H73O8P	42.4	22.4	-0.425377	487470	607462	514450	377497	534250	430486	576480	522574	512614	380519	513114	503203	408165	500881	424170	456758	505703	397487	404431	437835	402554
9.99_619.5674m/z	619.567	9.98965	pos	DG(15:1(9Z)/22:0/0:0)[iso2]	LMGL02010467	Lipids and lipid-like molecules	Glycerolipids	Diradylglycerols	M+H-H2O	C40H76O5	42.3	28.9	2.25048	154786	141338	133469	181696	119001	227418	226226	146714	145799	132460	112212	177866	160064	137091	156185	122915	120544	163915	190537	154906	151661
11.07_95.0855m/z	95.0855	11.0692	pos	1-Methyl-1,3-cyclohexadiene	HMDB0031532	Hydrocarbons	Olefins	Cyclic olefins	M+H	C7H10	42.3	16.3	-0.667145	51222.4	53096.2	55707.7	59151.9	63837	77090.9	70728.7	72152.3	78165	87769.9	93935	87052.8	90802.1	96727.7	102733	102297	85363	87082.3	80141.1	86907.8	88892.8
2.87_89.0386m/z	89.0386	2.86918	pos	Benzaldehyde	HMDB0006115	Benzenoids	Benzene and substituted derivatives	Benzoyl derivatives	M+H-H2O	C7H6O	42.3	18.7	0.343787	52866.7	90389.1	97826.2	104281	109582	105760	87954.7	100490	75814.9	106505	89559.9	101830	81064.2	109586	92284.7	76590.9	111130	95928.4	69939.5	87323.9	82831.2
2.91_179.0348m/z	179.035	2.90683	neg	Caffeic Acid	3316	Phenylpropanoids and polyketides	Cinnamic acids and derivatives	Hydroxycinnamic acids and derivatives	M-H	C9H8O4	42.3	14.3	-1.15658	2099.78	557.783	5105.32	1938.96	0.000461319	8693.36	869.532	2206.21	2384.54	3521.45	5963.46	3102.72	687.334	4426.26	782.741	1674.46	4485.92	4500.25	2119.75	1586.57	2221.24
3.65_826.5621m/z	826.562	3.65132	neg	PC(18:1(11Z)/18:3(9Z,12Z,15Z))	HMDB0008074	Lipids and lipid-like molecules	Glycerophospholipids	Glycerophosphocholines	M+FA-H	C44H80NO8P	42.3	28	2.26148	8.73619e+07	9.29891e+07	8.07934e+07	6.49885e+07	1.03562e+08	8.67463e+07	7.69075e+07	7.87606e+07	8.42093e+07	1.07948e+08	1.11799e+08	8.77799e+07	6.68356e+07	9.91531e+07	1.06415e+08	1.0352e+08	8.4361e+07	6.3679e+07	6.14009e+07	8.66941e+07	7.31079e+07
4.58_529.2858m/z	529.286	4.57752	neg	E-10-Hydroxydesmethylnortriptyline	HMDB0014257	Benzenoids	Dibenzocycloheptenes	Unclassified	2M-H	C18H19NO	42.3	14.7	-0.404633	50906.9	2750.23	29118.9	53871.1	37561.7	62659.9	140341	46430	55317.8	47064.8	45721.7	79779.6	24886.2	32293	28746.4	20442.1	10692.6	31358.1	42709	44132.9	44218.4
5.44_297.2075m/z	297.208	5.43628	neg	(Z)-7-Hexadecen-1,16-olide	HMDB0031086	Phenylpropanoids and polyketides	Macrolides and analogues	Unclassified	M+FA-H	C16H28O2	42.3	18.3	1.61447	6437.35	8962.78	11958.9	13021.5	6085.98	9213.36	12121.9	9656.96	12485.5	13535.7	23959.8	9631.78	8560.34	5558.92	20246.4	32989.5	13799.7	21731.4	11720.8	12472	12419.6
7.33_302.2472m/z	302.247	7.3303	pos	Vitamin A2	HMDB0013117	Lipids and lipid-like molecules	Prenol lipids	Retinoids	M+NH4	C20H28O	42.3	17.3	-2.38866	630117	657659	779775	668665	735525	961983	929787	844589	931683	755109	836743	1.08201e+06	869814	800002	738613	875340	877700	1.00636e+06	757040	796388	797849
7.80_704.5222m/z	704.522	7.80368	pos	PA(16:1(9Z)/19:1(9Z))	LMGP10010213	Lipids and lipid-like molecules	Glycerophospholipids	Glycerophosphates	M+NH4	C38H71O8P	42.3	32	-0.353092	111600	118577	118982	122219	68045.9	74202.4	84120.6	100212	104137	125196	85752.3	91323.8	77551.2	80112.4	111722	64729.8	63594.9	77823	120659	90136.1	105557
8.70_734.5119m/z	734.512	8.70435	pos	PE(15:0/22:5(7Z,10Z,13Z,16Z,19Z))	HMDB0008912	Lipids and lipid-like molecules	Glycerophospholipids	Glycerophosphoethanolamines	M+H-H2O	C42H74NO8P	42.3	20.6	0.0165636	544141	761795	753226	558456	481031	546959	788568	567964	624855	604886	641783	725284	572845	593381	784757	696770	582740	630376	559981	643040	597723
9.85_747.5508m/z	747.551	9.8531	pos	Norlithocholic acid	LMST04060023	Lipids and lipid-like molecules	Sterol Lipids	Bile acids and derivatives	2M+Na	C23H38O3	42.3	18.9	-3.63072	5720.48	20129.3	12285.8	2962.47	0.000461319	33765.2	16204	28245.4	8465.47	28605.9	24669.8	43791.9	94698.8	73591.5	61795.2	76182.6	39900.1	38913.7	31923.6	56370.5	52354.7
10.05_774.5441m/z	774.544	10.0532	pos	1-(8-[3]-ladderane-octanoyl)-2-(8-[3]-ladderane-octanyl)-sn-glycerophosphoethanolamine	77704	Lipids and lipid-like molecules	Glycerophospholipids	Glycerophosphoethanolamines	M+H	C45H76NO7P	42.3	37.2	1.08049	73524.2	82087.8	99680.5	105861	64112.2	97171.1	104643	124605	84026.5	103045	107596	105465	117286	126544	100298	102702	142298	106426	101868	119591	106536
10.10_376.3180m/z	376.318	10.0986	pos	Anandamide (20:l, n-9)	LMFA08040010	Lipids and lipid-like molecules	Fatty Acyls	Fatty amides	M+Na	C22H43NO2	42.3	20.1	-1.65447	149595	156109	178760	204485	203774	223527	208930	212098	222019	235168	223422	244957	234883	225779	215039	211489	212875	254589	229112	217212	230290
13.47_833.5656m/z	833.566	13.4667	pos	16:3-Glc-Campesterol	LMST01031133	Lipids and lipid-like molecules	Sterol Lipids	Sterols	M+K	C50H82O7	42.3	23.2	-4.5997	291041	283424	307345	368532	375906	385902	269510	465221	340313	295112	374275	258977	311091	327007	330254	305210	301636	399028	337412	359972	360961
3.11_375.1298m/z	375.13	3.11142	neg	Riboflavin (Vitamin B2)	233	Unclassified	Unclassified	Unclassified	M-H	C17H20N4O6	42.3	23	-3.20495	25777.6	53182.4	35828.9	33678.4	30860.8	36514.3	49562.9	33180.3	33071	26999.5	50832.3	68283.2	31205.3	37504.8	33269.5	26649.3	71043.5	54802.3	33401.7	41562.6	37146.7
3.48_363.0168m/z	363.017	3.48365	neg	[5,7-dihydroxy-2-(3-methoxyphenyl)-4-oxo-3,4-dihydro-2H-1-benzopyran-3-yl]oxidanesulfonic acid	HMDB0126592	Phenylpropanoids and polyketides	Flavonoids	Sulfated flavonoids	M-H2O-H	C16H14O9S	42.3	20.6	-3.15501	243959	67052	217989	310216	207025	346578	185683	178739	303119	464360	328873	372122	160542	280220	173509	160112	167664	226198	282835	232527	250462
4.12_786.5277m/z	786.528	4.12065	pos	PS(17:2(9Z,12Z)/19:1(9Z))	LMGP03010295	Lipids and lipid-like molecules	Glycerophospholipids	Glycerophosphoserines	M+H	C42H76NO10P	42.3	23.4	-0.322021	326018	159168	125287	97398.1	130484	127167	179300	189399	383192	252044	233119	259334	410184	255361	212641	281854	184820	135633	358262	160717	234775
5.94_295.2266m/z	295.227	5.93733	neg	(±)9-HODE	35487	Unclassified	Unclassified	Unclassified	M-H	C18H32O3	42.2	16.5	-4.36978	731231	1.02489e+06	872466	834723	672324	471369	510141	545193	954220	975801	1.22988e+06	624310	684690	497319	1.15562e+06	1.04684e+06	523171	318451	748745	738379	737877
9.58_808.5876m/z	808.588	9.58037	pos	PC(18:0/20:4(5Z,8Z,10E,14Z)(12OH[S]))	LMGP20010001	Lipids and lipid-like molecules	Glycerophospholipids	Oxidized glycerophospholipids	M+H-H2O	C46H84NO9P	42.2	30	3.03631	4.04224e+07	4.44157e+07	4.25397e+07	4.07239e+07	4.28658e+07	4.3396e+07	5.54567e+07	5.05774e+07	4.89116e+07	5.78604e+07	5.65526e+07	5.59594e+07	5.20821e+07	5.91264e+07	6.2501e+07	6.13404e+07	5.20408e+07	5.17637e+07	4.75733e+07	5.49582e+07	4.99524e+07
0.69_126.0195m/z	126.02	0.689583	neg	Hydroxyminaline	HMDB0034368	Organoheterocyclic compounds	Pyrroles	Pyrrole carboxylic acids and derivatives	M-H	C5H5NO3	42.2	14.1	-1.07109	7492.98	5019.96	5727.15	6057.89	3198.85	7913.97	931.998	7473.37	5228.4	4026.01	5106.39	3570.24	2810.35	6587.52	3859.97	5915.44	9183.3	4824.99	4301.01	5778.88	5380.93
1.34_161.0809m/z	161.081	1.3433	pos	2-O-Methyl-L-fucose	HMDB0033789	Organic oxygen compounds	Organooxygen compounds	Carbohydrates and carbohydrate conjugates	M+H-H2O	C7H14O5	42.2	12.9	0.621227	28019	53908.8	68586	18799.2	25094.9	51628.3	23942	64877.2	32616.8	38057.7	25472.4	34763.4	23802.7	158448	110169	50132	64326.6	93364.5	32697.6	28917.9	35543.8
11.06_453.2449m/z	453.245	11.0614	pos	Tafluprost	HMDB0015704	Lipids and lipid-like molecules	Fatty Acyls	Eicosanoids	M+H	C25H34F2O5	42.2	19.4	0.45642	75228.9	76458.5	80922.4	107337	40106.6	63661.8	46053.2	45839.6	59976.3	93281	183381	39008.2	79236.6	86461.7	160377	104495	143693	48452.7	89825.5	77996.4	83416.7
11.68_802.5017m/z	802.502	11.6774	pos	PS(17:1(9Z)/22:6(4Z,7Z,10Z,13Z,16Z,19Z))	LMGP03010277	Lipids and lipid-like molecules	Glycerophospholipids	Glycerophosphoserines	M+H-H2O	C45H74NO10P	42.2	34.6	-0.105017	159911	192583	206967	149158	220055	163622	194831	157736	131141	178157	212391	242888	127353	147406	131462	225277	269231	379727	201538	164735	190530
11.74_249.1491m/z	249.149	11.7443	neg	Piperdial	HMDB0035798	Organic oxygen compounds	Organooxygen compounds	Alcohols and polyols	M-H	C15H22O3	42.2	28.1	-2.21196	51585.8	51489.6	56685.3	55898.7	55455.8	53583.7	47736.6	50666.9	51932.4	46005.5	43739	49712.3	50025.5	45013.8	44083.3	53499	44041.1	60040.5	48330.8	48866	46537.8
12.97_761.5481m/z	761.548	12.9733	pos	DG(22:1(13Z)/22:6(4Z,7Z,10Z,13Z,16Z,19Z)/0:0)	HMDB0007643	Lipids and lipid-like molecules	Glycerolipids	Diradylglycerols	M+K	C47H78O5	42.2	24	0.0832547	107857	76126.4	62999.7	53280.8	89483.7	80736.7	140859	81672.2	124584	126399	140750	167977	111233	151438	191875	126600	60116.1	161411	103705	150129	122289
13.76_848.5599m/z	848.56	13.7555	pos	PE(19:0/22:4(7Z,10Z,13Z,16Z))	LMGP02010791	Lipids and lipid-like molecules	Glycerophospholipids	Glycerophosphoethanolamines	M+K	C46H84NO8P	42.2	30.4	4.02493	128260	155458	273243	165841	140322	244953	199696	218620	233959	122449	147801	242890	152509	127387	107600	219047	261200	227302	150462	146670	153046
13.77_124.0868m/z	124.087	13.7734	pos	L-Histidinol	HMDB0003431	Organic nitrogen compounds	Organonitrogen compounds	Amines	M+H-H2O	C6H11N3O	42.2	10.6	-0.838368	1.47669e+06	1.86207e+06	2.36036e+06	1.83626e+06	1.79106e+06	2.20178e+06	1.88312e+06	2.13091e+06	2.4659e+06	1.34224e+06	1.54218e+06	2.11209e+06	1.53806e+06	1.48462e+06	1.47564e+06	2.04605e+06	2.31808e+06	2.38615e+06	1.64166e+06	1.64387e+06	1.71186e+06
13.86_772.5839m/z	772.584	13.8613	neg	PE(20:1(11Z)/18:0)	HMDB0009255	Lipids and lipid-like molecules	Glycerophospholipids	Glycerophosphoethanolamines	M-H	C43H84NO8P	42.1	29.7	-2.96035	1.84945e+06	1.92479e+06	1.67857e+06	1.53928e+06	1.95827e+06	1.99372e+06	1.87228e+06	1.85982e+06	1.32334e+06	1.49976e+06	1.80862e+06	1.61475e+06	1.93279e+06	1.48222e+06	1.4859e+06	1.93931e+06	1.90123e+06	1.89293e+06	1.5256e+06	1.80913e+06	1.7217e+06
3.24_221.0457m/z	221.046	3.24097	neg	7-Hydroxy-6-methyl-2H-1-benzopyran-2-one	HMDB0032990	Phenylpropanoids and polyketides	Coumarins and derivatives	Hydroxycoumarins	M+FA-H	C10H8O3	42.1	14.1	1.10294	17705.7	0.000461319	23556.4	5812.74	0.000461319	11947.4	1410.56	9732.88	17247.6	9951.69	12421.1	16146	0.000461319	9928.17	1111.2	0.000461319	10219.9	8571.53	8793.56	9335.69	8716.24
3.35_253.0163m/z	253.016	3.34765	neg	[(5-hydroxy-2-methyl-2H-chromen-2-yl)methoxy]sulfonic acid	HMDB0126424	Organoheterocyclic compounds	Benzopyrans	1-benzopyrans	M-H2O-H	C11H12O6S	42.1	18.8	-4.98545	447807	57227.9	211440	349977	52142.5	428945	51925.8	534860	360076	712480	680589	564560	18678.1	301250	16165.2	179510	83820.5	55715.2	186421	177698	167191
4.15_169.0861m/z	169.086	4.15195	neg	Azelaic acid	HMDB0000784	Lipids and lipid-like molecules	Fatty Acyls	Fatty acids and conjugates	M-H2O-H	C9H16O4	42.1	19.8	-4.70184	334538	288841	195268	369864	271523	119360	43226.2	365766	194122	317649	178865	133371	237597	537099	342767	555549	368580	211397	276996	279417	274122
4.69_630.1602m/z	630.16	4.69183	neg	Pyranodelphinin A	HMDB0035421	Phenylpropanoids and polyketides	Flavonoids	Flavonoid glycosides	M-H2O-H	C30H33O16+	42.1	22.4	1.82455	4044.28	45773.6	8051.04	35939.5	1617.63	3917.95	39661.5	0.000461319	129023	5539.31	77711	20580	25343.6	30543.9	24656	0.000461319	110835	66163.3	29133.6	30618.4	28649.5
4.85_361.1621m/z	361.162	4.85067	neg	Thyrotropin releasing hormone	HMDB0060080	Organic acids and derivatives	Carboxylic acids and derivatives	Amino acids, peptides, and analogues	M-H	C16H22N6O4	42.1	16	-2.38264	635453	655207	538672	583326	200871	274543	246617	507762	216771	308816	174650	301076	209780	242891	255567	322557	202810	231684	241307	238723	234759
6.95_815.5571m/z	815.557	6.94772	neg	PG(P-20:0/22:6(4Z,7Z,10Z,13Z,16Z,19Z))	LMGP04030093	Lipids and lipid-like molecules	Glycerophospholipids	Glycerophosphoglycerols	M-H2O-H	C48H83O9P	42.1	29	-3.01667	777153	759339	571914	621122	709256	746078	777067	668032	703882	681715	661602	648930	644477	754753	696902	691356	618105	571523	625829	719329	638259
6.96_488.3149m/z	488.315	6.95535	neg	PC(17:1(10Z)/0:0)	LMGP01050002	Lipids and lipid-like molecules	Glycerophospholipids	Glycerophosphocholines	M-H2O-H	C25H50NO7P	42.1	22.8	0.560355	57799.8	74215	65713.4	50532.7	70791.1	40455.5	74954.2	56679.4	50491.6	33284.6	29034.3	36055.1	94477.7	57438.9	50359.4	56011.5	43757.3	51763.6	41869.1	61112	55559.2
7.74_95.0828m/z	95.0828	7.74437	pos	Pentane	HMDB0029603	Hydrocarbons	Saturated hydrocarbons	Alkanes	M+Na	C5H12	42.1	16.4	-4.92489	5590.03	6339.45	5961.02	8827.02	9684.76	8214.92	8479	13816.9	11139.3	6070.01	11013.9	9015.8	5341.9	3144.15	8691.82	6241.19	13261.4	8178.05	8149.68	8467.97	7519.57
7.75_327.2556m/z	327.256	7.75253	neg	Nonadecandioic acid	LMFA01170135	Lipids and lipid-like molecules	Fatty Acyls	Fatty Acids and Conjugates	M-H	C19H36O4	42.1	27	4.76718	26450.6	25278.9	25627.8	26022	29634.3	27362.1	22190.5	22367.2	22886.7	26286.5	19058.2	31636	30139.1	28864.9	25992.9	29564.5	31898	28276.3	27364.5	25917.5	26354
8.01_187.1200n	170.117	8.01255	pos	7-oxo-8-amino-nonanoic acid	LMFA01060168	Lipids and lipid-like molecules	Fatty Acyls	Fatty Acids and Conjugates	M+H-H2O, M+NH4	C9H17NO3	42.1	26.5	-4.31904	82532.5	87945.1	74156.5	84263.5	79904.2	85195.5	62167.3	93033.6	82447.4	77724.9	71092.6	68966.6	70928.8	70031.1	73314.6	75809.6	81462	73836.3	70291.2	75962.2	77580.1
8.07_152.1440m/z	152.144	8.06672	pos	AMANTADINE	43582	Organic nitrogen compounds	Organonitrogen compounds	Amines	M+H	C10H17N	42	38.9	4.01254	29200.6	17847.8	25609.8	14220.4	18840.9	21402.7	20837.6	22724.5	21443.8	23212.6	29970.6	21034.5	25934.1	19558.2	22133.4	16396.2	26442.1	16093.9	24930.5	12008	19747.3
8.82_830.5879m/z	830.588	8.81538	pos	PG(18:4(6Z,9Z,12Z,15Z)/21:0)	LMGP04010450	Lipids and lipid-like molecules	Glycerophospholipids	Glycerophosphoglycerols	M+NH4	C45H81O10P	42	27.5	-3.27429	209319	411998	556200	237013	366569	223668	362135	154825	281221	177886	199405	145325	351860	224639	861663	479383	391175	324224	267244	317849	339748
9.17_433.2057m/z	433.206	9.16592	neg	4,5-Dihydro-drospirenone-3-sulfate	HMDB0061126	Organoheterocyclic compounds	Lactones	Gamma butyrolactones	M-H	C24H34O5S	42	16.4	0.756083	97311.6	115271	116772	83408	79549.4	55173.5	127214	81856.2	102522	84285.7	65689.2	83158.8	145000	95885.5	166835	114394	126823	108973	114698	109982	109600
9.23_341.2695m/z	341.269	9.23243	pos	Tridihexethyl	HMDB0014648	Organic nitrogen compounds	Organonitrogen compounds	Amines	M+Na	C21H36NO+	42	14	1.77137	37610.3	49458.9	54818.6	44953.3	55392.2	43917.3	57938.8	42312.1	38466.8	42303.5	38527.7	46514.8	42430.4	44260	42467.1	38503.2	41237.2	39982.9	42887.8	45556.7	45196.7
1.92_124.0075m/z	124.007	1.9197	neg	Taurine	31	Organic acids and derivatives	Organic sulfonic acids and derivatives	Organosulfonic acids and derivatives	M-H	C2H7NO3S	42	18	0.790185	2143.95	629.825	1554.38	3488.01	8050.43	4186.7	1689.29	668.014	0.000461319	1003.12	569.492	379.604	288.262	634.838	400.776	1583.18	4233.82	2083.15	2338.93	1795.5	2178.2
13.82_773.5939n	772.538	13.8183	neg	PE(18:1(11Z)/20:0)	HMDB0009031	Lipids and lipid-like molecules	Glycerophospholipids	Glycerophosphoethanolamines	M-H2O-H, M-H	C43H84NO8P	42	25.4	0.566532	1.02833e+06	804617	806094	550131	737432	962501	914080	779959	921922	926522	816049	1.17781e+06	1.61406e+06	1.37948e+06	1.13355e+06	1.01156e+06	776817	1.22294e+06	1.06076e+06	1.05011e+06	1.0884e+06
13.85_597.3055m/z	597.306	13.8524	neg	1-Oleoylglycerophosphoinositol	HMDB0061693	Lipids and lipid-like molecules	Glycerophospholipids	Glycerophosphoinositols	M-H	C27H51O12P	42	24.2	1.62762	124943	123380	99629.2	204680	68673.8	46892.3	73411.4	140860	76996	186924	241026	81307.6	94141.1	164753	349769	172054	211655	156967	144390	140061	153014
3.19_279.1197m/z	279.12	3.18855	pos	Dihydromaleimide beta-D-glucoside	HMDB0030277	Organic oxygen compounds	Organooxygen compounds	Carbohydrates and carbohydrate conjugates	M+NH4	C10H15NO7	42	18.5	3.92889	53568.2	35899.6	115395	74208.4	17580.1	111491	51800.5	62111.6	127949	63671.6	65802.7	65914.9	24667.3	49986.7	36465.2	34982.3	39062.6	88162.8	77857.4	41322.5	55665.6
3.49_361.1259m/z	361.126	3.49435	pos	Butyl (S)-3-hydroxybutyrate glucoside	HMDB0031694	Lipids and lipid-like molecules	Fatty Acyls	Fatty acyl glycosides	M+K	C14H26O8	42	17.2	-0.0109649	19843.2	27286.8	15715.4	29088.7	22590.5	25728.6	33812.4	10621	32339.8	18004.6	14329.6	14866	34106.5	22684.8	20495.9	19510.3	26834.6	35874.2	41744.4	24055.7	30674.4
3.58_800.5464m/z	800.546	3.58272	neg	PS(17:2(9Z,12Z)/20:0)	LMGP03010296	Lipids and lipid-like molecules	Glycerophospholipids	Glycerophosphoserines	M-H	C43H80NO10P	42	22.7	2.12024	6.87699e+06	7.40765e+06	6.38511e+06	5.90755e+06	6.02012e+06	5.82149e+06	4.44903e+06	7.256e+06	5.61044e+06	7.35375e+06	7.70335e+06	7.74635e+06	7.19174e+06	5.17131e+06	6.41677e+06	8.04086e+06	8.47669e+06	8.71574e+06	4.59502e+06	6.59402e+06	6.28061e+06
3.65_742.5401m/z	742.54	3.65132	neg	PE-NMe2(16:0/18:2(9Z,12Z))	HMDB0113943	Lipids and lipid-like molecules	Glycerophospholipids	Glycerophosphoethanolamines	M-H	C41H78NO8P	41.9	27.2	1.23221	1.73052e+07	1.90465e+07	1.34435e+07	1.55467e+07	1.54733e+07	1.43307e+07	1.73663e+07	1.87026e+07	1.73358e+07	2.41248e+07	2.58051e+07	2.39923e+07	2.18173e+07	2.16459e+07	2.00172e+07	2.07067e+07	1.73335e+07	1.87528e+07	1.48618e+07	1.96483e+07	1.68432e+07
4.20_498.2657m/z	498.266	4.20097	pos	Pro Pro Glu Arg	204353	Unclassified	Unclassified	Unclassified	M+H	C21H35N7O7	41.9	17.7	-2.75821	104944	17498.3	63869.4	47597.8	71837.6	57275.2	176746	59202.7	110945	82047.4	80516.8	102845	68388.1	70500.8	38818.3	28027	33900.5	34764	122851	66417	90767.9
4.98_749.5424m/z	749.542	4.98022	neg	PE-Cer(d14:1(4E)/22:0(2OH))	LMSP03020062	Lipids and lipid-like molecules	Sphingolipids	Phosphosphingolipids	M+FA-H	C38H77N2O7P	41.9	25.1	-3.79304	77235	79154.9	80037	70053.8	72119.3	61329.4	49041.3	39452.9	39177.5	28182.4	26633.3	22174.8	37057.3	39190.6	31443.9	26151.5	19597	17907.2	44607.3	37171.7	34190.6
5.51_424.3170m/z	424.317	5.50633	pos	N-linolenoyl-glutamine	LMFA00000004	Lipids and lipid-like molecules	Fatty Acyls	Other Fatty Acyls	M+NH4	C23H38N2O4	41.9	12.7	-0.00439676	262005	209808	129891	215813	178109	171575	204912	98234.7	48342.4	220588	45871.6	68646	493178	192433	203474	189756	119344	76691.2	303124	148051	208349
5.64_516.2851m/z	516.285	5.63515	pos	PE(P-19:1(12Z)/0:0)	LMGP02070003	Lipids and lipid-like molecules	Glycerophospholipids	Glycerophosphoethanolamines	M+K	C24H48NO6P	41.9	16.6	0.0470582	180253	226297	153639	161368	250592	111528	158781	152402	163499	134356	148773	161794	225972	177629	251980	174471	345698	233725	371315	172905	235549
6.54_301.1261m/z	301.126	6.54457	pos	8-Hydroxy-deoxyguanosine	HMDB0003333	Nucleosides, nucleotides, and analogues	Purine nucleosides	Purine 2'-deoxyribonucleosides	M+NH4	C10H13N5O5	41.9	17.8	2.0724	40835.5	52959.6	41858.8	35071.3	40656.9	72965.2	49974.4	53293.4	61889.7	63926.3	56657.5	57433.1	24407.9	36515.9	33865	42039.2	14722.2	56094.1	118042	56376.7	78616.5
7.98_413.3268m/z	413.327	7.98255	neg	3-oxo-tricosanoic acid	LMFA01060146	Lipids and lipid-like molecules	Fatty Acyls	Fatty Acids and Conjugates	M+FA-H	C23H44O3	41.9	33.1	-1.20789	5157.07	0.000461319	27255.1	8296.79	0.000461319	17758.8	37978.3	8355.83	1874.7	0.000461319	0.000461319	4635.86	6678.72	21606.1	51643.6	47701.7	16890.2	25362.5	13907.1	22282.6	16856.3
8.06_416.3155m/z	416.315	8.06082	neg	Macamide	LMFA08020157	Lipids and lipid-like molecules	Fatty Acyls	Fatty amides	M+FA-H	C25H41NO	41.9	27.5	-4.09666	19445.2	51764.8	18885.6	23269	25047	2919.43	20209.3	7874.28	8981.65	15961.1	2406.78	7252.82	26473.8	14961.7	24834.1	16346.3	12689	21350.9	16473.2	19697.6	18075
8.13_581.4559m/z	581.456	8.13052	neg	DG(17:2(9Z,12Z)/18:3(9Z,12Z,15Z)/0:0)[iso2]	LMGL02010051	Lipids and lipid-like molecules	Glycerolipids	Diradylglycerols	M-H2O-H	C38H64O5	41.9	22.5	-2.74368	267889	298332	329805	262360	199993	219370	370095	223098	345731	278645	288780	252354	341527	180129	388311	307955	222562	188565	305449	265844	286344
10.22_746.5339m/z	746.534	10.2158	pos	PG(P-16:0/18:3(9Z,12Z,15Z))	LMGP04030014	Lipids and lipid-like molecules	Glycerophospholipids	Glycerophosphoglycerols	M+NH4	C40H73O9P	41.9	36.9	1.16425	696791	724333	598321	754210	502264	642025	755586	710745	643210	586724	666549	536986	537897	691221	796629	525780	634718	490411	671977	641521	622848
10.25_800.6266m/z	800.627	10.2486	pos	MGDG(18:0(9Z)/18:2(9Z,12Z))	LMGL05010022	Lipids and lipid-like molecules	Glycerolipids	Glycosyldiradylglycerols	M+NH4	C45H82O10	41.9	25	2.5626	3.02578e+06	3.25447e+06	1.84128e+06	1.916e+06	2.25736e+06	2.93344e+06	3.816e+06	3.55964e+06	2.7081e+06	4.59324e+06	4.43858e+06	3.95978e+06	3.16842e+06	4.62618e+06	4.02852e+06	4.44748e+06	3.67981e+06	2.81274e+06	3.40139e+06	4.2976e+06	3.28666e+06
10.84_284.2959m/z	284.296	10.8387	pos	Sphinganine	HMDB0000269	Organic nitrogen compounds	Organonitrogen compounds	Amines	M+H-H2O	C18H39NO2	41.9	18.2	3.52386	1.01163e+07	9.77208e+06	1.22227e+07	1.19537e+07	1.40205e+07	1.41261e+07	1.30095e+07	1.35455e+07	1.55182e+07	1.54267e+07	1.5913e+07	1.61529e+07	1.4766e+07	1.55322e+07	1.55552e+07	1.47793e+07	1.50351e+07	1.52146e+07	1.50556e+07	1.39795e+07	1.4719e+07
11.03_551.4689m/z	551.469	11.0303	neg	DG(15:0/16:1(9Z)/0:0)	HMDB0007070	Lipids and lipid-like molecules	Glycerolipids	Diradylglycerols	M-H	C34H64O5	41.9	21.2	1.50133	2122.12	0.000461319	647.627	12857.4	5755.65	31072.8	0.000461319	17788.6	7717.66	50403.1	49290.2	1897.53	6435.1	19171.2	26154.8	10297.4	2164.44	0.000461319	20473.7	17544.2	16125.1
12.46_233.1544m/z	233.154	12.4582	neg	Confertifoline	85121	Unclassified	Unclassified	Unclassified	M-H	C15H22O2	41.9	18.4	-1.49033	7731.18	6180.28	9586.06	8714.94	10097.7	7021.97	10788.4	10434.1	8655.48	12597.8	8716.95	8835.53	6818.41	8874.99	5642.31	8611.68	3636.16	7270.35	7208.56	8978.24	7706.82
12.51_708.4824m/z	708.482	12.5094	pos	GlcCer(d14:1/18:1)	LMSP0501AA41	Lipids and lipid-like molecules	Sphingolipids	Neutral glycosphingolipids	M+K	C38H71NO8	41.9	26.5	1.91198	102835	155153	144109	127770	130121	122169	154197	181346	264492	51924.6	129566	197666	65102.4	58110.6	62530.8	166658	322678	246391	120471	90669.5	103786
13.81_878.5943m/z	878.594	13.81	neg	PC(18:0/22:6(9Z,11Z,13Z,15Z,17Z,19))	LMGP01010823	Lipids and lipid-like molecules	Glycerophospholipids	Glycerophosphocholines	M+FA-H	C48H84NO8P	41.9	26.2	3.13536	4.31764e+06	4.35473e+06	3.27936e+06	4.38703e+06	5.15118e+06	4.17226e+06	4.29184e+06	4.11868e+06	3.46684e+06	4.63421e+06	3.42702e+06	2.75354e+06	5.30946e+06	4.88978e+06	4.35557e+06	3.9248e+06	2.52914e+06	3.59185e+06	4.14651e+06	4.1557e+06	4.12396e+06
13.92_407.2199m/z	407.22	13.9232	pos	gamma-Eudesmol rhamnoside	HMDB0037961	Lipids and lipid-like molecules	Prenol lipids	Sesquiterpenoids	M+K	C21H36O5	41.9	53.4	1.37797	36664.4	32482.6	37420.9	27196.7	24644.7	27525.5	31180.6	25740.1	29508.2	28074.4	43114.7	33421.7	33514.5	31743.4	28730.1	32870.5	41433.8	35019.2	36243.9	31981.1	33579.2
2.98_178.0513m/z	178.051	2.98303	neg	Adrenochrome	HMDB0012884	Organoheterocyclic compounds	Indoles and derivatives	Unclassified	M-H	C9H9NO3	41.9	14.4	2.07768	8933.36	7126.8	6565.87	2767.1	2083.35	7284.26	5036.18	1523.75	7379.44	6438.24	7099.5	4511.64	2988.98	267.597	2544.58	1349.96	9059.26	5053.13	4400.97	5116.48	3880.76
4.52_80.0495m/z	80.0495	4.51533	pos	1-Cyano-2-hydroxy-3-butene	HMDB0031339	Organic oxygen compounds	Organooxygen compounds	Alcohols and polyols	M+H-H2O	C5H7NO	41.9	10.3	0.102391	12724.9	11340.9	12716.2	9012.54	10546.8	11458.2	7934.96	11098.2	6813	10597.3	9701.29	12131.9	6451.64	11728.9	11019.7	12008.4	11352.5	12141.1	7848.38	11714.4	10548.2
5.26_423.2521m/z	423.252	5.261	neg	1-heptadecanoyl-glycero-3-phosphate	HMDB0062318	Lipids and lipid-like molecules	Glycerophospholipids	Glycerophosphates	M-H	C20H41O7P	41.9	17.1	0.979932	32507.6	16918.6	34198.7	28640.5	32061.8	33985.3	11576.7	25615.6	43785.1	28359.3	30128.1	28341.5	32221.8	55302.2	33962	40458.7	32392.9	48970.9	41332.2	34023.8	42215.6
6.49_281.2473m/z	281.247	6.49187	neg	11E-Hexadecenyl acetate	LMFA07010343	Lipids and lipid-like molecules	Fatty Acyls	Fatty esters	M-H	C18H34O2	41.9	16	-4.4947	856036	756096	642465	813802	799261	529031	654532	787547	621984	750429	795082	542421	742614	798327	1.04573e+06	873017	870198	750382	725013	743642	737190
7.20_506.3267m/z	506.327	7.19967	neg	LysoPE(20:1(11Z)/0:0)	HMDB0011512	Lipids and lipid-like molecules	Glycerophospholipids	Glycerophosphoethanolamines	M-H	C25H50NO7P	41.9	18.1	2.83962	48764.8	30268	36193	37199.5	34663.6	42803.8	27212.3	49445.3	36130.9	48285.4	64142.3	51500.2	25397.3	39772.8	52586.9	36377.3	55145.5	41419.4	42959.9	42145	42446.7
7.49_399.3125m/z	399.312	7.49335	neg	3-oxo-docosanoic acid	LMFA01060142	Lipids and lipid-like molecules	Fatty Acyls	Fatty Acids and Conjugates	M+FA-H	C22H42O3	41.9	26.5	2.40513	10621.9	6556.58	14345.2	9249	5588.31	12032.1	20045.5	8123.19	9608.25	6249.43	2568.91	8335.2	14931.8	8234.37	23954.5	40197.2	10029.5	16023.5	11297.6	14387.9	13160.1
8.04_703.4678m/z	703.468	8.03963	pos	PA(O-16:0/20:5(5Z,8Z,11Z,14Z,17Z))	LMGP10020076	Lipids and lipid-like molecules	Glycerophospholipids	Glycerophosphates	M+Na	C39H69O7P	41.8	24.4	0.729275	403051	395196	349475	314207	296975	377536	374225	317747	334267	272188	333468	291476	268533	378994	340532	324153	279254	282297	278562	343295	303011
8.43_355.2632m/z	355.263	8.42503	neg	20-Dihydrodydrogesterone	HMDB0060729	Lipids and lipid-like molecules	Steroids and steroid derivatives	Pregnane steroids	M+FA-H	C23H34	41.8	18.5	-3.32525	129941	156115	151983	151177	135942	63881.7	110639	178916	184658	166355	103863	108013	186699	152050	529484	286773	397323	319569	194832	201680	192426
8.47_383.3161m/z	383.316	8.47133	neg	(Z)-3-Hexenyl hexadecanoate	LMFA07010591	Lipids and lipid-like molecules	Fatty Acyls	Fatty esters	M+FA-H	C22H42O2	41.8	27.7	-1.8636	72111.8	0.000461319	27344.1	42149.7	0.000461319	113420	10127	48109.6	76808	69689	43747.7	37067.9	31319.6	22206.5	55042.9	23221.1	24149.9	0.000461319	35916.1	38971.5	37184.5
9.19_585.3506m/z	585.351	9.18783	pos	Heptanoylcarnitine	LMFA07070068	Lipids and lipid-like molecules	Fatty Acyls	Fatty esters	2M+K	C14H27NO4	41.8	37.6	-1.09904	80899.8	69134.4	84393.6	89467.8	111112	80973.4	53171	80368.4	53115.4	97900.1	65875.1	20586	89844.1	61276	79033.7	86113.4	30626.3	28192.5	75751.5	63046.9	71525.7
9.25_760.3492m/z	760.349	9.25072	pos	Isofumonisin B1	HMDB0032719	Organic acids and derivatives	Carboxylic acids and derivatives	Fumonisins	M+K	C34H59NO15	41.8	21.6	-3.36248	1.22264e+06	1.60419e+06	1.62399e+06	1.26248e+06	1.11328e+06	1.38769e+06	1.05554e+06	1.27241e+06	1.04094e+06	1.0756e+06	999174	1.62373e+06	1.33101e+06	1.06804e+06	1.11585e+06	1.49071e+06	1.24122e+06	1.51891e+06	1.10403e+06	1.39341e+06	1.32268e+06
9.78_766.5403m/z	766.54	9.77725	neg	PE(20:3(5Z,8Z,11Z)/18:1(11Z))	HMDB0009322	Lipids and lipid-like molecules	Glycerophospholipids	Glycerophosphoethanolamines	M-H	C43H78NO8P	41.8	20.9	1.40938	6.82505e+07	7.2564e+07	6.08575e+07	5.36339e+07	5.85931e+07	8.06985e+07	7.94993e+07	7.49543e+07	6.34184e+07	7.33536e+07	7.72722e+07	6.9557e+07	7.38217e+07	7.95654e+07	6.44296e+07	5.98884e+07	6.48548e+07	5.19907e+07	8.44234e+07	7.32348e+07	7.40759e+07
0.68_162.0404m/z	162.04	0.682667	pos	Isoxanthopterin	HMDB0000704	Organoheterocyclic compounds	Pteridines and derivatives	Pterins and derivatives	M+H-H2O	C6H5N5O2	41.8	18.4	-3.33436	50139.8	69848.2	58866	58069.3	68940	42899.3	60220.7	35320.7	49277.9	71034.6	42988.5	61275	74616	38963.2	53239	51301.3	44200	54779.6	59950.1	51843.2	57607.9
10.18_719.5473n	764.583	10.1802	neg	PE(15:0/19:0)	LMGP02011231	Lipids and lipid-like molecules	Glycerophospholipids	Glycerophosphoethanolamines	M-H2O-H, M+FA-H	C39H78NO8P	41.8	18.4	1.05361	6.61893e+06	6.95987e+06	5.18687e+06	5.80708e+06	4.02297e+06	7.19315e+06	6.41205e+06	8.03349e+06	4.8698e+06	6.26222e+06	6.47829e+06	5.30555e+06	7.89926e+06	8.76716e+06	7.77956e+06	7.18474e+06	6.55475e+06	5.48551e+06	7.70677e+06	8.30948e+06	7.76107e+06
10.23_312.2886m/z	312.289	10.2337	pos	Dihydroceramide	HMDB0006752	Organic acids and derivatives	Carboxylic acids and derivatives	Carboxylic acid derivatives	M+H-H2O	C19H39NO3	41.8	15.2	-3.33635	243527	275910	212521	219813	214429	221344	199632	229625	200101	199717	214271	229961	171966	161580	211835	221528	213501	232960	217032	228523	214550
11.15_312.3620m/z	312.362	11.1469	pos	8E-Heneicosene	LMFA11000041	Lipids and lipid-like molecules	Fatty Acyls	Hydrocarbons	M+NH4	C21H42	41.8	12.7	-1.66389	2.93901e+07	2.92252e+07	3.17954e+07	3.28312e+07	3.44642e+07	3.6207e+07	3.52267e+07	3.41958e+07	3.61304e+07	3.70643e+07	3.71121e+07	3.83341e+07	3.78631e+07	3.92427e+07	3.87985e+07	3.79264e+07	3.8664e+07	4.13751e+07	3.62306e+07	3.61893e+07	3.77506e+07
11.39_575.4686m/z	575.469	11.3873	neg	Epoxymurin A	HMDB0040920	Lipids and lipid-like molecules	Fatty Acyls	Fatty alcohols	M+FA-H	C35H62O3	41.8	21.6	0.863436	18502.3	5111.59	1866.56	31100.8	29140.9	96604.6	0.000461319	66932	3539.29	69652.5	63680.2	2892.46	34857.9	85138.8	77394.7	79982.2	4758.09	5094.53	29958.5	31121.3	30794.2
11.42_579.4409m/z	579.441	11.4178	neg	DG(15:1(9Z)/20:5(5Z,8Z,11Z,14Z,17Z)/0:0)[iso2]	LMGL02010465	Lipids and lipid-like molecules	Glycerolipids	Diradylglycerols	M-H2O-H	C38H62O5	41.8	21.7	-1.57978	53223.2	49900.6	42265	51692.6	39536.5	80221	24455.9	43408.3	28452.6	41290.5	44470.4	9224.91	42292.5	38900	41910	44520.8	17074.6	13153.9	39109.5	36637	35732.6
12.25_870.5519m/z	870.552	12.2537	neg	PS(19:1(9Z)/20:3(8Z,11Z,14Z))	LMGP03010502	Lipids and lipid-like molecules	Glycerophospholipids	Glycerophosphoserines	M+FA-H	C45H80NO10P	41.8	22	2.10953	8.1594e+06	8.31799e+06	1.11169e+07	6.8206e+06	7.86288e+06	1.08091e+07	9.46827e+06	8.66948e+06	1.14408e+07	6.02099e+06	8.61186e+06	1.15904e+07	6.29308e+06	5.4305e+06	5.7063e+06	8.3852e+06	1.15811e+07	9.42001e+06	7.25081e+06	7.36588e+06	7.36812e+06
3.46_202.0516m/z	202.052	3.46078	neg	Methyl dioxindole-3-acetate	HMDB0038991	Organoheterocyclic compounds	Indoles and derivatives	Indolyl carboxylic acids and derivatives	M-H2O-H	C11H11NO4	41.8	13.1	2.67894	2034.91	0.000461319	2224.74	1457.75	4681.97	1611.58	324.526	8417.53	12004.3	11679.1	10409.9	6246.34	5402.89	3944.83	1381.51	3205.06	2485.31	4605.69	2871.5	3699.52	3791.13
3.67_788.5373m/z	788.537	3.66657	neg	3-O-Sulfogalactosylceramide (d18:1/18:0)	HMDB0012314	Lipids and lipid-like molecules	Sphingolipids	Glycosphingolipids	M-H2O-H	C42H81NO11S	41.8	27.6	2.6345	457312	494426	324664	287407	406283	353039	364109	437034	414436	488070	556951	489288	414118	492925	508816	534954	506642	409145	328612	461926	393657
3.72_722.5147m/z	722.515	3.71992	neg	PE(20:4(5Z,8Z,11Z,14Z)/P-16:0)	HMDB0009411	Lipids and lipid-like molecules	Glycerophospholipids	Glycerophosphoethanolamines	M-H	C41H74NO7P	41.8	16.5	2.38889	498140	595265	349916	330768	215194	321042	464515	449564	267362	244960	304051	224271	571653	723723	523689	412775	332070	146748	562444	520622	512285
4.69_408.2865n	407.279	4.69183	neg	3a,7a,12b-Trihydroxy-5b-cholanoic acid	HMDB0000312	Lipids and lipid-like molecules	Steroids and steroid derivatives	Bile acids, alcohols and derivatives	M-H, M+FA-H	C24H40O5	41.7	17.5	-2.72955	101189	70483.5	351546	20036.5	322006	207761	294590	62976.4	310262	33008.9	77785.5	427151	7370.6	39693.1	61695.7	6886.58	45133.7	56206.4	132943	121658	128396
5.60_281.2112m/z	281.211	5.59513	neg	2-methyl-hexadecanedioic acid	LMFA01170023	Lipids and lipid-like molecules	Fatty Acyls	Fatty Acids and Conjugates	M-H2O-H	C17H32O4	41.7	20.5	-3.23598	80439.9	133441	75511.6	136989	76501.7	20576.5	20819.6	72899.2	41827.4	65575	37743.9	38745.8	87949.1	111546	127214	142924	118760	60594.1	75331.3	75457.2	77229.4
5.76_564.2559m/z	564.256	5.75515	neg	PS(18:3(6Z,9Z,12Z)/0:0)	LMGP03050017	Lipids and lipid-like molecules	Glycerophospholipids	Glycerophosphoserines	M+FA-H	C24H42NO9P	41.7	27.7	-3.79671	157066	144521	158553	168953	148620	137227	189823	164798	154907	178781	185419	150754	176101	174211	195917	175440	165490	147163	161479	163383	167100
5.86_640.1972m/z	640.197	5.86068	neg	2-amino-4-({1-[(carboxymethyl)-C-hydroxycarbonimidoyl]-2-({4-hydroxy-6-[3-(4-hydroxyphenyl)-3-oxoprop-1-en-1-yl]-5-methoxy-2,2-dimethyl-3,4-dihydro-2H-1-benzopyran-3-yl}sulfanyl)ethyl}-C-hydroxycarbonimidoyl)butanoic acid	HMDB0125884	Organic acids and derivatives	Carboxylic acids and derivatives	Amino acids, peptides, and analogues	M-H2O-H	C31H37N3O11S	41.7	24.8	0.169696	74657	79494	63049.5	58668.2	78502	59611.3	68184.3	58665.1	70647.8	54193.3	56811.6	51365.7	58470.9	47009	62072.4	59148.5	77045.3	64200.3	66803.4	60971.3	63630.1
6.06_590.3463m/z	590.346	6.05928	neg	PC(16:0/5:0(COOH))	LMGP20010006	Lipids and lipid-like molecules	Glycerophospholipids	Oxidized glycerophospholipids	M-H2O-H	C29H56NO10P	41.7	12.4	-0.0461524	1.63004e+06	2.23965e+06	1.27074e+06	1.55066e+06	2.19948e+06	1.03984e+06	1.63626e+06	1.68089e+06	1.80024e+06	1.35601e+06	1.6822e+06	1.45616e+06	1.3507e+06	1.65706e+06	2.2246e+06	1.75763e+06	2.02389e+06	1.63395e+06	1.65372e+06	1.67034e+06	1.64062e+06
6.83_247.1692m/z	247.169	6.83243	pos	12-Oxo-2,3-dinor-10,15-phytodienoic acid	HMDB0032090	Lipids and lipid-like molecules	Fatty Acyls	Eicosanoids	M+H-H2O	C16H24O3	41.7	10.6	-0.345663	223333	234741	233140	254969	255105	266061	262194	268725	267881	275219	289246	304729	288321	303570	300825	296081	316373	339593	257240	299305	287705
9.13_738.5101m/z	738.51	9.13463	neg	PE(18:4(6Z,9Z,12Z,15Z)/18:0)	HMDB0009189	Lipids and lipid-like molecules	Glycerophospholipids	Glycerophosphoethanolamines	M-H	C41H74NO8P	41.7	21.5	2.93705	2.42412e+07	2.44565e+07	2.16657e+07	2.06651e+07	1.77526e+07	2.79766e+07	2.1636e+07	2.52475e+07	2.22631e+07	2.86226e+07	2.85693e+07	2.97213e+07	3.20982e+07	2.25699e+07	2.2251e+07	2.33834e+07	2.26552e+07	2.31776e+07	3.01223e+07	2.7195e+07	2.69631e+07
9.39_471.2517m/z	471.252	9.3889	neg	PA(21:4(6Z,9Z,12Z,15Z)/0:0)	LMGP10050003	Lipids and lipid-like molecules	Glycerophospholipids	Glycerophosphates	M-H	C24H41O7P	41.7	13.7	-0.00244771	1.01675e+06	1.86218e+06	1.17982e+06	1.68226e+06	1.63338e+06	893522	1.06358e+06	1.68353e+06	1.82043e+06	1.38538e+06	1.13273e+06	1.07925e+06	2.30304e+06	1.75419e+06	1.69336e+06	1.68953e+06	1.204e+06	1.82356e+06	1.48547e+06	1.47468e+06	1.47537e+06
9.40_430.3324m/z	430.332	9.40432	neg	Fistulosin	HMDB0033637	Organoheterocyclic compounds	Indoles and derivatives	Hydroxyindoles	M+FA-H	C26H43NO	41.7	16.3	-0.814786	61376.5	342145	424980	135786	223941	57681.4	288657	35490.5	103517	24282.7	2180.89	71648.4	226102	138683	305040	206652	113035	143376	186704	170046	174089
9.64_413.1592m/z	413.159	9.64383	pos	Pro Cys Gly His	199985	Unclassified	Unclassified	Unclassified	M+H	C16H24N6O5S	41.7	20.3	-2.24788	8351.26	102321	7989.74	20306.3	8702.31	28222.3	5882.59	8379.51	19250.7	17701.4	70502.8	7014.78	8102.8	8342.03	4594.74	5341.9	48523.2	8583.1	26953.3	20410.8	22929.4
9.75_732.5531m/z	732.553	9.74667	pos	bacteriohopane-,32,33,34-triol-35-cyclitolguanine	LMPR04000019	Lipids and lipid-like molecules	Prenol Lipids	Hopanoids	M+H-H2O	C42H75N3O8	41.7	41.4	1.30565	279592	252131	218112	276353	271078	288623	399604	259680	287591	218008	226561	214948	328266	311731	249288	255904	267557	293531	318708	335108	324348
10.74_198.1616n	199.184	10.745	pos	10-Lauroleic acid	LMFA01030042	Lipids and lipid-like molecules	Fatty Acyls	Fatty Acids and Conjugates	M+H-H2O, M+H	C12H22O2	41.7	21.2	-1.73776	203055	209298	222780	230162	250281	319902	295691	261583	276886	278071	298569	328250	290794	305711	304615	294264	325789	333482	277633	269175	289609
10.95_247.2032m/z	247.203	10.9527	pos	3-Pentadecenal	HMDB0040377	Lipids and lipid-like molecules	Fatty Acyls	Fatty aldehydes	M+Na	C15H28O	41.7	10.1	-0.0456598	84141.1	78819.8	77193.5	66241.9	63408.5	66321.4	72349.2	75411.7	90942.6	64846.8	83822.7	77504.3	77737.3	75103.3	66544.1	78388.8	48291.4	44065	61277.8	81125.6	68482.9
13.81_814.5957m/z	814.596	13.81	neg	PS(15:0/24:0)	HMDB0112340	Lipids and lipid-like molecules	Glycerophospholipids	Glycerophosphoserines	M-H2O-H	C45H88NO10P	41.7	24	-1.21701	235999	404355	424687	552134	221565	347695	358341	232880	507063	241401	173548	389528	372226	239868	175140	411965	186240	216677	237907	342514	282884
13.82_774.5446m/z	774.545	13.8183	neg	PE(18:0/22:5(7Z,10Z,13Z,16Z,19Z))	HMDB0009011	Lipids and lipid-like molecules	Glycerophospholipids	Glycerophosphoethanolamines	M-H2O-H	C45H80NO8P	41.7	22	0.374247	1.73185e+06	1.43828e+06	1.54898e+06	1.15495e+06	1.55918e+06	1.86234e+06	1.74005e+06	1.30809e+06	2.10075e+06	1.75629e+06	1.61647e+06	2.23717e+06	2.55299e+06	2.302e+06	1.85045e+06	1.69089e+06	1.5098e+06	2.32582e+06	1.9102e+06	1.90706e+06	1.92751e+06
3.55_756.5143m/z	756.514	3.55013	pos	PS(O-16:0/17:1(9Z))	LMGP03020008	Lipids and lipid-like molecules	Glycerophospholipids	Glycerophosphoserines	M+Na	C39H76NO9P	41.7	17.9	-0.921393	3.27782e+06	1.97784e+06	1.72728e+06	1.86239e+06	1.73104e+06	1.77882e+06	1.38221e+06	2.0634e+06	3.41012e+06	2.4699e+06	2.14019e+06	2.52327e+06	4.81971e+06	2.05657e+06	2.13684e+06	5.89671e+06	3.05299e+06	3.53323e+06	2.80556e+06	2.07262e+06	2.55961e+06
4.26_391.2117m/z	391.212	4.25863	neg	Pinusolide	HMDB0035130	Lipids and lipid-like molecules	Prenol lipids	Terpene lactones	M+FA-H	C21H30O4	41.7	18.5	-2.77286	83631.6	76237.8	97027.9	38999.1	186495	159826	148473	97005.3	88563.7	30753.2	28122.6	24545.5	60848.1	100498	59919.7	25002.1	92543.7	61410.5	79257.6	81554.1	78318.9
5.80_359.2217m/z	359.222	5.80088	neg	Jasmolone	HMDB0030039	Organic oxygen compounds	Organooxygen compounds	Alcohols and polyols	2M-H	C11H16O2	41.7	16.1	-2.8914	38542.6	50656.4	79644.1	35724.3	17597	33840.4	48276.2	58314.2	97054.8	45141.1	37345.4	18859.3	87888.4	91490	227047	357234	85733.8	324844	99506	96404.7	95883.9
5.85_552.3096m/z	552.31	5.84543	neg	LysoPE(0:0/24:6(6Z,9Z,12Z,15Z,18Z,21Z))	HMDB0011499	Lipids and lipid-like molecules	Glycerophospholipids	Glycerophosphoethanolamines	M-H	C29H48NO7P	41.7	10.2	0.118599	1.80088e+06	2.02632e+06	1.41222e+06	1.73854e+06	2.00415e+06	1.1956e+06	1.45011e+06	1.6842e+06	1.23596e+06	1.73916e+06	1.04058e+06	779522	2.11475e+06	1.97938e+06	2.03361e+06	1.60504e+06	962011	1.15678e+06	1.49845e+06	1.51955e+06	1.5078e+06
5.96_439.2496m/z	439.25	5.9602	neg	Lucidenic acid A	HMDB0037611	Lipids and lipid-like molecules	Prenol lipids	Triterpenoids	M-H2O-H	C27H38O6	41.7	24.4	1.35542	28310.5	23890.2	69201.7	21703.1	3862.43	30445.6	26954	26084.3	11062.1	3511.61	9433.41	57032.8	35825.2	36588.3	42368.5	22294.8	46448.1	80075.9	29364.7	30139.7	30251.9
6.23_520.2666m/z	520.267	6.22593	neg	PS(18:2(9Z,12Z)/0:0)	LMGP03050011	Lipids and lipid-like molecules	Glycerophospholipids	Glycerophosphoserines	M-H	C24H44NO9P	41.6	17.8	-2.87918	1.17245e+06	2.10664e+06	1.46051e+06	1.04769e+06	893541	565651	1.01062e+06	753929	1.67176e+06	900504	1.06018e+06	1.02223e+06	809416	865341	986974	690702	1.38711e+06	1.00957e+06	1.0604e+06	1.07669e+06	1.04449e+06
6.30_286.1409m/z	286.141	6.30295	pos	Glycylprolylhydroxyproline	HMDB0002171	Organic acids and derivatives	Carboxylic acids and derivatives	Amino acids, peptides, and analogues	M+H	C12H19N3O5	41.6	24.3	4.21808	16276.8	15385.4	21084.7	14859.6	25941.5	22581.3	30815.6	21228.5	38451	23521	27761.8	32800.2	20001	27631.4	12230.7	10189.2	24007.9	12359.1	7821.02	11835.9	14433.1
8.02_118.0656m/z	118.066	8.02155	pos	Indole	286	Organoheterocyclic compounds	Indoles and derivatives	Indoles	M+H	C8H7N	41.6	13.9	4.41514	632796	735486	769001	804458	806515	862907	816504	818708	865136	847072	811107	882201	907473	904295	838865	879826	925043	961527	797788	798926	844082
8.02_732.5764m/z	732.576	8.02155	pos	DG(11D3/11M5/0:0)	HMDB0116372	Lipids and lipid-like molecules	Fatty Acyls	Fatty acids and conjugates	M+NH4	C44H74O7	41.6	28.2	-1.22627	371347	397601	620258	479987	364764	713368	364022	539459	440652	433836	401515	730488	878407	525813	591153	768221	737463	1.59563e+06	448425	699423	693921
8.67_432.1959n	431.189	8.6706	neg	S-Furanopetasitin	HMDB0036131	Lipids and lipid-like molecules	Prenol lipids	Sesquiterpenoids	M-H, M+FA-H	C24H32O5S	41.6	17.1	-2.64955	1.055e+06	1.32511e+06	1.26168e+06	1.22458e+06	1.01866e+06	664745	1.10721e+06	1.01454e+06	1.01996e+06	811835	553489	775394	1.32353e+06	913843	1.30313e+06	1.49347e+06	827041	1.03806e+06	1.04704e+06	1.00972e+06	1.01321e+06
9.58_402.1624m/z	402.162	9.58003	neg	1-chloro-4-{4-[2-(dimethylamino)ethoxy]phenyl}-3,4-diphenylbut-3-en-2-ol	HMDB0143630	Phenylpropanoids and polyketides	Stilbenes	Unclassified	M-H2O-H	C26H28ClNO2	41.6	12.2	-1.5424	361980	682636	904308	456917	473009	377482	909270	283714	566414	315100	290739	376491	941563	500192	933598	644408	484219	487702	628955	583644	620092
0.94_175.0241m/z	175.024	0.9399	neg	Galacturonic acid	HMDB0002545	Organic oxygen compounds	Organooxygen compounds	Carbohydrates and carbohydrate conjugates	M-H2O-H	C6H10O7	41.6	13.7	-3.90746	22630.5	5558.97	22564.9	20932.7	5455.45	32613.6	13868.6	13946.8	40229.7	10430.4	5848.3	4231.87	1338.88	14294.3	2878.14	13935.3	6446.39	28018.8	15790.8	14305.4	14475.5
1.39_282.0832m/z	282.083	1.38835	neg	Guanosine	87	Nucleosides, nucleotides, and analogues	Purine nucleosides	Unclassified	M-H	C10H13N5O5	41.6	16	-4.33375	88080.4	160330	48281.2	104663	31233.2	5783.61	95612.5	19062.8	93063.4	44553.2	104186	13776.8	16229.7	20869.9	105803	13052.4	169403	127518	63361	67569.4	64684
10.74_798.5320m/z	798.532	10.7419	neg	PS(17:0/20:3(8Z,11Z,14Z))	LMGP03010241	Lipids and lipid-like molecules	Glycerophospholipids	Glycerophosphoserines	M-H	C43H78NO10P	41.6	16.5	3.71526	2.70087e+06	3.21713e+06	2.15609e+06	2.98612e+06	2.95063e+06	1.96859e+06	3.07474e+06	2.44563e+06	1.83581e+06	3.32407e+06	3.03941e+06	2.69146e+06	1.93706e+06	2.9456e+06	3.39833e+06	2.52667e+06	2.62215e+06	3.23609e+06	2.76115e+06	2.87174e+06	2.69362e+06
11.74_431.3834m/z	431.383	11.7426	pos	Heptadecanoyl carnitine	HMDB0006210	Lipids and lipid-like molecules	Fatty Acyls	Fatty acid esters	M+NH4	C24H47NO4	41.6	27.6	-2.15683	902856	1.14887e+06	1.77872e+06	1.01251e+06	1.51893e+06	1.31216e+06	1.05627e+06	981087	966368	984086	965079	1.15781e+06	1.06905e+06	1.40638e+06	1.23648e+06	1.58655e+06	810683	1.40892e+06	1.11087e+06	1.18504e+06	1.31319e+06
11.98_102.0915m/z	102.092	11.9764	pos	Methyl propenyl ketone	HMDB0001184	Organic oxygen compounds	Organooxygen compounds	Carbonyl compounds	M+NH4	C5H8O	41.6	13.9	1.93756	18032.5	25414.5	33287.3	29464.2	35553.9	34429.5	29446	36157.6	47248.2	24387.7	27908.9	34526.8	25618	23539.4	25339.9	41043.2	37863.8	47202.5	32208.6	24186.8	29807
13.82_743.5453n	742.54	13.8183	neg	PE(18:0/18:2(9Z,12Z))	HMDB0008994	Lipids and lipid-like molecules	Glycerophospholipids	Glycerophosphoethanolamines	M-H2O-H, M+FA-H, M-H	C41H78NO8P	41.6	18.7	-1.63435	3.62421e+07	2.89756e+07	3.35885e+07	2.80379e+07	3.03571e+07	3.59604e+07	3.72428e+07	3.29781e+07	3.28295e+07	4.17585e+07	4.10302e+07	4.198e+07	3.61514e+07	3.29328e+07	3.20305e+07	3.17438e+07	3.55385e+07	3.23695e+07	3.5519e+07	3.47034e+07	3.47985e+07
13.82_766.5405m/z	766.54	13.8183	neg	PE(18:0/20:4(5Z,8Z,11Z,14Z))	HMDB0009003	Lipids and lipid-like molecules	Glycerophospholipids	Glycerophosphoethanolamines	M-H	C43H78NO8P	41.6	15.6	1.64939	2.09533e+07	1.83522e+07	1.32182e+07	1.63286e+07	2.36932e+07	1.94652e+07	2.10292e+07	1.85797e+07	2.34247e+07	2.34061e+07	2.25526e+07	2.21364e+07	2.42172e+07	2.18578e+07	1.9591e+07	2.03762e+07	1.24791e+07	2.00789e+07	2.28709e+07	2.17933e+07	2.21298e+07
13.82_830.5930m/z	830.593	13.8183	neg	PC(18:1(15Z)/18:1(15Z))	LMGP01010855	Lipids and lipid-like molecules	Glycerophospholipids	Glycerophosphocholines	M+FA-H	C44H84NO8P	41.6	26.2	1.69291	3.36913e+07	2.60834e+07	2.4117e+07	2.45484e+07	3.17273e+07	3.07895e+07	3.97271e+07	2.88764e+07	3.07528e+07	4.30177e+07	4.21724e+07	3.50583e+07	3.80681e+07	3.44984e+07	4.06547e+07	3.43173e+07	2.89912e+07	2.92883e+07	3.5691e+07	3.62124e+07	3.48724e+07
3.11_332.1238m/z	332.124	3.11142	neg	Glutamyltryptophan	HMDB0028830	Organic acids and derivatives	Carboxylic acids and derivatives	Amino acids, peptides, and analogues	M-H	C16H19N3O5	41.6	17.7	-4.22708	77142.2	128484	136210	90476.8	117667	86215.6	129210	88694.5	120431	109733	113489	72855.8	85649.4	112305	99442.8	109315	154002	121191	105916	105693	107581
3.47_223.0393m/z	223.039	3.46842	neg	Moracin M	HMDB0033307	Phenylpropanoids and polyketides	2-arylbenzofuran flavonoids	Unclassified	M-H2O-H	C14H10O4	41.6	12.8	-3.05409	4256.76	722.794	5890.64	11102.6	2264.85	13619.5	2461.45	3365.89	9112.16	5773.94	11183.5	11680.4	2013.04	5453.92	1707.4	5578.69	4418.97	6803.96	7456.19	6191.56	6657.69
3.49_203.0817m/z	203.082	3.49127	neg	L-Tryptophan	HMDB0000929	Organoheterocyclic compounds	Indoles and derivatives	Indolyl carboxylic acids and derivatives	M-H	C11H12N2O2	41.6	24.4	-4.52186	12089.8	1042.1	12235.9	11428.9	2181.71	13271.5	4115.9	13810.5	12037.8	12149.9	12731.2	11846.2	2453.15	8170.16	6502.84	4687.11	10165.4	11545.7	9813.42	8719.09	9595.35
3.88_528.2652m/z	528.265	3.87878	neg	N-[(3a,5b,7b)-7-hydroxy-24-oxo-3-(sulfooxy)cholan-24-yl]-Glycine	HMDB0002409	Lipids and lipid-like molecules	Steroids and steroid derivatives	Bile acids, alcohols and derivatives	M-H	C26H43NO8S	41.6	28.4	2.8625	22357.2	0.000461319	19253.9	11027.9	27519.5	20066.2	62697.6	26665.9	16425.5	12474.8	9449.9	31697.9	14310.4	6216.13	11959.2	3286.11	0.000461319	1167.6	17529.5	15441.3	16927.3
4.18_177.0921m/z	177.092	4.18243	neg	Hexyl 2-furoate	HMDB0037725	Organoheterocyclic compounds	Furans	Furoic acid derivatives	M-H2O-H	C11H16O3	41.6	19	0.0611784	4525.32	759.12	2798.51	7528.47	2781.21	0.000461319	1028.64	5973.45	0.000461319	5360.77	2457.31	0.000461319	2093.58	9567.91	5953.86	9571.75	5454.92	1886.68	4269.05	3146.68	3926.65
6.11_525.2834m/z	525.283	6.10625	pos	Hovenine A	HMDB0030200	Organic acids and derivatives	Carboxylic acids and derivatives	Amino acids, peptides, and analogues	M+K	C27H42N4O4	41.6	25.8	-0.723734	6072.07	18292.4	21310.9	24695.3	20473.4	21168.3	10408.3	11508.1	21020.4	14259	18350.4	11900.9	25447.6	13810.3	7759.73	8835.9	18808.8	23783.9	22992.1	24946.6	19877.5
6.49_610.3730m/z	610.373	6.49187	neg	PC(18:0/2:0)	LMGP01010779	Lipids and lipid-like molecules	Glycerophospholipids	Glycerophosphocholines	M+FA-H	C28H56NO8P	41.6	22.8	0.732766	116805	124059	108435	112031	155781	114121	175171	163673	177094	156049	213728	149043	175677	173379	178037	179228	211213	180007	176075	168102	172606
7.52_390.2680m/z	390.268	7.51652	neg	N-stearoyl taurine	LMFA08020078	Lipids and lipid-like molecules	Fatty Acyls	Fatty amides	M-H	C20H41NO4S	41.6	21	-0.97674	390264	387659	475863	1.15578e+06	497662	525723	242780	779300	260584	229597	243628	136277	194803	547205	604127	682857	464053	614224	597604	555799	535886
8.18_270.2803m/z	270.28	8.17565	pos	2,6,8,12-Tetramethyl-2,4-tridecadien-1-ol	LMFA05000170	Lipids and lipid-like molecules	Fatty Acyls	Fatty alcohols	M+NH4	C17H32O	41.5	19.1	4.4005	116179	120680	129415	133860	141400	120914	146340	155481	140888	129674	154137	154174	168763	138910	131944	166539	180695	213118	143198	154430	155895
8.21_164.1431m/z	164.143	8.20867	pos	3-Hexylpyridine	94353	Organoheterocyclic compounds	Pyridines and derivatives	Unclassified	M+H	C11H17N	41.5	29.6	-1.8774	18077.2	20862	12749.6	14431.3	12614.7	9432.91	8335.89	10903.4	12186.4	7342.1	12856.8	3769.52	13056.3	10433.7	10905.3	14263.1	16596	19158.6	13825.2	8648.1	11553.3
8.56_381.2798m/z	381.28	8.56393	neg	Testosterone enanthate	HMDB0005814	Lipids and lipid-like molecules	Steroids and steroid derivatives	Steroid esters	M-H2O-H	C26H40O3	41.5	21	-0.285876	68728.7	70679.3	71920.7	63553.6	72550.6	76226.1	61029.1	72122.3	70988.5	86144.5	81520.9	87576.6	75909.9	85203.9	70897.2	84172.3	98269.1	91478.4	77260.1	84683	83249.7
9.29_840.6134m/z	840.613	9.28997	neg	PS(19:1(9Z)/22:0)	LMGP03010506	Lipids and lipid-like molecules	Glycerophospholipids	Glycerophosphoserines	M-H2O-H	C47H90NO10P	41.5	20.4	1.20205	2.38053e+07	2.30924e+07	1.81124e+07	3.19299e+07	1.99466e+07	2.15255e+07	2.93733e+07	2.04416e+07	2.15074e+07	2.03686e+07	2.00677e+07	1.47333e+07	2.29954e+07	2.96772e+07	2.54159e+07	1.74058e+07	1.77562e+07	1.25615e+07	2.49561e+07	2.18845e+07	2.25249e+07
9.40_704.5232m/z	704.523	9.39813	pos	PC(14:0/16:1(9Z))	HMDB0007870	Lipids and lipid-like molecules	Glycerophospholipids	Glycerophosphocholines	M+H	C38H74NO8P	41.5	20.9	1.06421	136345	149249	124967	120963	145269	133240	164831	133543	152354	119191	125452	100115	123430	140066	143599	172115	163123	126434	125474	131835	121941
9.44_718.5393m/z	718.539	9.44262	neg	PE-NMe2(14:0/18:0)	HMDB0113860	Lipids and lipid-like molecules	Glycerophospholipids	Glycerophosphoethanolamines	M-H	C39H78NO8P	41.5	23.6	0.158896	3.437e+06	3.35594e+06	3.15814e+06	3.71349e+06	2.87694e+06	3.52575e+06	3.56274e+06	3.15541e+06	3.18292e+06	3.99105e+06	4.01013e+06	4.50085e+06	3.23008e+06	2.99835e+06	2.80695e+06	3.27992e+06	3.00708e+06	3.75264e+06	3.80787e+06	3.4754e+06	3.5962e+06
0.51_259.0772m/z	259.077	0.511633	neg	Ovalitenin A	LMPK12120003	Lipids and lipid-like molecules	Polyketides	Flavonoids	M-H2O-H	C18H14O3	41.5	20.5	2.71806	208023	236627	245514	127014	476607	289371	298747	150628	333498	420928	168964	335178	211750	102870	208048	140021	274249	276184	252808	262689	247932
10.41_621.4388m/z	621.439	10.4077	neg	(20R)-Ginsenoside Rh2	HMDB0039544	Lipids and lipid-like molecules	Prenol lipids	Triterpenoids	M-H	C36H62O8	41.5	20.6	2.66005	128748	63766.6	97350.7	122430	209493	189991	185791	137397	205297	312174	260557	47633.3	137374	128169	181518	142903	159338	32749	195028	155205	165205
10.63_437.1703m/z	437.17	10.6331	pos	N-Acetyl-L-phenylalanine	HMDB0000512	Organic acids and derivatives	Carboxylic acids and derivatives	Amino acids, peptides, and analogues	2M+Na	C11H13NO3	41.5	30.1	4.72051	25126.9	29663.3	26650.6	30619.3	11600.5	27630.2	59122.2	41660.2	49211.5	28014.3	18294.1	26743.1	25171.8	31478.5	32636.6	22171.1	30011.4	36511.5	38760.9	26307	31575.7
11.68_393.1721m/z	393.172	11.6769	neg	17-Hydroxypregnenolone sulfate	HMDB0000416	Lipids and lipid-like molecules	Steroids and steroid derivatives	Sulfated steroids	M-H2O-H	C21H32O6S	41.5	22.5	-4.7809	39030.8	51082	46424.6	37526	63623.6	48101.5	43335.4	39144	79371.6	25130.7	42338.7	54932	22758.5	20562.5	29458	34362.6	81310.7	46431.3	39128.8	36858.3	37905.2
12.65_784.5093m/z	784.509	12.6467	pos	PS(16:0/18:1(9Z))	HMDB0012357	Lipids and lipid-like molecules	Glycerophospholipids	Glycerophosphoserines	M+Na	C40H76NO10P	41.5	18.4	-0.836506	1.32317e+06	1.21368e+06	938189	1.29614e+06	1.26943e+06	877962	1.33e+06	1.46867e+06	1.17063e+06	1.33085e+06	1.39743e+06	1.29328e+06	1.35008e+06	1.44451e+06	1.70064e+06	1.18428e+06	1.19368e+06	1.31812e+06	1.32597e+06	1.22466e+06	1.27391e+06
3.03_193.0496m/z	193.05	3.02877	neg	3-(2,4-dihydroxy-5-methoxyphenyl)propanoic acid	HMDB0125520	Phenylpropanoids and polyketides	Phenylpropanoic acids	Unclassified	M-H2O-H	C10H12O5	41.5	23.3	-4.79449	79457.1	26649.9	84952.2	75072.7	35957.5	126253	48799.6	99724.8	126630	148013	212016	85536.8	46250.3	72684.8	58927.7	58739.4	100749	60089.8	77194.2	83061	82492.3
3.66_134.0965m/z	134.097	3.65798	pos	N-Methylphenylethanolamine	HMDB0001387	Organic nitrogen compounds	Organonitrogen compounds	Amines	M+H-H2O	C9H13NO	41.5	12.5	0.553566	11041.5	19763.4	35714.9	29230.5	22935.3	34980.6	23661.7	37283.2	19612.2	35179	35070.2	33936.7	15872.2	32902.7	27207.5	16858.4	36839.4	42391.2	18827.1	33661.2	29611
4.60_175.1114m/z	175.111	4.60075	pos	(1E)-1-(4-methoxyphenyl)pent-1-en-3-ol	HMDB0132979	Phenylpropanoids and polyketides	Cinnamyl alcohols	Unclassified	M+H-H2O	C12H16O2	41.5	14.7	-1.85833	66571.8	2940.44	4314.51	5117.57	3989.33	5681.56	2723.41	4767.83	2981.51	22275.1	2045.45	5662.6	4911.61	3138.21	3547.89	2217.26	3611.5	6798.95	5612.47	7311.89	5882.64
4.67_465.2137m/z	465.214	4.66963	pos	3'-Hydroxy-T2 Toxin	HMDB0036601	Lipids and lipid-like molecules	Prenol lipids	Sesquiterpenoids	M+H-H2O	C24H34O10	41.5	20.9	3.73242	40911.7	13272.2	39040.9	52447.5	35096.4	37961.4	71584.8	30889.5	67639.1	38083.2	44267.7	38513	34104.9	30130.5	20453.9	14982.3	18892.2	29117.5	48467.4	23070.4	33801.3
5.46_498.2635m/z	498.263	5.45913	neg	LysoPE(20:5(5Z,8Z,11Z,14Z,17Z)/0:0)	HMDB0011519	Lipids and lipid-like molecules	Glycerophospholipids	Glycerophosphoethanolamines	M-H	C25H42NO7P	41.4	13.4	1.77334	360051	260157	314977	270412	282505	207980	326135	286214	279410	193285	262183	287055	205838	180003	286074	251266	430639	216289	264950	262344	263759
6.08_502.0024m/z	502.002	6.08023	pos	Uridine triphosphate	HMDB0000285	Nucleosides, nucleotides, and analogues	Pyrimidine nucleotides	Pyrimidine ribonucleotides	M+NH4	C9H15N2O15P3	41.4	15.6	0.115837	50565.7	60861.4	38914.4	67579.1	50237.1	24658.3	20500.3	51492.8	24676.2	26107.3	38439.7	10621.5	40059.2	22755.9	56932.8	22935.2	36694.5	38040.5	24003	42609.2	28835.9
6.91_380.2817m/z	380.282	6.90962	neg	5,6-DiHETrE-EA	LMFA08040029	Lipids and lipid-like molecules	Fatty Acyls	Fatty amides	M-H	C22H39NO4	41.4	27.5	2.68031	10925.6	19655.9	37450.4	18355.4	13652.8	12988.9	24150.6	0.000461319	19755.8	0.000461319	0.000461319	16075.2	27938.3	7512.84	36408.3	22113.7	6461.56	17312.6	15871.6	16824.1	16624.5
6.98_261.2190m/z	261.219	6.98383	pos	6E,11Z-hexadecadien-1-ol	LMFA05000053	Lipids and lipid-like molecules	Fatty Acyls	Fatty alcohols	M+Na	C16H30O	41.4	17.1	0.682274	30483.4	31305.7	26908.3	37631.7	41343.9	37140.5	50201.7	54593.8	54679.6	84631.9	51319.5	51877.8	40817.3	45231.6	57921	44772.4	34896.3	41343.7	44695.1	54055	49349.6
7.18_621.3063m/z	621.306	7.17678	neg	PI(20:3(8Z,11Z,14Z)/0:0)	LMGP06050021	Lipids and lipid-like molecules	Glycerophospholipids	Glycerophosphoinositols	M-H	C29H51O12P	41.4	21	2.87679	145567	140135	128121	134970	119068	89936.3	135043	137347	136227	124967	144512	101296	118336	103010	197910	116163	142152	139856	143805	144199	138573
8.05_563.4287m/z	563.429	8.0486	pos	TG(8:0/8:0/a-13:0)[rac]	HMDB0071246	Lipids and lipid-like molecules	Glycerolipids	Triradylcglycerols	M+Na	C32H60O6	41.4	12	0.924003	711360	688220	739927	645679	573791	627170	639510	688690	565024	681463	663769	568664	505279	623709	625383	597282	507557	601054	606999	640332	619083
9.76_457.2283m/z	457.228	9.76198	neg	3-Sulfodeoxycholic acid	HMDB0002504	Lipids and lipid-like molecules	Steroids and steroid derivatives	Sulfated steroids	M-H	C23H38O7S	41.4	25.4	3.87711	26552.1	24428	24152.6	32957.5	17894.1	19980.3	25727.2	19565.5	25706.9	25791.8	20154.9	21450.6	26293.6	22411.9	20388.7	21400.4	20446.8	26824.7	25659	16356.7	22489.2
10.15_619.4247m/z	619.425	10.1497	neg	Ginsenoside F1	HMDB0039555	Lipids and lipid-like molecules	Prenol lipids	Triterpenoids	M-H2O-H	C36H62O9	41.4	27.2	4.93389	15294.3	0.000461319	9983.73	15133.2	29958.3	24926.8	30467.6	19037.4	31278.4	53988.8	55481.9	0.000461319	28363.5	22148.3	36129	22271	30796.9	0.000461319	31146.2	28756.1	28511.7
11.32_425.3631m/z	425.363	11.3199	neg	6,8-Pentacosanedione	HMDB0035557	Organic oxygen compounds	Organooxygen compounds	Carbonyl compounds	M+FA-H	C25H48O2	41.4	20	-1.45084	0.000461319	8317.64	2302.28	3466.21	3154.51	0.000461319	0.000461319	0.000461319	2785.13	9531.67	5910.75	2049.1	33548	10177.8	53450.8	11526.1	5704.89	6762.87	9709.47	7530.02	8161.75
11.57_581.5156m/z	581.516	11.5702	neg	DG(15:0/18:0/0:0)	HMDB0007071	Lipids and lipid-like molecules	Glycerolipids	Diradylglycerols	M-H	C36H70O5	41.4	14.7	0.903039	6374.75	531.223	10250.4	28744.2	2556.08	74457.8	555.944	12911.6	15093.3	10404.8	4474.05	268223	10843.2	28928.1	431640	14210.3	0.000461319	29751.5	52587.4	49535.3	50615.7
13.31_794.6031m/z	794.603	13.3077	pos	PE-NMe(18:1(11Z)/22:2(13Z,16Z))	HMDB0113130	Lipids and lipid-like molecules	Glycerophospholipids	Glycerophosphoethanolamines	M+H-H2O	C46H86NO8P	41.4	29.1	-3.3391	137417	123170	191055	144747	189591	181954	172481	187064	180727	142814	138286	236093	206776	229249	161942	185370	130067	215442	181955	185651	180019
13.82_228.1247m/z	228.125	13.8183	neg	(R)-3-hydroxybutyrylcarnitine	HMDB0062735	Lipids and lipid-like molecules	Fatty Acyls	Fatty acid esters	M-H2O-H	C11H21NO5	41.4	10.8	2.2148	185649	184619	176633	179329	185376	177859	182084	174444	167033	191653	161621	157428	167717	159258	165393	175387	162582	162347	162616	172360	161122
13.82_754.5550m/z	754.555	13.8191	pos	Oceanalin A	LMSP01080054	Lipids and lipid-like molecules	Sphingolipids	Sphingoid bases	M+NH4	C41H72N2O9	41.4	31.6	-3.528	351672	568991	541569	382952	770257	468594	574578	450136	492557	392507	662273	1.07057e+06	360971	503996	738868	839667	2.1096e+06	1.10168e+06	618308	615598	660459
2.85_215.0918m/z	215.092	2.84587	neg	cis-3-Hexenyl pyruvate	HMDB0038276	Organic acids and derivatives	Keto acids and derivatives	Alpha-keto acids and derivatives	M+FA-H	C9H14O3	41.4	17.2	-3.83616	21308.2	9059.43	27421.6	32959	6101.64	38720.6	14704.4	36601	16914.6	21296.9	11911.9	10080.4	7568.89	22654.9	24733.1	20538.3	25151.7	17936	19168.7	17456.3	18603.3
3.69_130.0660m/z	130.066	3.68943	neg	2,3,6,7-Tetrahydrocyclopent[b]azepin-8(1H)-one	HMDB0039662	Organoheterocyclic compounds	Azepines	Unclassified	M-H2O-H	C9H11NO	41.4	8.53	-1.20756	0.000461319	0.000461319	529.667	3957.18	0.000461319	0.000461319	3429.43	5715.85	538.056	625.88	4143.6	18938.7	4130.96	1496.13	526.953	0.000461319	6435.35	8738.99	3679.47	3115.98	3713.27
7.43_552.4006m/z	552.401	7.4301	pos	Aliskiren	HMDB0015387	Organic acids and derivatives	Carboxylic acids and derivatives	Amino acids, peptides, and analogues	M+H	C30H53N3O6	41.4	34.2	-0.141365	98677.1	101637	95560	114826	149528	83381	91419.8	109668	90492.6	123745	149635	101925	158801	167660	216604	175806	185005	154329	135725	141544	144533
9.38_798.6053m/z	798.605	9.37992	pos	Siphonaxanthin ester/ Siphonaxanthin dodecenoate/ (Siphonein)	LMPR01070159	Lipids and lipid-like molecules	Prenol Lipids	Isoprenoids	M+NH4	C52H76O5	41.4	51.4	2.85243	103654	134180	90260.8	140085	105279	84430.9	120117	102485	108966	88786.3	101489	63176.1	103912	135542	101361	119532	121400	66977.8	134280	109700	118398
9.58_283.2629m/z	283.263	9.58003	neg	Methyl heptadecanoate	LMFA07010473	Lipids and lipid-like molecules	Fatty Acyls	Fatty esters	M-H	C18H36O2	41.4	14	-4.71605	1.62397e+06	2.69924e+06	3.01267e+06	1.73739e+06	1.81845e+06	1.46799e+06	2.74073e+06	1.19817e+06	1.98134e+06	1.26005e+06	1.20697e+06	1.45327e+06	2.88305e+06	1.75297e+06	2.89194e+06	2.25636e+06	1.77278e+06	1.56695e+06	1.94437e+06	2.08304e+06	2.04681e+06
9.71_797.5836m/z	797.584	9.70925	pos	PE(17:1(9Z)/22:4(7Z,10Z,13Z,16Z))	LMGP02010589	Lipids and lipid-like molecules	Glycerophospholipids	Glycerophosphoethanolamines	M+NH4	C44H78NO8P	41.4	31.2	4.18867	449510	486774	381184	641591	435215	519656	708266	537256	530955	542447	485789	411427	600045	748020	674842	490392	500977	371404	563579	577848	545713
9.94_303.2653m/z	303.265	9.944	pos	9S,10R-Epoxy-6Z-nonadecene	LMFA12000291	Lipids and lipid-like molecules	Fatty Acyls	Oxygenated hydrocarbons	M+Na	C19H36O	41.4	11.5	-2.0446	181860	164625	177023	128973	181673	167431	142032	187110	142730	145475	128327	131185	162614	145920	157209	163375	129773	103954	101235	100868	107789
9.97_961.6073m/z	961.607	9.96792	neg	Glycerol 2-(9Z,12Z-octadecadienoate) 1-hexadecanoate 3-O-[alpha-D-galactopyranosyl-(1->6)-beta-D-galactopyranoside]	HMDB0041511	Lipids and lipid-like molecules	Glycerolipids	Glycosylglycerols	M+FA-H	C49H88O15	41.4	22.3	-3.50668	2.89072e+06	2.76998e+06	2.70805e+06	2.72859e+06	2.97967e+06	2.90152e+06	2.88001e+06	2.71641e+06	2.75752e+06	2.94028e+06	2.86602e+06	2.77034e+06	2.57693e+06	2.55632e+06	2.52903e+06	2.6774e+06	2.95711e+06	3.15981e+06	2.90091e+06	2.77053e+06	2.84072e+06
10.16_844.6085m/z	844.608	10.1574	neg	PI-Cer(d18:1/22:0)	LMSP03030001	Lipids and lipid-like molecules	Sphingolipids	Phosphosphingolipids	M-H2O-H	C46H90NO11P	41.4	20.5	1.33413	6.00379e+06	6.1767e+06	3.85689e+06	4.02634e+06	4.92771e+06	5.43242e+06	6.91522e+06	6.07961e+06	4.99625e+06	8.3035e+06	8.33584e+06	5.93907e+06	4.71841e+06	6.28591e+06	5.75446e+06	6.28956e+06	5.74006e+06	4.48411e+06	5.50243e+06	6.30206e+06	5.05472e+06
11.83_810.5371m/z	810.537	11.8314	pos	PGF2alpha-11-acetate	LMFA03010096	Lipids and lipid-like molecules	Fatty Acyls	Eicosanoids	2M+NH4	C22H36O6	41.4	13.8	1.11289	192955	190763	137675	141012	155732	178510	175543	233697	167309	253243	203536	164385	244552	197029	202488	233616	203606	234860	169346	161926	175302
13.48_907.6490m/z	907.649	13.4834	neg	27-Norcholestanehexol	HMDB0002157	Lipids and lipid-like molecules	Steroids and steroid derivatives	Bile acids, alcohols and derivatives	2M-H	C26H46O6	41.3	31.6	-2.86416	82496.9	133135	111953	42700.5	89507.8	165161	103930	66678.5	133416	26065.5	70192.2	116315	153510	82569.8	57790	124131	85517.1	158208	95296.9	95058.4	93315.4
13.77_207.1138m/z	207.114	13.7734	pos	Butalbital	HMDB0014386	Organoheterocyclic compounds	Diazines	Pyrimidines and pyrimidine derivatives	M+H-H2O	C11H16N2O3	41.3	26.9	4.60325	10207.6	15126.1	7024.94	15721.7	13515.8	6914.27	15572.9	13319.4	14796	7180.96	7457.08	7025.44	13736.8	8656.56	3375.03	7495.71	9003.19	18015.4	4349.37	5658.94	6848.86
2.86_291.0974m/z	291.097	2.86112	neg	Glutamyltyrosine	HMDB0028831	Organic acids and derivatives	Carboxylic acids and derivatives	Amino acids, peptides, and analogues	M-H2O-H	C14H18N2O6	41.3	16.6	-4.1602	46370.5	32516.8	43334.2	57888.2	18097.3	29517.2	38272.6	47131.3	24709.1	76568.8	53677.3	7437.59	28255.4	39897.7	42870.7	63631.4	63871.3	42568.9	40839.2	35828.2	38400.3
2.90_134.0969m/z	134.097	2.8998	pos	Phenylpropanolamine	HMDB0001942	Benzenoids	Benzene and substituted derivatives	Phenylpropanes	M+H-H2O	C9H13NO	41.3	12.3	3.31813	17872.6	26839.6	32363.5	42936.7	22955.5	44695.2	27233.1	52167.7	16952.2	59935.9	62866.4	64972.6	20507.7	49525.3	39861.7	18266	46738.2	50219.9	20990.4	41308.8	34307.8
3.35_794.5356m/z	794.536	3.34765	neg	PS(18:2(9Z,12Z)/20:1(11Z))	HMDB0112430	Lipids and lipid-like molecules	Glycerophospholipids	Glycerophosphoserines	M-H2O-H	C44H80NO10P	41.3	20.5	1.80062	63475.5	45973.6	40118.5	71955.2	62790.5	50016.7	51874	54323.7	51657.6	54323.9	38685.7	38975.9	76400.2	51852.4	52385.5	23428.3	51460.9	47417.5	41238.5	49392.2	46159.1
5.44_281.1754m/z	281.175	5.43755	pos	Tetranor-PGE1	LMFA03010211	Lipids and lipid-like molecules	Fatty Acyls	Eicosanoids	M+H-H2O	C16H26O5	41.3	62	2.31472	106129	110552	125509	116322	135360	149991	138374	122992	133865	144743	137615	140949	127969	144114	142001	132032	140355	137826	121368	136105	133872
6.08_524.3000m/z	524.3	6.08023	pos	Isoamoritin	LMPK12140384	Lipids and lipid-like molecules	Polyketides	Flavonoids	M+NH4	C31H38O6	41.3	15.5	-1.33677	493443	455633	450757	530507	545131	347105	445984	611142	455523	559895	471129	438832	420884	673218	705094	608440	686916	581958	311362	541366	487887
6.99_450.2988m/z	450.299	6.99345	neg	PC(O-14:1(1E)/0:0)	LMGP01070001	Lipids and lipid-like molecules	Glycerophospholipids	Glycerophosphocholines	M-H	C22H46NO6P	41.3	12.7	-0.39857	197778	135906	152693	183348	105985	94677.1	93632.7	139815	131715	135339	64880.8	71422.8	157721	140734	102811	103306	85911.6	64818.3	130395	125674	128410
7.57_522.3577m/z	522.358	7.56917	neg	PE(21:0/0:0)	LMGP02050026	Lipids and lipid-like molecules	Glycerophospholipids	Glycerophosphoethanolamines	M-H	C26H54NO7P	41.3	16.5	2.19312	118890	98344	81183.5	131249	132663	88363	84860.3	115257	84731.1	99249.6	77403.9	73506	111838	122672	130247	93069.5	99336.2	67706.4	101630	105023	103498
8.06_266.1731m/z	266.173	8.05773	pos	N-Undecanoylglycine	HMDB0013286	Organic acids and derivatives	Carboxylic acids and derivatives	Amino acids, peptides, and analogues	M+Na	C13H25NO3	41.3	15.8	1.82462	254258	238755	269850	216014	203351	230645	245355	237216	220086	241297	234995	235171	238080	240606	231061	248355	233017	245982	228151	278598	248214
8.99_768.5526m/z	768.553	8.9949	neg	PE(20:3(5Z,8Z,11Z)/18:0)	HMDB0009321	Lipids and lipid-like molecules	Glycerophospholipids	Glycerophosphoethanolamines	M-H	C43H80NO8P	41.3	27.2	-2.93245	8.30758e+06	8.77221e+06	8.05832e+06	8.07489e+06	8.35349e+06	9.41156e+06	9.03002e+06	9.25283e+06	8.81595e+06	8.11476e+06	8.53515e+06	9.74788e+06	1.01186e+07	8.43912e+06	7.30052e+06	8.29462e+06	8.57311e+06	9.95613e+06	9.6406e+06	8.95608e+06	9.21367e+06
9.02_796.5811m/z	796.581	9.02363	pos	PC(15:0/20:1(11Z))	HMDB0007945	Lipids and lipid-like molecules	Glycerophospholipids	Glycerophosphocholines	M+Na	C43H84NO8P	41.3	32.4	-2.00908	266247	423485	250405	275554	243157	338109	376213	219942	225727	290541	262317	201616	216144	262144	262969	278771	219762	206329	211441	244561	226473
9.31_353.3052m/z	353.305	9.3118	neg	21-oxo-docosanoic acid	LMFA01060141	Lipids and lipid-like molecules	Fatty Acyls	Fatty Acids and Conjugates	M-H	C22H42O3	41.3	27.5	-2.49262	28727.3	38988.9	34190.3	27374	28003.4	16772.2	36026	24239	12666.5	13962.8	18510.1	28885.2	45269.6	31932.7	105418	39575.2	42730	27279	31204.6	32828.4	33042.1
1.64_177.1032m/z	177.103	1.63933	pos	6-Hydroxypseudooxynicotine	HMDB0240264	Organic oxygen compounds	Organooxygen compounds	Carbonyl compounds	M+H-H2O	C10H14N2O2	41.3	16.7	4.97557	14370.8	23459.4	40580.4	17506.8	20649.1	20534	13631.9	25643.7	14304.4	22302.5	19924.1	13049.3	17879.4	67744	37115.1	18986.4	35961	40982.2	14970.5	12754.3	21780.5
10.19_579.3919m/z	579.392	10.1879	neg	Cholesteryl-alpha-D-glucoside	LMST05050029	Lipids and lipid-like molecules	Sterol Lipids	Steroid conjugates	M+FA-H	C32H54O6	41.3	23.8	3.07727	105855	36777.6	55815.5	17669.5	94665.5	55516.7	103985	37566.7	132260	89422.2	205548	36090.5	74111.8	46525.9	134203	73499.3	52157.5	41255.7	101641	97060.6	92454
10.24_816.6144m/z	816.614	10.2412	neg	PS(O-20:0/19:1(9Z))	LMGP03020058	Lipids and lipid-like molecules	Glycerophospholipids	Glycerophosphoserines	M-H	C45H88NO9P	41.3	18.6	2.46478	4.80546e+06	4.99477e+06	3.73632e+06	4.29271e+06	2.80088e+06	4.68885e+06	4.973e+06	5.49002e+06	3.44482e+06	3.97799e+06	4.10932e+06	4.03749e+06	8.06751e+06	6.43082e+06	5.53531e+06	5.01783e+06	4.66862e+06	4.21665e+06	4.78603e+06	5.66742e+06	5.16735e+06
10.39_411.2195m/z	411.22	10.3925	neg	Budesonide	HMDB0015353	Lipids and lipid-like molecules	Steroids and steroid derivatives	Hydroxysteroids	M-H2O-H	C25H34O6	41.2	15.5	4.28726	1.07384e+06	987834	2.23534e+06	790430	657787	762735	1.54761e+06	889604	1.61056e+06	831181	884407	1.11904e+06	927854	764998	1.46839e+06	707679	762475	526799	1.45096e+06	998256	1.06686e+06
2.43_121.0678m/z	121.068	2.42833	pos	4-(Methylthio)-2-butanol	95865	Organic oxygen compounds	Organooxygen compounds	Alcohols and polyols	M+H	C5H12OS	41.2	19.1	-2.98644	4339.64	1742.54	4254.93	4517.26	3726.44	3092.55	3485.37	2454.95	1800.45	478.369	3388.17	1492.73	1122.32	2400.43	2614.08	3322.16	3257.72	2033.23	4254.84	2810.75	2806.58
3.62_740.5239m/z	740.524	3.62083	neg	PC(15:0/18:3(6Z,9Z,12Z))	HMDB0007941	Lipids and lipid-like molecules	Glycerophospholipids	Glycerophosphocholines	M-H	C41H76NO8P	41.2	21.9	0.409616	1.59001e+06	1.77802e+06	1.31632e+06	1.19374e+06	1.24571e+06	1.32401e+06	1.21651e+06	1.6542e+06	1.40484e+06	2.02618e+06	2.18951e+06	2.22813e+06	2.24193e+06	1.46398e+06	1.60665e+06	1.95816e+06	1.90963e+06	1.94088e+06	1.62507e+06	1.82187e+06	1.74984e+06
5.41_424.2469m/z	424.247	5.40578	neg	Sphingosine 1-phosphate	HMDB0000277	Lipids and lipid-like molecules	Sphingolipids	Phosphosphingolipids	M+FA-H	C18H38NO5P	41.2	17.4	-0.11761	39204.5	55340.6	27042.7	31135	52567.7	20793.1	25930.3	39929.8	84603.8	64656.1	78549.5	45367.4	21735.3	48724.2	54471.8	43075.7	78552.1	55365.7	52479	43250.1	47494.7
6.75_511.2509m/z	511.251	6.75172	pos	alpha-Ionol O-[arabinosyl-(1->6)-glucoside]	HMDB0038732	Unclassified	Unclassified	Unclassified	M+Na	C24H40O10	41.2	15.7	-0.962339	146251	154174	106860	132281	126813	92953.1	112313	102803	102609	130147	102043	117726	114695	87212	79417	77425.8	88255.1	86544.8	98726.1	76626.3	94196.1
7.05_511.3503m/z	511.35	7.05465	neg	LysoSM(d18:0)	HMDB0012082	Lipids and lipid-like molecules	Sphingolipids	Phosphosphingolipids	M+FA-H	C23H51N2O5P	41.2	32	-3.1234	83783.5	75804.4	61305.2	84259.5	84664	54786.3	68190.2	89899.5	63055.2	89446.1	63741.3	49153.3	96108.4	87834.2	102029	71818.3	78756.8	62911.4	74013.3	80392.2	77098.9
7.20_274.2749m/z	274.275	7.2001	pos	(R)-Sulcatol	HMDB0030030	Lipids and lipid-like molecules	Fatty Acyls	Fatty alcohols	2M+NH4	C8H16O	41.2	11.9	3.33587	78485.5	82411.6	92901.2	95071.3	109638	99080.7	108159	124361	122282	119548	116203	150302	131282	119975	118225	132068	140470	137241	114875	107630	117361
7.65_479.2836m/z	479.284	7.64558	neg	(6R)-1alpha,25-dihydroxyvitamin D3 6,19-sulfur dioxide adduct / (6R)-1alpha,25-dihydroxycholecalciferol 6,19-sulfur dioxide adduct	LMST03020303	Lipids and lipid-like molecules	Sterol Lipids	Secosteroids	M-H	C27H44O5S	41.2	30.1	-0.220426	123874	99459.9	138430	144057	132312	146346	112848	124566	141581	159246	132945	116741	157649	125239	125850	188426	100627	129189	127236	127769	129107
7.83_459.2461m/z	459.246	7.82927	neg	Hydroxyprolyl-Valine	HMDB0028876	Organic acids and derivatives	Carboxylic acids and derivatives	Amino acids, peptides, and analogues	2M-H	C10H18N2O4	41.2	7.98	0.193089	197641	165419	162699	246949	95846	85621.2	78825.7	103129	183277	175587	126624	133755	144148	182006	121647	162341	115177	119202	138150	153781	144226
9.27_564.4040m/z	564.404	9.27452	neg	LysoPE(0:0/24:0)	HMDB0011497	Lipids and lipid-like molecules	Glycerophospholipids	Glycerophosphoethanolamines	M-H	C29H60NO7P	41.2	26.5	0.973999	73764.8	43992.8	52539.7	80664.6	47739.8	62810.1	36606.4	63425.3	50250.5	53742.8	46977.3	13602.6	74171	85571.4	60662.3	37706.4	43507.3	17579.6	61883.2	62423.7	60382.7
9.28_796.5817m/z	796.582	9.2783	pos	PC(15:0/22:4(7Z,10Z,13Z,16Z))	HMDB0007955	Lipids and lipid-like molecules	Glycerophospholipids	Glycerophosphocholines	M+H	C45H82NO8P	41.2	20.2	-4.24258	807471	864494	759352	1.06005e+06	842427	821028	1.04369e+06	839675	687510	688303	907290	583138	913221	1.08113e+06	813357	697574	702572	599858	804400	810294	743496
9.29_704.5623m/z	704.562	9.28747	pos	PC(O-16:0/15:1(9Z))	LMGP01020181	Lipids and lipid-like molecules	Glycerophospholipids	Glycerophosphocholines	M+H	C39H78NO7P	41.2	21.2	4.93956	64376.9	87002.7	82333.9	65106.4	88532.1	94988.7	105411	87237.7	52777.3	87998.3	87284.6	80384	95493.5	96317.6	87233.8	83248.6	83381.2	75206.6	60063.5	78580.2	76114.7
0.70_137.0708m/z	137.071	0.6979	pos	2-Aminobenzamide	HMDB0033947	Benzenoids	Benzene and substituted derivatives	Benzoic acids and derivatives	M+H	C7H8N2O	41.2	9.55	-0.998431	31440.8	30363.3	29814.9	32070.9	45616.3	30859.9	50521.1	5172.6	59784.4	62864.3	59402.6	38512.7	48281.7	15748.3	34874.5	55010.4	51569.4	81121.8	47782.1	48503.4	50100.6
10.01_304.2629m/z	304.263	10.0079	pos	Arachidonoyl amine	LMFA08010007	Lipids and lipid-like molecules	Fatty Acyls	Fatty amides	M+H	C20H33NO	41.2	10.1	-1.88191	95428	104305	114778	132179	91282	125402	124041	108523	125784	123364	134865	123126	110639	118897	128457	118325	137088	124107	121663	140393	130396
10.19_312.2525m/z	312.252	10.1887	pos	1,17-Diamino-4,9,13-triazaheptadecane	HMDB0039492	Organic nitrogen compounds	Organonitrogen compounds	Amines	M+K	C14H35N5	41.2	7.27	0.269398	52120.4	42251.2	48198.7	40803.2	37084	46146.9	55025.9	39118.8	49852.8	34054.4	38830.8	49753.4	48044.3	48995.5	39829.7	40358.9	43943.4	35535	49267.6	36573.2	39595.6
11.63_256.1908m/z	256.191	11.6276	pos	Sundiversifolide	LMPR0103390002	Lipids and lipid-like molecules	Prenol Lipids	Isoprenoids	M+NH4	C14H22O3	41.1	10.7	0.143555	19086.3	30135.6	26942.4	16020.9	14801.9	20732.9	19061.9	29745.3	17104.4	17090.9	25903.5	18355.6	13544.9	29863.7	18725.7	17067.7	20993	20594.4	23355.6	14776.5	20688
11.67_735.5232m/z	735.523	11.6692	neg	DG(22:4(7Z,10Z,13Z,16Z)/20:5(5Z,8Z,11Z,14Z,17Z)/0:0)	HMDB0007694	Lipids and lipid-like molecules	Glycerolipids	Diradylglycerols	M+FA-H	C45H70O5	41.1	15.5	3.82231	49108.7	21703.4	15102.9	77232	20916.3	25130.5	2180.69	39636.3	16889.3	52972.3	5972.36	106006	88322.5	58151	39049.3	77184.4	16833.9	73227.5	56419.5	56245.9	57970.5
13.81_789.5891n	770.571	13.81	neg	PS(O-18:0/19:1(9Z))	LMGP03020033	Lipids and lipid-like molecules	Glycerophospholipids	Glycerophosphoserines	M-H2O-H, M-H	C43H84NO9P	41.1	18.4	0.927776	5.61379e+06	4.43274e+06	4.11066e+06	4.14084e+06	5.56769e+06	4.90746e+06	6.48574e+06	4.58724e+06	4.75073e+06	6.32898e+06	6.38642e+06	5.30099e+06	6.1669e+06	5.29821e+06	5.99034e+06	5.14702e+06	4.83157e+06	4.80958e+06	5.74928e+06	5.65732e+06	5.59859e+06
13.82_808.5930m/z	808.593	13.8191	pos	Sphingosine 1-phosphate (d19:1-P)	HMDB0060062	Lipids and lipid-like molecules	Sphingolipids	Phosphosphingolipids	2M+NH4	C19H42NO5P	41.1	16.8	-1.13942	1.6521e+07	1.59012e+07	1.64645e+07	2.01223e+07	2.03484e+07	2.04129e+07	2.40327e+07	2.18543e+07	1.83114e+07	2.62468e+07	2.54631e+07	2.4347e+07	2.71144e+07	2.70098e+07	2.85649e+07	2.73149e+07	2.53698e+07	2.6155e+07	2.32497e+07	2.41332e+07	2.46102e+07
13.85_335.1005m/z	335.101	13.8467	pos	Dictyoquinazol A	HMDB0040435	Organoheterocyclic compounds	Naphthyridines	Quinazolines	M+Na	C17H16N2O4	41.1	11.7	0.967032	107728	90996.4	89434.9	86823.1	76312	82275.4	88971.1	62252.4	60844.6	40961.3	37052.4	41136.7	20396.7	32813.2	25587	17365.8	23209.4	19703.2	53691.5	43069.8	40611.3
2.72_292.1289m/z	292.129	2.71752	neg	Glutaminylphenylalanine	HMDB0028804	Organic acids and derivatives	Carboxylic acids and derivatives	Amino acids, peptides, and analogues	M-H	C14H19N3O4	41.1	26	-4.63871	1820.87	974.562	3045.68	11592.9	732.815	97888	23632.5	5689.11	0.000461319	5312.87	1521.53	0.000461319	4250.65	10496.2	1260.12	15968.1	9259.83	9880	10692.6	13334.7	12448
3.85_171.1119m/z	171.112	3.85373	pos	Leucyl-Glycine	HMDB0028929	Organic acids and derivatives	Carboxylic acids and derivatives	Amino acids, peptides, and analogues	M+H-H2O	C8H16N2O3	41.1	15.9	-4.95957	18477.3	19513.6	13795.9	12105.2	15341.2	10618.6	14318.3	12725.1	14439.1	22925.4	18887	13444.3	7534.87	10292.7	13072.8	10657.7	23573.6	14778.6	19756.8	14072.4	15925.4
4.15_157.1012m/z	157.101	4.14568	pos	(R)-11,12,13-Trinor-1(5),6,9-guaiatrien-8-one	HMDB0039153	Hydrocarbon derivatives	Tropones	Unclassified	M+H-H2O	C12H14O	41.1	26.6	0.383878	7635.86	11262.1	11315.6	24691.7	21913.5	14121.1	25683.3	24904.7	6102.65	26669.7	8344.71	14498.8	6270.23	28198.3	19623.7	27435.5	17903.4	11447.1	10691.7	14187.6	16298.7
5.37_586.3153m/z	586.315	5.3677	neg	LysoPC(20:5(5Z,8Z,11Z,14Z,17Z))	HMDB0010397	Lipids and lipid-like molecules	Glycerophospholipids	Glycerophosphocholines	M+FA-H	C28H48NO7P	41.1	12.1	0.417442	283508	229653	199973	269647	238955	152882	205181	215251	165435	212118	223373	164356	195912	174148	302382	230253	293240	181031	219116	222125	218158
5.98_307.2272m/z	307.227	5.97543	neg	8-methoxy-13-hydroxy-9,11-octadecadienoic acid	LMFA01080002	Lipids and lipid-like molecules	Fatty Acyls	Fatty Acids and Conjugates	M-H2O-H	C19H34O4	41.1	22.4	-2.07103	57960.3	45883.8	42515.8	65955.1	25827.7	7348.48	2174.08	61148	20157	37165.8	20876.3	18242.1	25598.8	60640.4	45501.3	77869.3	32923.1	26798.8	33831.3	25653.7	31212.9
8.24_750.5873m/z	750.587	8.24018	neg	GlcCer(d18:2/20:1)	LMSP0501AA35	Lipids and lipid-like molecules	Sphingolipids	Neutral glycosphingolipids	M-H	C44H81NO8	41.1	30	-2.14355	5052.81	24875.4	18356.9	3631.09	37811.6	46426.3	22602	8389.24	15191.3	51002.2	14778.3	34151.9	19172.1	96.5285	24703.1	33842.9	29155.8	57663	16166.3	13495.7	9962.79
9.30_740.5236m/z	740.524	9.30403	neg	PE(16:0/20:3(5Z,8Z,11Z))	HMDB0008935	Lipids and lipid-like molecules	Glycerophospholipids	Glycerophosphoethanolamines	M-H	C41H76NO8P	41.1	18.5	0.0782525	1.34805e+07	1.36981e+07	9.2955e+06	1.00172e+07	1.01608e+07	1.11685e+07	1.18708e+07	1.30127e+07	1.29131e+07	1.84312e+07	1.86902e+07	1.94537e+07	1.81608e+07	1.06649e+07	1.14346e+07	1.41431e+07	1.23074e+07	1.48682e+07	1.63509e+07	1.47145e+07	1.47162e+07
9.43_745.5611n	744.554	9.42723	neg	PE-NMe2(16:0/18:1(9Z))	HMDB0010568	Lipids and lipid-like molecules	Glycerophospholipids	Glycerophosphoethanolamines	M-H, M+FA-H	C41H80NO8P	41.1	17.6	-1.38736	5.13547e+07	5.15861e+07	4.86729e+07	5.08299e+07	4.34632e+07	5.70855e+07	4.95623e+07	5.25988e+07	4.60007e+07	5.31617e+07	5.45009e+07	6.45583e+07	6.54785e+07	4.81055e+07	4.6333e+07	5.73817e+07	5.29902e+07	7.18658e+07	5.25918e+07	5.59405e+07	5.75994e+07
9.65_577.3763m/z	577.376	9.6476	neg	Asparagoside A	HMDB0030046	Lipids and lipid-like molecules	Steroids and steroid derivatives	Steroidal glycosides	M-H	C33H54O8	41.1	27.3	2.92078	43311.5	11213.9	16621.1	15766.3	8564.71	50303.4	10013.7	42057.6	42727.9	68510.5	93274.3	10070.6	21002.9	29053.6	35783.8	29564.6	21225.8	2581.19	38421.4	29550.5	32347.8
0.64_251.0762m/z	251.076	0.642667	pos	Inosine	HMDB0000195	Nucleosides, nucleotides, and analogues	Purine nucleosides	Unclassified	M+H-H2O	C10H12N4O5	41.1	14.1	-4.77419	35741.5	16966.1	26494	21493.6	19459.5	23557.2	25624.4	12292.4	17279.7	28288.1	23331.6	8854.62	28162.6	14269.1	26131.4	28590.3	17977.1	25516.8	20496.3	34428.8	28182.6
10.28_782.5197m/z	782.52	10.2754	pos	PI(P-16:0/14:1(9Z))	LMGP06030005	Lipids and lipid-like molecules	Glycerophospholipids	Glycerophosphoinositols	M+NH4	C39H73O12P	41	18.6	2.53569	307995	295718	306172	343725	270730	306753	321089	270067	336124	334295	361717	334042	310627	289113	365160	400428	393081	450196	307039	349849	345418
10.29_437.1942m/z	437.194	10.2934	pos	4-O-Methylmelleolide	HMDB0037039	Lipids and lipid-like molecules	Prenol lipids	Sesquiterpenoids	M+Na	C24H30O6	41	11.3	1.78896	366846	376147	370319	439524	437667	380140	413591	414334	449011	456039	501530	455401	435881	459596	429217	431818	508250	565082	477852	434777	468208
11.55_557.4583m/z	557.458	11.5473	neg	Chatenaytrienin 1	HMDB0031910	Lipids and lipid-like molecules	Fatty Acyls	Fatty alcohols	M+FA-H	C35H60O2	41	13	1.57552	774154	718339	563986	795123	563504	1.12261e+06	383133	652034	485499	677345	660920	171829	803909	707000	732637	753681	343767	133015	572350	606846	576835
11.66_395.2597m/z	395.26	11.6616	neg	Adlupulone	HMDB0030140	Organic oxygen compounds	Organooxygen compounds	Carbonyl compounds	M-H2O-H	C26H38O4	41	19.8	1.37107	39395.4	45639.1	39672.7	39088.2	44193.1	48664.1	55838.8	42336.7	54299.8	44192.4	39334.1	48374.4	48767	41504.3	41740.7	43015.9	49365.8	52632.2	40505.3	46208.7	44036.9
11.68_293.1765m/z	293.176	11.6769	neg	Octyl phenylacetate	HMDB0037713	Lipids and lipid-like molecules	Fatty Acyls	Fatty alcohol esters	M+FA-H	C16H24O2	41	15.7	2.49814	3.19392e+06	4.86651e+06	2.9957e+06	2.80559e+06	2.95212e+06	3.41276e+06	3.30063e+06	3.55687e+06	3.0982e+06	2.56173e+06	2.79441e+06	2.7975e+06	3.54795e+06	2.98352e+06	2.86569e+06	2.71523e+06	3.3925e+06	2.72748e+06	2.95819e+06	3.0749e+06	3.00763e+06
12.67_223.0981m/z	223.098	12.6716	neg	Diplosporin	HMDB0030680	Organoheterocyclic compounds	Pyrans	Pyranones and derivatives	M-H	C12H16O4	41	11	2.14803	62456.9	65189.8	55965	55685	66870.8	59466	58264.7	56279.9	61981.9	47899	53833.4	55503.5	47270.8	42880.3	48758	47028.7	48363.3	53008.1	52276.8	52388.3	49345.1
13.47_768.5760m/z	768.576	13.4743	pos	PG(22:0/12:0)	LMGP04010850	Lipids and lipid-like molecules	Glycerophospholipids	Glycerophosphoglycerols	M+NH4	C40H79O10P	41	16.5	1.41831	87787.8	70760.3	118561	94074.5	101686	128477	73406.9	108266	98555.3	97650	70527.3	108495	140717	155903	92822.5	79440.1	92308.9	116556	102338	97658.1	105353
3.44_867.6259m/z	867.626	3.4391	neg	beta-Citraurol	HMDB0035685	Lipids and lipid-like molecules	Prenol lipids	Triterpenoids	2M-H	C30H42O2	41	21.4	-4.39607	129380	53207.7	221389	121232	23882.2	236820	69206	125347	141492	126376	182000	318591	42912	139977	109405	57626.1	149583	123383	143605	153171	139342
3.71_852.5767m/z	852.577	3.7123	neg	PC(18:0/20:5(9Z,11Z,13Z,15Z,17Z))	LMGP01010807	Lipids and lipid-like molecules	Glycerophospholipids	Glycerophosphocholines	M+FA-H	C46H82NO8P	41	22	0.824043	2.53182e+07	2.63615e+07	2.27703e+07	1.75553e+07	3.06517e+07	2.39897e+07	1.95806e+07	2.07008e+07	2.44366e+07	2.74388e+07	2.81212e+07	2.4466e+07	1.89715e+07	2.69002e+07	3.04818e+07	3.18497e+07	2.84689e+07	1.95783e+07	1.64467e+07	2.4005e+07	2.09022e+07
4.15_370.2342n	369.227	4.15195	neg	Thromboxane B2	HMDB0003252	Lipids and lipid-like molecules	Fatty Acyls	Eicosanoids	M-H, 2M-H, M-H2O-H	C20H34O6	41	11.9	-3.66099	4.75594e+06	4.05328e+06	2.77058e+06	4.81065e+06	3.53841e+06	1.42142e+06	654176	4.48568e+06	2.42485e+06	3.63052e+06	1.96501e+06	1.62449e+06	2.72377e+06	6.00626e+06	3.83992e+06	6.02193e+06	4.16611e+06	2.35649e+06	3.28661e+06	3.26188e+06	3.20488e+06
4.44_245.1296m/z	245.13	4.43892	pos	Phenylalanylproline	HMDB0011177	Organic acids and derivatives	Carboxylic acids and derivatives	Amino acids, peptides, and analogues	M+H-H2O	C14H18N2O3	41	13.5	4.37067	19259.5	26765.8	27971	20573.4	22108.4	20859.8	20423.7	27380.2	24570.8	23426.5	18099.6	26834.1	33175.7	21676.4	18030.1	29440.7	22901.3	31877.8	25464.5	23009	28443
4.46_496.2732m/z	496.273	4.45677	neg	Tauro-b-muricholic acid	HMDB0000932	Lipids and lipid-like molecules	Steroids and steroid derivatives	Bile acids, alcohols and derivatives	M-H2O-H	C26H45NO7S	41	14.9	-1.13434	3.39913e+06	1.05369e+06	3.53783e+06	2.82818e+06	3.73886e+06	2.57314e+06	6.80421e+06	2.89973e+06	2.15529e+06	3.53448e+06	3.33527e+06	3.58259e+06	2.82244e+06	3.81832e+06	1.83034e+06	2.09472e+06	1.38539e+06	2.99153e+06	2.91665e+06	2.88251e+06	2.88997e+06
5.37_264.2067m/z	264.207	5.36893	pos	Lisdexamfetamine	HMDB0015385	Organic acids and derivatives	Carboxylic acids and derivatives	Amino acids, peptides, and analogues	M+H	C15H25N3O	41	6.39	-1.11882	470191	304945	362232	506169	311101	250650	152969	374667	322796	364329	274028	329315	303229	599064	423612	519295	371056	309476	327867	370265	365426
6.71_466.3313m/z	466.331	6.71022	pos	PE(O-18:1(9Z)/0:0)	LMGP02060004	Lipids and lipid-like molecules	Glycerophospholipids	Glycerophosphoethanolamines	M+H	C23H48NO6P	41	20.9	4.41368	376936	255576	344123	379868	269305	250605	303629	378190	261118	248537	282593	374012	451811	500099	346298	417550	358557	415829	371415	359383	379280
8.05_266.2127m/z	266.213	8.0486	pos	Micropine	LMSP01080050	Lipids and lipid-like molecules	Sphingolipids	Sphingoid bases	M+H	C16H27NO2	41	14.8	4.58735	505880	500496	528358	449782	412023	406069	501909	454930	439042	501142	437449	458333	486502	444564	489182	377899	446908	492185	506702	513802	498863
8.76_394.3318m/z	394.332	8.76345	neg	Pipercitine	HMDB0039937	Organoheterocyclic compounds	Piperidines	N-acylpiperidines	M+FA-H	C23H43NO	41	11.2	-2.49922	174473	976791	588782	276939	474158	183514	939190	43720.4	133578	23906.1	13190.3	87007.2	466113	167322	883697	317910	186895	311300	322211	325830	320295
8.83_409.1682m/z	409.168	8.8252	neg	Eremopetasitenin C3	HMDB0032772	Lipids and lipid-like molecules	Prenol lipids	Terpene lactones	M-H	C21H30O6S	40.9	32.1	-2.07277	463080	614994	573220	549157	505031	449245	658225	398083	488221	370515	413739	379002	565079	435470	587057	509482	455569	508826	534685	499308	503910
8.90_397.3314m/z	397.331	8.90275	neg	22-tricosenoic acid	LMFA01030091	Lipids and lipid-like molecules	Fatty Acyls	Fatty Acids and Conjugates	M+FA-H	C23H44O2	40.9	19	-2.77584	99778.7	1667.31	28635.9	60474.6	0.000461319	120104	9110.65	90107.7	107736	137606	100528	42956.1	57795.2	50847.1	59476.1	32400.4	35604.6	7372.03	55950.2	64503	60365
9.34_854.5934m/z	854.593	9.34277	neg	PC(18:3(9Z,12Z,15Z)/20:1(11Z))	HMDB0008209	Unclassified	Unclassified	Unclassified	M+FA-H	C46H84NO8P	40.9	19.5	2.14236	1.78068e+08	1.73102e+08	1.5856e+08	1.30931e+08	2.50353e+08	1.94073e+08	1.70242e+08	1.68403e+08	1.89424e+08	2.195e+08	2.18479e+08	1.46402e+08	1.07681e+08	2.13879e+08	1.97421e+08	1.71689e+08	1.61766e+08	1.06752e+08	1.32347e+08	1.6452e+08	1.41691e+08
0.82_137.0687m/z	137.069	0.81865	pos	3-Amino-2-piperidone	HMDB0000323	Organic acids and derivatives	Carboxylic acids and derivatives	Amino acids, peptides, and analogues	M+Na	C5H10N2O	40.9	8.23	1.24837	21713.1	26576.8	27269.8	25229.6	31757.7	11687.1	40445.5	18793.9	48516.4	36946.7	30349.8	21097.3	21762.2	18669.4	7408.73	38329.5	30659.8	46101.7	30731	26915.7	30300
1.08_137.0822m/z	137.082	1.0842	pos	Imidazole	HMDB0001525	Organoheterocyclic compounds	Azoles	Imidazoles	2M+H	C3H4N2	40.9	5.04	0.460951	10398.2	53400.4	68244.9	11895.1	12281.9	54830.7	6305.29	46392.7	17675.3	14687.1	16125.8	8532.17	7606.41	69398.5	50265.9	11944.7	52045	75267.4	13879.4	6394.12	11726.8
1.68_251.0775m/z	251.078	1.68448	neg	Deoxyinosine	3383	Nucleosides, nucleotides, and analogues	Purine nucleosides	Purine 2'-deoxyribonucleosides	M-H	C10H12N4O4	40.9	14.7	-4.11299	189994	212892	91829	218421	44761.6	8169.22	45983.7	25270.7	231884	30227.9	49742.1	7441.93	11146.7	36974.8	51526	29780.1	139161	76968.2	74513	77641	76382.4
10.08_175.1331m/z	175.133	10.0806	pos	9-hydroxy pelargonic acid	35410	Lipids and lipid-like molecules	Fatty Acyls	Fatty Acids and Conjugates	M+H	C9H18O3	40.9	12.8	1.09701	27844.1	25136.3	23120.6	19885.4	29150.2	29288.5	27304.7	28019.8	23884	39431	29906.3	28083.9	27609.1	37980.8	32859.4	29069.5	29575	23055.8	26873.9	25595.1	26594.3
10.18_787.5423m/z	787.542	10.1797	pos	PG(a-13:0/i-22:0)	HMDB0116652	Lipids and lipid-like molecules	Glycerophospholipids	Glycerophosphoglycerols	M+Na	C41H81O10P	40.9	18	-4.8313	230349	282162	188849	225596	203598	230781	321938	260930	191550	165379	213236	202475	235772	211770	196159	280470	327663	258313	210918	159641	181433
12.65_685.4460m/z	685.446	12.6467	pos	17-Hydroxymethylethisterone	HMDB0060710	Lipids and lipid-like molecules	Steroids and steroid derivatives	Androstane steroids	2M+H	C22H30O3	40.9	8.46	-0.401104	177466	327802	688513	229931	281816	472144	298940	345566	1.01329e+06	28935.6	146104	562805	61488.9	45310.3	73240.9	335282	597019	606985	148893	138627	150305
2.85_205.0868m/z	205.087	2.84587	neg	(2RS,5RS)-(E)-2-(2-Phenylethenyl)-1,3-dioxan-5-ol	HMDB0031973	Benzenoids	Benzene and substituted derivatives	Styrenes	M-H	C12H14O3	40.9	13.9	-1.02353	63407	63059.5	46487.9	71586.5	73057.7	54931.8	63771	78516.3	72568.2	81108	85553.3	61767.8	102273	79394.9	55232.4	80595.5	61482	63831.7	75115.3	68828.8	71108.7
3.35_291.1337m/z	291.134	3.34765	neg	Phenylbutyrylglutamine	HMDB0011687	Organic acids and derivatives	Carboxylic acids and derivatives	Amino acids, peptides, and analogues	M-H	C15H20N2O4	40.9	15	-4.52688	95154	24107.9	291064	121309	2620.39	288815	99449.1	161568	105997	34320.9	38924.4	149027	10924.7	68570.6	109300	42185.2	56677.8	97400.3	93691.6	99333	92358.3
3.39_225.0764m/z	225.076	3.38575	neg	Coniferyl alcohol	HMDB0012915	Benzenoids	Phenols	Methoxyphenols	M+FA-H	C10H12O3	40.9	17.8	-2.68901	1152.54	0.000461319	4503.64	3659.62	0.000461319	2865.02	911.971	2229.98	2871.01	15634.8	6945.28	4074.11	0.000461319	1894.04	0.000461319	0.000461319	622.378	1406.5	2406.22	2144.49	2332.04
3.70_738.5099m/z	738.51	3.70468	neg	PE(18:0/18:4(6Z,9Z,12Z,15Z))	HMDB0008997	Lipids and lipid-like molecules	Glycerophospholipids	Glycerophosphoethanolamines	M-H	C41H74NO8P	40.9	16.7	2.69253	3.66333e+06	4.01888e+06	3.35318e+06	2.79632e+06	2.42198e+06	3.95562e+06	3.21697e+06	3.92895e+06	3.42267e+06	4.53051e+06	4.90396e+06	5.24363e+06	5.96191e+06	4.36471e+06	4.25877e+06	4.47047e+06	4.25833e+06	3.92485e+06	4.86265e+06	4.69979e+06	4.55838e+06
3.70_810.5687m/z	810.569	3.69705	neg	PS(17:2(9Z,12Z)/22:0)	LMGP03010303	Lipids and lipid-like molecules	Glycerophospholipids	Glycerophosphoserines	M-H2O-H	C45H84NO10P	40.9	23.1	3.98169	431358	470877	367521	673341	456065	437239	534685	373753	367699	245123	237598	188972	578794	427978	487656	365629	288849	258519	569531	442163	485173
6.08_584.3579m/z	584.358	6.0822	neg	PS(O-20:0/0:0)	LMGP03060001	Lipids and lipid-like molecules	Glycerophospholipids	Glycerophosphoserines	M+FA-H	C26H54NO8P	40.9	17	1.82883	141402	132268	130371	144940	179301	158038	179709	182101	209560	192656	197539	175659	204230	180953	159900	184474	186714	190048	190172	182439	190087
6.82_131.0859m/z	131.086	6.81662	pos	2,4,6,8-decatetraenal	LMFA06000061	Lipids and lipid-like molecules	Fatty Acyls	Fatty aldehydes	M+H-H2O	C10H12O	40.9	15.6	2.46701	14661.6	13865.7	16235.9	14185.2	15788.6	18354	14394.3	15690.6	18985.9	20369.4	22586.7	14697.3	12647.4	16473.4	18036.9	15218.6	19085.2	22200.6	18905.1	19552.3	19830.1
7.56_510.3934m/z	510.393	7.5596	pos	Lyso-PAF C-18	43411	Unclassified	Unclassified	Unclassified	M+H	C26H56NO6P	40.9	11	3.06682	1.72275e+06	1.49275e+06	2.27411e+06	2.34231e+06	1.91541e+06	2.17959e+06	1.75087e+06	2.4252e+06	2.04189e+06	2.1961e+06	1.68375e+06	2.12679e+06	3.71398e+06	3.34039e+06	2.22895e+06	2.12903e+06	1.92495e+06	2.0976e+06	2.40002e+06	2.40547e+06	2.51166e+06
7.65_444.3114m/z	444.311	7.64558	neg	3-hydroxyarachidonoylcarnitine	LMFA07070036	Lipids and lipid-like molecules	Fatty Acyls	Fatty esters	M-H2O-H	C27H45NO5	40.9	16.3	-1.07574	33058.5	190587	166774	64239.5	85754.8	25960	186623	8359.89	32693.8	1332.87	0.000461319	2276.56	77838.4	18555.4	138838	106288	28104.1	76521.7	67188.9	61562.8	65477.8
8.31_256.1696m/z	256.17	8.30938	pos	alpha-Terpinyl anthranilate	HMDB0038051	Lipids and lipid-like molecules	Prenol lipids	Monoterpenoids	M+H-H2O	C17H23NO2	40.9	6.65	-0.0270176	251750	308003	370388	375218	338458	431025	403427	413690	302867	334828	324834	325764	340047	358975	320172	292032	362206	278599	333630	311854	300161
8.51_167.1272m/z	167.127	8.51313	pos	Homoagmatine	HMDB0031505	Organic nitrogen compounds	Organonitrogen compounds	Guanidines	M+Na	C6H16N4	40.9	8.84	3.35784	23824.6	23550.9	19987.2	19599.6	20901.1	30853.7	27395.4	28741	22933	20287.2	22440.9	14020.6	18062.1	19170.3	26490.4	16133	22817.5	12070.3	14485.2	20992.5	17347.1
8.76_760.5153m/z	760.515	8.75565	neg	PS(15:0/19:1(9Z))	LMGP03010149	Lipids and lipid-like molecules	Glycerophospholipids	Glycerophosphoserines	M-H	C40H76NO10P	40.8	17.5	2.48207	150978	344728	301060	127781	460873	495305	358920	382291	421099	280894	334223	331541	267261	399914	358206	363987	264530	335070	372533	411195	412366
9.51_137.1071m/z	137.107	9.51488	pos	Phenelzine	HMDB0014918	Benzenoids	Benzene and substituted derivatives	Unclassified	M+H	C8H12N2	40.8	8.88	-1.65017	14844.4	17979.7	19337	19455.8	17815.8	22698.4	23822	24344.6	22712.4	27586.2	25417.7	21247.6	26520.1	22249.6	30163.8	21313.1	22758.8	23647	23322.1	18076	21966.1
9.62_774.6057m/z	774.606	9.61617	pos	MGDG(16:0/18:1(9Z))	LMGL05010025	Lipids and lipid-like molecules	Glycerolipids	Glycosyldiradylglycerols	M+NH4	C43H80O10	40.8	29	-4.38234	79978.2	105970	58457.4	39959.4	34430.2	138182	86032.7	120869	81338	108932	134268	167662	216655	208320	207521	248747	157280	129042	110990	197024	147474
9.76_898.5819m/z	898.582	9.76198	neg	PS(19:0/22:4(7Z,10Z,13Z,16Z))	LMGP03010478	Lipids and lipid-like molecules	Glycerophospholipids	Glycerophosphoserines	M+FA-H	C47H84NO10P	40.8	8.71	0.494453	3.71167e+07	3.76527e+07	2.96439e+07	3.42183e+07	3.64317e+07	3.44295e+07	3.94356e+07	4.16088e+07	3.74543e+07	4.63878e+07	4.6114e+07	4.11557e+07	3.4577e+07	4.02653e+07	3.57881e+07	4.09205e+07	3.6196e+07	3.82584e+07	3.29186e+07	3.70381e+07	3.38394e+07
0.87_160.0607m/z	160.061	0.871317	neg	Fructosamine	HMDB0002030	Organic oxygen compounds	Organooxygen compounds	Carbohydrates and carbohydrate conjugates	M-H2O-H	C6H13NO5	40.8	14.2	-4.55701	42766	18370	49872.6	41403.3	6919.93	44925.4	17667.1	53162.1	39759.7	38759.2	35059.1	46468.3	11768	41249.9	32253	22492.2	27221.6	37023.2	29843.8	31955.6	31512.1
10.01_121.0886m/z	121.089	10.0079	pos	Phenylethanolaminium	HMDB0062626	Organic nitrogen compounds	Organonitrogen compounds	Amines	M+H-H2O	C8H12NO+	40.8	6.74	0.306069	25766.7	30317.3	34197.9	30582.5	32736	38325.2	29385	20820.5	38187.8	14615.7	29868.7	25147	21730.4	38008.6	35230.9	29574.1	37717.5	21589	34794.1	23146.1	27963.4
10.14_704.5618m/z	704.562	10.1421	neg	PE(O-18:0/16:0)	LMGP02020094	Lipids and lipid-like molecules	Glycerophospholipids	Glycerophosphoethanolamines	M-H	C39H80NO7P	40.8	23	2.67036	672124	703851	503528	540204	282557	810776	607615	946437	400027	696633	729779	521749	738524	1.11431e+06	990498	809035	726287	529111	815914	1.0159e+06	882179
10.81_781.4977m/z	781.498	10.805	pos	PG(17:0/18:3(9Z,12Z,15Z))	LMGP04010235	Lipids and lipid-like molecules	Glycerophospholipids	Glycerophosphoglycerols	M+Na	C41H75O10P	40.8	24.6	-1.73459	437253	528486	336538	417476	486705	285534	480671	421251	308809	411136	467407	431084	366178	535904	547808	558469	485058	511137	506312	519658	479337
10.84_367.3336m/z	367.334	10.8387	pos	C25:4 Highly branched isoprenoid A	LMPR0105010004	Lipids and lipid-like molecules	Prenol Lipids	Isoprenoids	M+Na	C25H44	40.8	8.65	0.299477	41463.7	27462.3	42797.6	43591	44192	33662.1	36344.9	49657.5	56602.6	66632.8	116380	65033.6	64650.4	70715.3	61265.9	45270.8	56023.5	67734.3	68231.2	52246.8	57960.4
13.08_239.0531m/z	239.053	13.0808	neg	Temozolomide	HMDB0014991	Organoheterocyclic compounds	Imidazotetrazines	Unclassified	M+FA-H	C6H6N6O2	40.8	10.6	-1.565	7976.44	8776.99	6939.63	7089.38	9646.93	7048.69	11302.9	7745.09	13262.3	7923.61	12076.3	10559.3	4152.26	10188.8	5823.97	11433.6	6191.66	7368.38	6472.63	5589.75	6520.93
13.82_738.5106m/z	738.511	13.8183	neg	PE(16:0/20:4(5Z,8Z,11Z,14Z))	HMDB0008937	Lipids and lipid-like molecules	Glycerophospholipids	Glycerophosphoethanolamines	M-H	C41H74NO8P	40.8	16.6	3.63588	8.85502e+06	8.19544e+06	6.60785e+06	5.48887e+06	1.00592e+07	6.97551e+06	8.76345e+06	7.60096e+06	1.06364e+07	1.06889e+07	1.10825e+07	1.11383e+07	8.3542e+06	8.7593e+06	8.70626e+06	8.86281e+06	7.68615e+06	9.07961e+06	9.97464e+06	9.93047e+06	9.92049e+06
13.83_509.2897m/z	509.29	13.8274	neg	PG(18:1(9Z)/0:0)	LMGP04050006	Lipids and lipid-like molecules	Glycerophospholipids	Glycerophosphoglycerols	M-H	C24H47O9P	40.8	20.5	2.45653	138347	142544	114991	147061	132985	121207	136359	137417	99745.2	166944	145981	87567.7	122423	140687	177048	140831	145771	127869	122733	146348	137055
2.22_247.1119m/z	247.112	2.21615	pos	Cinnamyl cinnamate	HMDB0033832	Phenylpropanoids and polyketides	Cinnamic acids and derivatives	Cinnamic acid esters	M+H-H2O	C18H16O2	40.8	16.1	0.610026	42661.2	27747.4	32561.5	17120.2	22141.6	26896.6	30903.1	20014.5	82891.9	24957.8	24190.5	30416.4	39058.6	19747.3	25534	43551.6	26904.6	25185.2	52085.8	26376.9	31039.1
2.84_226.0710n	271.069	2.83825	neg	5-Acetylamino-6-formylamino-3-methyluracil	HMDB0011105	Organoheterocyclic compounds	Diazines	Pyrimidines and pyrimidine derivatives	M-H, M+FA-H	C8H10N4O4	40.8	9.68	3.6527	320546	312063	257879	304793	351495	273314	294109	307776	292107	409406	355021	269890	369410	377164	261635	322851	291106	310177	310157	318105	307739
3.51_185.0815m/z	185.082	3.51413	neg	3-Ethyl-2-hydroxy-4-methyl-2-cyclopenten-1-one	HMDB0036176	Organic oxygen compounds	Organooxygen compounds	Carbonyl compounds	M+FA-H	C8H12O2	40.8	8.24	-2.78734	4647.72	3712.69	32461.7	9339.53	3051.39	20044.5	9574.85	7965.83	10800.8	8471.83	3882.06	9052.85	7179.87	5831.48	6231.86	9233.62	9404.35	14429.3	9277.06	8534.85	9468.4
3.51_197.0810m/z	197.081	3.50652	neg	4-ethyl-2,6-dimethoxybenzene-1,3-diol	HMDB0135755	Benzenoids	Phenols	Methoxyphenols	M-H	C10H14O4	40.8	17.6	-4.5607	4028.03	6341.77	19439.8	7888.31	4203.71	13500.4	8409.17	5450.95	4394.9	2622.1	2788.77	4194.75	4805.85	5830.73	6517.02	6652.45	8971.75	12741	8092.51	8135.45	7750.63
3.53_269.0445m/z	269.045	3.52938	neg	7-hydroxy-3-(2,3,4-trihydroxyphenyl)-3,4-dihydro-2H-1-benzopyran-4-one	HMDB0134015	Phenylpropanoids and polyketides	Isoflavonoids	Isoflavans	M-H2O-H	C15H12O6	40.8	21.4	-3.47304	6089.45	2843.45	15148.5	10203.9	14444	25971.8	9945.4	8534.5	12501.5	4061.89	10074.9	10175.7	5381.39	10649.1	2692.93	8203.7	7820.41	12218.3	11819	6193.98	9589.11
4.85_609.3414m/z	609.341	4.85067	neg	PG(22:2(13Z,16Z)/0:0)	LMGP04050027	Lipids and lipid-like molecules	Glycerophospholipids	Glycerophosphoglycerols	M+FA-H	C28H53O9P	40.8	8.66	0.856846	404787	409223	300136	346748	21956.9	52763.5	45031.4	242786	24170.3	61685.3	10711.6	68082.3	28977.6	43512.9	54370.5	83077.4	20165.5	40702	36815.2	35665.5	36302.8
5.87_616.1977m/z	616.198	5.8683	neg	2-amino-4-({1-[(carboxymethyl)-C-hydroxycarbonimidoyl]-2-({2-[3,5-dihydroxy-4-(3-methylbut-2-en-1-yl)phenyl]-1-(2,4-dihydroxyphenyl)-2-hydroxyethyl}sulfanyl)ethyl}-C-hydroxycarbonimidoyl)butanoic acid	HMDB0125574	Organic acids and derivatives	Carboxylic acids and derivatives	Amino acids, peptides, and analogues	M-H2O-H	C29H37N3O11S	40.8	18.1	1.02968	49966.2	14653.7	41929	26983.5	10813.3	33855.4	50311.8	51965.8	62586.7	66930.4	69055	68618.7	18303.3	26282.6	33351.3	25507.6	54836	19254.7	42224.7	36939.9	37447.9
6.32_281.2477m/z	281.248	6.31612	neg	9-methoxy-heptadecanoic acid	LMFA01080014	Lipids and lipid-like molecules	Fatty Acyls	Fatty Acids and Conjugates	M-H2O-H	C18H36O3	40.8	14.4	-3.10783	206634	168409	157283	185875	172688	101135	148800	185644	139225	162946	186911	149795	171541	197708	254440	207394	208886	181257	173492	175725	177607
6.48_667.2793n	666.272	6.484	neg	Neoacrimarine B	HMDB0040385	Organoheterocyclic compounds	Quinolines and derivatives	Benzoquinolines	M-H, M+FA-H	C39H41NO9	40.7	9.63	1.69757	1.60681e+06	1.5919e+06	1.31123e+06	1.44655e+06	1.62993e+06	1.20177e+06	1.42531e+06	1.5856e+06	1.36181e+06	1.48187e+06	1.53471e+06	1.28099e+06	1.57102e+06	1.50253e+06	1.64713e+06	1.53633e+06	1.74343e+06	1.54704e+06	1.46285e+06	1.46327e+06	1.4625e+06
6.75_632.2773m/z	632.277	6.75172	pos	Rutacridone	HMDB0033852	Organoheterocyclic compounds	Quinolines and derivatives	Benzoquinolines	2M+NH4	C19H17NO3	40.7	12.8	2.91061	56131.5	49360	49733.8	56370.9	68208.6	67843.4	65280.7	73130.3	70340.8	73919.2	61882.6	72999.6	84912.5	72940.4	64184.7	60537.6	72294.9	65051.2	67155.9	73276.3	74562.9
7.75_352.3211m/z	352.321	7.75313	pos	N-Stearoyl GABA	HMDB0062341	Organic acids and derivatives	Carboxylic acids and derivatives	Amino acids, peptides, and analogues	M+H-H2O	C22H43NO3	40.7	10.6	0.165989	80751.8	71576.4	86329.5	84510	83109.3	91058.7	80138.5	93021	82635.5	91747	92343.4	96595.2	91157.7	81974.3	79498.3	101798	84787.1	115243	106590	107897	113865
7.83_703.5436m/z	703.544	7.83065	pos	AS 1-1	HMDB0032794	Lipids and lipid-like molecules	Sphingolipids	Glycosphingolipids	M+NH4	C38H71NO9	40.7	31.3	-4.48891	539506	511636	336673	411331	319895	217764	465033	306575	183478	283086	361996	180237	43605.4	256781	261642	180295	240325	235979	152460	219573	210163
8.83_585.4871m/z	585.487	8.8252	neg	Chatenaytrienin 3	HMDB0031905	Lipids and lipid-like molecules	Fatty Acyls	Fatty alcohols	M+FA-H	C37H64O2	40.7	17.9	-3.15621	214299	345754	346239	228038	227441	183932	347450	139750	218863	152351	162326	135663	292025	167921	397018	272952	225620	245906	259721	252282	254836
8.90_790.5964m/z	790.596	8.89665	pos	PG(P-20:0/17:2(9Z,12Z))	LMGP04030066	Lipids and lipid-like molecules	Glycerophospholipids	Glycerophosphoglycerols	M+NH4	C43H81O9P	40.7	34.2	1.02257	48355.1	62161.9	95653.6	84909.1	66033.4	55824.8	96806.5	79283.6	84693.5	40000.4	69054.8	76130.1	85050.4	102172	89999.3	66401.4	108235	86255.6	83808.2	78988.8	87076.4
8.96_717.5326n	762.511	8.96372	neg	PE(18:1(11Z)/16:0)	HMDB0009022	Lipids and lipid-like molecules	Glycerophospholipids	Glycerophosphoethanolamines	M-H, M+FA-H	C39H76NO8P	40.7	14.4	2.46295	2.92829e+07	2.97244e+07	2.54635e+07	2.24e+07	2.13902e+07	3.18906e+07	2.51336e+07	2.79246e+07	2.54554e+07	3.56331e+07	3.62252e+07	4.24307e+07	3.97327e+07	2.86367e+07	2.74005e+07	3.48756e+07	3.07328e+07	3.64582e+07	3.94773e+07	3.47616e+07	3.65705e+07
8.99_851.6378m/z	851.638	8.98713	neg	TG(12:0/17:2(9Z,12Z)/20:5(5Z,8Z,11Z,14Z,17Z))[iso6]	LMGL03013432	Lipids and lipid-like molecules	Glycerolipids	Triradylglycerols	M+FA-H	C52H86O6	40.7	51.4	-3.55946	67322.7	62287	72687.4	76175.4	80165.1	81219.7	81400.7	60867.5	70101.5	77241	74589	63960.7	66997	118399	104171	58184.6	57548.7	43175.8	58469.2	66789	59962.3
9.39_839.6030m/z	839.603	9.389	pos	DG(8:0/12:0/0:0)	HMDB0092903	Lipids and lipid-like molecules	Glycerolipids	Diradylglycerols	2M+K	C23H44O5	40.7	10.3	2.64955	361912	485688	325040	173381	227481	664768	373910	345465	330098	460035	390271	268294	515416	500940	337764	296712	500165	345801	300556	437342	359791
9.60_561.3800m/z	561.38	9.60293	neg	22-Acetylpriverogenin B	HMDB0034645	Lipids and lipid-like molecules	Prenol lipids	Triterpenoids	M+FA-H	C32H52O5	40.7	7.29	0.595759	873667	770931	952876	953508	1.23677e+06	1.1189e+06	1.05878e+06	854596	839797	648919	576532	529808	774067	877793	711844	523349	603486	487100	922518	839505	875404
9.91_283.1680m/z	283.168	9.90783	pos	Falcarindiol	HMDB0033941	Lipids and lipid-like molecules	Fatty Acyls	Fatty alcohols	M+Na	C17H24O2	40.7	15.7	4.46782	371780	416993	395803	370803	402199	448522	528841	266975	380556	499816	392840	380162	455621	289368	429391	388963	494171	520997	434613	396662	403244
9.98_550.4183n	568.428	9.98058	pos	alpha-Echinenone/ Phoenicopterone	LMPR01070081	Lipids and lipid-like molecules	Prenol Lipids	Isoprenoids	M+H, M+NH4	C40H54O	40.7	9.08	1.43518	6.94795e+06	4.0581e+06	6.50757e+06	4.55542e+06	4.55068e+06	4.06522e+06	3.68436e+06	4.35771e+06	2.32502e+06	5.1802e+06	3.43775e+06	1.74716e+06	4.54639e+06	5.36707e+06	4.10693e+06	4.519e+06	1.98811e+06	2.354e+06	4.00477e+06	4.03066e+06	4.08614e+06
0.73_123.0443m/z	123.044	0.734833	pos	1-Methylpyrrolinium	HMDB0060253	Organoheterocyclic compounds	Pyrrolines	Unclassified	M+K	C5H10N+	40.7	5.86	-2.28443	414347	476034	154488	434437	372286	520420	433553	320765	321415	585770	385462	291948	404691	531961	517823	485536	595865	577859	383284	397187	448977
10.18_720.5979m/z	720.598	10.1797	pos	SM(d16:1/18:0)	LMSP03010042	Lipids and lipid-like molecules	Sphingolipids	Phosphosphingolipids	M+NH4	C39H79N2O6P	40.7	14.6	-4.97143	3.99381e+06	4.27094e+06	3.37524e+06	3.64629e+06	2.50562e+06	5.53908e+06	4.56234e+06	6.23982e+06	3.64238e+06	5.18585e+06	5.21286e+06	5.34488e+06	6.91814e+06	9.51531e+06	8.50231e+06	7.3994e+06	6.52263e+06	5.1804e+06	5.93279e+06	7.56978e+06	6.83301e+06
10.19_250.1809m/z	250.181	10.1887	pos	Germacrone-13-al	HMDB0036881	Lipids and lipid-like molecules	Prenol lipids	Sesquiterpenoids	M+NH4	C15H20O2	40.7	11	3.31786	44914.7	51132.5	50372.7	64706.5	63350.1	72878.5	71305.9	59576.8	71849.8	77786.9	74931.9	71682.5	69875.3	68573.2	70792.5	64150.9	77214.8	80731.5	67995.3	74192.7	75497.6
11.07_453.2737m/z	453.274	11.0692	pos	14alpha-Hydroxy-4beta-deoxypaxilline	HMDB0040979	Organoheterocyclic compounds	Naphthopyrans	Unclassified	M+NH4	C27H33NO4	40.7	22.6	-2.44121	66539.6	99344.7	92346.6	97572.8	44901.7	63873.7	65752.6	53259.1	64175	117145	163167	46411.8	84435.9	109465	155667	121695	135083	67313.4	123178	85767.7	106840
11.60_830.5153m/z	830.515	11.597	pos	Glabrin C	HMDB0033612	Organic acids and derivatives	Carboxylic acids and derivatives	Amino acids, peptides, and analogues	M+NH4	C41H64N8O9	40.7	21.8	2.30404	177050	122055	81787.6	178056	160976	107767	145521	149582	88115.5	208963	127777	92015.3	182113	227736	199856	136084	115485	129275	193886	148700	148652
11.66_579.5013m/z	579.501	11.6616	neg	Reticulatamol	HMDB0041023	Lipids and lipid-like molecules	Fatty Acyls	Fatty alcohols	M+FA-H	C35H66O3	40.7	39.2	3.59721	49647.4	14488.3	11675.4	42997.9	42514.1	91905.6	16904	46245.6	21038.7	125969	90470.4	3506.51	49579.1	105679	90735.8	73782.9	10320.4	14563.6	52325.5	57445.4	56231.7
12.39_663.3796m/z	663.38	12.3877	pos	Tetrahydrogestrinone	HMDB0004626	Lipids and lipid-like molecules	Steroids and steroid derivatives	Estrane steroids	2M+K	C21H28O2	40.7	23.4	-2.33128	226675	396340	379849	340004	254071	441698	294384	359591	358401	117385	236420	302056	189931	162960	178240	256311	316262	423996	216909	286503	259396
13.76_149.1305m/z	149.131	13.7555	pos	1-Nonene	HMDB0031270	Hydrocarbons	Unsaturated hydrocarbons	Unsaturated aliphatic hydrocarbons	M+Na	C9H18	40.7	9.93	3.77423	16112.2	18176.2	17286.5	21021.9	24353.9	22741.8	19000.2	17427.5	24706.8	17770.7	17917.4	25768.9	23063.2	18560.3	17049.3	26358.7	24504.1	29333.9	21832.5	19882.9	21551.5
13.95_847.5754m/z	847.575	13.9463	neg	PC(MonoMe(11,3)/MonoMe(11,5))	HMDB0061441	Lipids and lipid-like molecules	Glycerophospholipids	Glycerophosphocholines	M-H2O-H	C48H85NO10P+	40.7	19.4	2.40376	307644	288334	215757	273073	320638	273687	319658	295158	262340	374184	337697	306993	377658	402252	399522	347523	286496	342559	319194	332186	335298
2.69_184.0607m/z	184.061	2.69465	neg	N-acetyl-L-2-aminoadipate(2-)	HMDB0062715	Organic acids and derivatives	Carboxylic acids and derivatives	Amino acids, peptides, and analogues	M-H2O-H	C8H13NO5	40.7	17	-4.19229	8005	0.000461319	20481.4	6140.82	0.000461319	18804.5	541.914	10779.3	10065.7	2933.81	8561.9	4892.92	0.000461319	9053.18	0.000461319	0.000461319	4259.12	10480.3	4733.49	5105.19	4893.35
2.80_136.0626m/z	136.063	2.80058	pos	4-(Hydroxymethyl)benzenediazonium(1+)	88549	Benzenoids	Benzene and substituted derivatives	Benzyl alcohols	M+H	C7H7N2O+	40.6	7.65	-3.82842	30009	34732.1	107219	56940.6	52936	86453.7	44541.4	112760	34890.8	103400	69692.9	128057	41422.2	80450.1	102972	62604.6	57516.1	46250.1	37222.7	70724.4	62566
3.31_216.1237m/z	216.124	3.30955	neg	Propionylcarnitine	HMDB0000824	Lipids and lipid-like molecules	Fatty Acyls	Fatty acid esters	M-H	C10H19NO4	40.6	7.17	-2.20603	8111.19	11333.5	26801.4	9036.21	6207.56	7957.53	19939.2	4048.23	7516.22	9531.95	15093.8	9715.46	5103.1	5817.67	11295.3	4983.51	6928.21	7912.75	12079	8051.31	9693.83
3.37_371.1239m/z	371.124	3.37052	neg	Abu-HoPhe-OH	65350	Unclassified	Unclassified	Unclassified	M-H	C19H20N2O6	40.6	16.7	-2.49642	17627	4501.84	14304	35225.5	5386.07	59881.4	5525.97	21151.4	8222.28	1180.38	4015.8	5319.65	5156.96	12216.5	1836.78	3758.21	21030.2	36052	14381.9	10751.3	13697.6
3.63_848.6011m/z	848.601	3.62847	neg	PS(O-16:0/22:1(11Z))	LMGP03020015	Lipids and lipid-like molecules	Glycerophospholipids	Glycerophosphoserines	M+FA-H	C44H86NO9P	40.6	19.9	-1.45356	242719	281642	268992	222358	299835	325974	354572	286011	308948	350709	396233	383589	406299	390466	393501	399707	380265	402118	283913	354409	346470
3.76_830.5920m/z	830.592	3.75802	neg	PC(18:0/18:2(9Z,12Z))	HMDB0008039	Lipids and lipid-like molecules	Glycerophospholipids	Glycerophosphocholines	M+FA-H	C44H84NO8P	40.6	30.1	0.377199	3.17922e+07	3.41334e+07	2.09395e+07	1.87554e+07	2.10074e+07	2.62197e+07	2.52699e+07	3.56756e+07	2.51154e+07	4.40375e+07	4.63017e+07	4.51213e+07	3.60684e+07	4.03199e+07	3.79728e+07	4.79284e+07	3.35806e+07	3.15395e+07	2.5265e+07	3.64659e+07	2.98028e+07
4.24_183.1017m/z	183.102	4.23577	neg	R-2-Hydroxy-3-methylbutanoic acid 3-Methylbutanoyl	HMDB0031510	Lipids and lipid-like molecules	Fatty Acyls	Fatty acid esters	M-H2O-H	C10H18O4	40.6	14.4	-4.71348	70166.8	10331.7	27263.4	40013.7	5043.28	44213.5	6343.24	70652.5	78351.7	69778.6	77902.3	142162	30434.1	45506.4	37859.3	35415.7	33659.4	16945.9	43999.1	44625	43739.6
4.89_179.0915m/z	179.092	4.8899	pos	L-(-)Sorbose	3317	Unclassified	Unclassified	Unclassified	M+H	C7H14O5	40.6	13.3	0.811809	30036.5	3334.9	3270.34	6123.6	2422.7	4568.28	3741.11	3578.73	2638.06	13701.1	1730	7954.79	9794.05	3571.37	4663.09	3660.18	5844.38	5774.75	13942.7	8424.52	11002
5.51_359.2215m/z	359.221	5.50633	pos	17-Hydroxy-E4-neuroprostane	HMDB0012601	Unclassified	Unclassified	Unclassified	M+H-H2O	C22H32O5	40.6	6.77	-0.61265	98128.4	72543.6	85700.7	83426.2	79196.7	102833	81428.6	74969.1	99222	82952.9	118794	78630.3	148338	71836.6	78819.2	83181.1	96780.7	65322.7	183227	83214.1	124643
7.42_550.3157m/z	550.316	7.42163	pos	PS(20:2(11Z,14Z)/0:0)	LMGP03050021	Lipids and lipid-like molecules	Glycerophospholipids	Glycerophosphoserines	M+H	C26H48NO9P	40.6	9.35	3.23219	365333	521105	380027	464349	481942	304440	347569	323396	341806	315690	419951	327633	509284	478292	646266	471738	463236	484671	442339	466062	466358
8.00_697.4454m/z	697.445	7.99812	neg	PG(12:0/20:3(8Z,11Z,14Z))	LMGP04010061	Lipids and lipid-like molecules	Glycerophospholipids	Glycerophosphoglycerols	M-H2O-H	C38H69O10P	40.6	5.86	0.528966	341658	365605	303173	412987	267627	142224	276553	272236	240723	281982	180345	147033	342488	286263	336511	339565	224773	267481	282923	275677	276163
8.97_307.2632m/z	307.263	8.97148	neg	20:2(5Z,9Z)	LMFA01030900	Lipids and lipid-like molecules	Fatty Acyls	Fatty Acids and Conjugates	M-H	C20H36O2	40.6	10.1	-3.54246	552167	820426	569173	469498	660666	439575	919797	453152	426569	604092	394613	496377	996370	497142	1.1013e+06	930261	788212	443727	615867	669315	632825
9.13_199.1459m/z	199.146	9.1343	pos	(6E,8E)-4,6,8-Megastigmatriene	HMDB0035180	Hydrocarbons	Unsaturated hydrocarbons	Branched unsaturated hydrocarbons	M+Na	C13H20	40.6	18.8	1.14851	26294	21781.4	21277.9	20938.3	26757.3	20131.6	30858	24494.5	18155.8	29162.2	23003.4	20323.5	25726.3	38496.5	26565.2	28992.9	23462.9	20800.9	23276.9	24607.3	24467.9
9.73_593.4072m/z	593.407	9.73147	neg	cholesteryl beta-D-glucoside	LMST01010173	Lipids and lipid-like molecules	Sterol Lipids	Sterols	M+FA-H	C33H56O6	40.6	12.9	2.29573	261175	250336	363947	189155	385310	278481	278850	204685	344789	240969	219588	329071	245697	231925	271439	179659	170517	284264	301022	280412	284868
9.76_157.1467m/z	157.147	9.75597	pos	(2S,4R,5S)-Muscarine	HMDB0029936	Organic oxygen compounds	Organooxygen compounds	Carbohydrates and carbohydrate conjugates	M+H-H2O	C9H20NO2+	40.6	12.7	3.47696	1088.05	4716.73	2438.74	14181.1	5846.2	12200.9	15503.1	12686.7	15638	16535.6	14735.9	16839	10059.5	14275.5	17781.5	6124.37	14851	14984.5	13269.3	13450.6	13062.8
9.87_323.2720m/z	323.272	9.87122	pos	Cystophorene	HMDB0030944	Hydrocarbons	Unsaturated hydrocarbons	Olefins	2M+Na	C11H18	40.6	9.49	3.64442	21677.4	35575.8	27392.5	35079.2	27091.5	32970.4	27876.8	32821.1	38323.2	28542.9	26436.4	28941.4	30729.1	31426.7	31898.2	24134.2	29451	26200.9	32225.3	27702.8	28779.4
9.91_198.1496m/z	198.15	9.90783	pos	7E,10-undecadien-4-olide	LMFA07040065	Lipids and lipid-like molecules	Fatty Acyls	Fatty esters	M+NH4	C11H16O2	40.6	8.87	3.86059	32395.9	33125.2	36719	42836.3	36233.1	31465.7	43131.5	34974.5	34620.3	31093.1	47535.9	41954.1	33555.1	44744.6	44249.2	38604.5	41643.8	43980.6	24498.4	41994.8	33343
0.51_232.1663m/z	232.166	0.511633	neg	Hypusine	HMDB0011140	Organic acids and derivatives	Carboxylic acids and derivatives	Amino acids, peptides, and analogues	M-H	C10H23N3O3	40.6	15.7	-1.37747	1788.48	1103.44	552.907	4041.73	0.000461319	2631.89	745.523	5169.33	438.157	3557.29	3365.93	2921.94	815.126	3654.25	704.906	2091.09	3082.46	2400.34	1350.08	2525.07	2063.06
0.78_281.0308m/z	281.031	0.779883	neg	O-Phosphoethanolamine	HMDB0000224	Organic acids and derivatives	Organic phosphoric acids and derivatives	Phosphate esters	2M-H	C2H8NO4P	40.6	4.58	-0.458134	241300	284028	196697	302309	181344	339627	204032	180267	226011	273022	385885	271862	129423	291237	356071	274175	260283	250144	253136	261087	248320
10.09_158.0959m/z	158.096	10.0896	pos	5-Phenyl-1,3-pentadiyne	HMDB0032948	Benzenoids	Benzene and substituted derivatives	Unclassified	M+NH4	C11H8	40.6	7.5	-4.07683	23347.3	22801.6	28228.7	33382.4	30564.5	30354.2	29707.9	33567.7	30764.6	37829.1	35823.4	33826	36654.7	36270.8	38552.5	35577.1	41665.5	34766.2	30406.9	32456.8	34027.5
13.39_138.0195m/z	138.019	13.3932	neg	6-Hydroxynicotinic acid	HMDB0002658	Organoheterocyclic compounds	Pyridines and derivatives	Pyridinecarboxylic acids and derivatives	M-H	C6H5NO3	40.6	4.47	-1.45967	98453.4	99016	101351	98753.8	105604	103655	100127	101276	104107	83779.2	86007.9	95596.4	82077.3	80619.6	79750	97541.9	95449.8	98041.8	87323.3	88848	88645
5.86_600.2038m/z	600.204	5.86068	neg	2-amino-4-({1-[(carboxymethyl)-C-hydroxycarbonimidoyl]-2-[(2-{3,5-dihydroxy-4-[(1E)-3-methylbut-1-en-1-yl]phenyl}-2-hydroxy-1-(4-hydroxyphenyl)ethyl)sulfanyl]ethyl}-C-hydroxycarbonimidoyl)butanoic acid	HMDB0129016	Organic acids and derivatives	Carboxylic acids and derivatives	Amino acids, peptides, and analogues	M-H2O-H	C29H37N3O10S	40.6	9.92	2.72192	796318	908959	728437	662267	851813	597786	766817	784969	832964	708287	696090	604771	736836	625278	742930	713041	849215	645975	708988	695895	701169
7.42_301.2160m/z	301.216	7.41707	neg	Eicosapentaenoic acid	HMDB0001999	Lipids and lipid-like molecules	Fatty Acyls	Fatty acids and conjugates	M-H	C20H30O2	40.6	10.2	-4.42468	1.04014e+06	1.02612e+06	1.13028e+06	1.11706e+06	833311	435528	1.25705e+06	851208	792725	841830	717883	782852	891217	613658	1.34288e+06	1.31831e+06	1.15671e+06	915728	926177	918247	920862
8.13_649.4443m/z	649.444	8.13052	neg	10-Nitrolinoleic acid	HMDB0005049	Lipids and lipid-like molecules	Fatty Acyls	Lineolic acids and derivatives	2M-H	C18H31NO4	40.6	14.9	1.48046	180354	191387	209177	188419	145681	143639	246250	160300	229874	186606	191145	186808	224901	112231	249581	194067	142325	148517	205091	178627	188449
8.29_256.2057m/z	256.206	8.29105	pos	N-Isobutyl-2,4,8,10,12-tetradecapentaenamide	HMDB0031184	Lipids and lipid-like molecules	Fatty Acyls	Fatty amides	M+H-H2O	C18H27NO	40.6	4.8	-0.848004	358897	224281	314850	254466	311065	331119	237396	303299	289477	244463	250939	251785	225685	280375	284788	292326	260782	183117	232239	312922	270970
8.44_687.5452m/z	687.545	8.44052	neg	PE-Cer(d14:1(4E)/22:0)	LMSP03020008	Lipids and lipid-like molecules	Sphingolipids	Phosphosphingolipids	M-H	C38H77N2O6P	40.6	6.29	0.826689	4.85754e+07	4.84039e+07	3.82103e+07	4.47429e+07	4.58763e+07	5.13053e+07	5.43852e+07	4.50757e+07	4.7512e+07	4.59894e+07	4.67077e+07	4.30659e+07	4.5459e+07	5.54957e+07	5.19089e+07	4.98227e+07	4.00843e+07	4.17385e+07	4.38304e+07	4.99803e+07	4.51683e+07
8.61_153.1145m/z	153.114	8.61125	pos	N-methylphenylethanolaminium	HMDB0062808	Organic nitrogen compounds	Organonitrogen compounds	Amines	M+H	C9H14NO+	40.6	6.11	-2.33189	28035.9	20777.3	35662.1	25256.2	32486.6	25721.2	25082	30745.9	32750.1	26523.7	31221.6	24119.6	25671	27598.2	31973.5	24738.7	30177.1	25456.9	24655	33218.3	28961.3
9.22_569.2854m/z	569.285	9.22345	pos	N-Acetyl desmethyl frovatriptan	HMDB0061158	Organoheterocyclic compounds	Indoles and derivatives	Carbazoles	2M+Na	C15H19N3O2	40.6	6.67	1.35812	145638	73964.2	82486.7	80282.2	83591	102446	65610.1	52440.6	26714.9	64906.2	54955.1	10222.2	48713.7	54769.1	57703.6	52228.7	26199.8	20915.2	64786	56280.5	59881.7
9.25_823.5692m/z	823.569	9.2512	neg	PI(O-16:0/18:0)	LMGP06020081	Lipids and lipid-like molecules	Glycerophospholipids	Glycerophosphoinositols	M-H	C43H85O12P	40.6	15.1	-1.66716	115595	116657	87952	95830.3	107788	99933.8	108208	112947	106083	110885	118224	114656	90170.1	115641	105620	115248	124700	136996	114863	103010	104547
0.78_119.0495m/z	119.049	0.78055	pos	3-(5-Methyl-2-furyl)prop-2-enal	HMDB0032400	Organoheterocyclic compounds	Heteroaromatic compounds	Unclassified	M+H-H2O	C8H8O2	40.5	10.4	2.31628	46017.8	42088.3	40440.6	35774.8	31974.8	231964	46538.3	205605	31417.9	45087.6	44615.1	63564.3	29583.9	257413	186331	54270	70352	58639.2	54241.4	47110.7	58668.1
10.06_239.0675m/z	239.067	10.0582	neg	Ribothymidine	HMDB0000884	Nucleosides, nucleotides, and analogues	Pyrimidine nucleosides	Unclassified	M-H2O-H	C10H14N2O6	40.5	8.03	0.566817	17198.6	17682.3	13086.7	13787.6	16398.3	17042.7	15560.7	17274.3	14652.4	14043.5	17321.4	15285.7	15101.6	14429.4	16340.7	16854.4	14659.5	16866.4	17207.4	14134.6	15370.5
10.67_788.6176m/z	788.618	10.6745	pos	PC(14:0/22:1(13Z))	HMDB0007887	Unclassified	Unclassified	Unclassified	M+H	C44H86NO8P	40.5	10.7	1.52862	2.50857e+07	2.727e+07	2.2552e+07	1.03079e+07	8.46021e+06	5.65669e+07	1.52133e+07	5.17151e+07	1.23064e+07	2.99693e+07	3.19742e+07	6.26691e+07	1.02668e+08	6.03179e+07	5.27732e+07	9.94812e+07	6.51669e+07	8.55689e+07	3.092e+07	6.55128e+07	6.37986e+07
10.74_304.2637m/z	304.264	10.745	pos	Anandamide (18:3, n-6)	LMFA08040003	Lipids and lipid-like molecules	Fatty Acyls	Fatty amides	M+H-H2O	C20H35NO2	40.5	9.52	0.733509	239086	252946	284182	327015	338236	376276	344277	312587	348049	373482	342738	359782	354554	318069	322635	308967	372481	358671	327568	310863	329481
10.75_118.0649m/z	118.065	10.7536	pos	Benzeneacetonitrile	HMDB0034171	Benzenoids	Benzene and substituted derivatives	Benzyl cyanides	M+H	C8H7N	40.5	6.91	-2.13073	17205.3	22248.9	20451.9	27892.5	31741.8	32949.5	34451.1	30179.4	37490	41958	36498	32531.1	33852.7	34805.2	34104.5	44744.5	28408.4	45434.1	23679.2	32958.9	30882.8
10.80_789.5822m/z	789.582	10.7966	pos	PA(20:4(8Z,11Z,14Z,17Z)/24:1(15Z))	HMDB0115197	Lipids and lipid-like molecules	Glycerophospholipids	Glycerophosphates	M+H-H2O	C47H83O8P	40.5	12.9	3.65028	409192	436845	301106	144681	170781	346939	272867	493284	216387	398679	285633	433024	369696	462979	363103	279584	358488	310156	226268	406959	326615
11.23_111.0892m/z	111.089	11.2314	pos	Putrescine	HMDB0001414	Organic nitrogen compounds	Organonitrogen compounds	Amines	M+Na	C4H12N2	40.5	3.1	-0.675911	7507.43	6467.84	6133.48	8775.47	9679.75	11395.9	11095.2	9720.75	10235.3	11799.1	9752.34	12238.1	8572.63	11963.8	12356.6	12706.7	8698.61	11338	9863.43	12920.7	12123.6
12.33_758.4918m/z	758.492	12.3339	pos	PS(16:0/16:0)	HMDB0000614	Lipids and lipid-like molecules	Glycerophospholipids	Glycerophosphoserines	M+Na	C38H74NO10P	40.5	14.4	-3.28422	1.74629e+06	1.43946e+06	1.48303e+06	1.5965e+06	1.32886e+06	1.54262e+06	1.57982e+06	1.47072e+06	1.14038e+06	1.83772e+06	1.71303e+06	1.57761e+06	1.84894e+06	1.78054e+06	1.71232e+06	1.16817e+06	1.19656e+06	1.29232e+06	1.78204e+06	1.75145e+06	1.78177e+06
13.19_282.1912m/z	282.191	13.1856	pos	Hexyl glucoside	HMDB0031688	Lipids and lipid-like molecules	Fatty Acyls	Fatty acyl glycosides	M+NH4	C12H24O6	40.5	5.92	0.459929	79128.8	88054.2	88678.1	107218	116499	106810	80646.9	107092	123295	63431.2	88918	90743.7	72095.7	60037.5	67870.4	78020.3	116755	97427.5	64907.1	72543	72855.3
13.82_790.6158m/z	790.616	13.8183	neg	PE(O-20:0/22:4(7Z,10Z,13Z,16Z))	LMGP02020088	Lipids and lipid-like molecules	Glycerophospholipids	Glycerophosphoethanolamines	M-H2O-H	C47H88NO7P	40.5	13.3	4.71471	57728.8	66198.2	62108.7	60958.1	54631.4	65213	59358.5	55664.7	57524.4	32972.9	38717.3	36209.4	49659.7	58875.5	44445.2	50400.4	36040.9	30781.7	49244.7	48874.9	46727.4
13.87_764.5558m/z	764.556	13.8653	pos	PC(18:4(6Z,9Z,12Z,15Z)/P-18:1(11Z))	HMDB0008260	Lipids and lipid-like molecules	Glycerophospholipids	Glycerophosphocholines	M+H	C44H78NO7P	40.5	20.2	-4.03771	98503.1	62200.6	44620.2	49397.1	76314.9	55308.7	91489.4	75194.2	89953.9	132795	100066	181585	151288	119761	113218	129112	89986.5	117159	112570	98029.5	109819
2.82_258.9916m/z	258.992	2.81538	neg	2-hydroxy-3-[4-hydroxy-3-(sulfooxy)phenyl]propanoic acid	HMDB0124971	Organic acids and derivatives	Organic sulfuric acids and derivatives	Arylsulfates	M-H2O-H	C9H10O8S	40.5	13.5	-0.568599	0.000461319	0.000461319	6991.89	4451.54	6913.24	38868.1	0.000461319	3299.92	0.000461319	0.000461319	2354.26	2015.09	0.000461319	1901.09	857.518	2552.84	3929.25	4695.44	3219.12	1521.94	3398.14
2.84_323.0396m/z	323.04	2.83825	neg	6-(2H-1,3-benzodioxole-5-carbonyloxy)-3,4,5-trihydroxyoxane-2-carboxylic acid	HMDB0129381	Phenylpropanoids and polyketides	Tannins	Hydrolyzable tannins	M-H2O-H	C14H14O10	40.5	12.8	-3.76969	9129.31	9869.39	8395.51	9961.95	8557.69	10543.6	8463.93	10112.8	9699.43	10280.8	15516.1	8793.21	12059.8	12216	8771.52	8778.68	8830.46	10449	11112.8	10957.3	10598.6
3.18_609.1467m/z	609.147	3.18	neg	6-(4-{5,7-dihydroxy-4-oxo-8-[3,4,5-trihydroxy-6-(hydroxymethyl)oxan-2-yl]-3,4-dihydro-2H-1-benzopyran-2-yl}phenoxy)-3,4,5-trihydroxyoxane-2-carboxylic acid	HMDB0124776	Phenylpropanoids and polyketides	Flavonoids	Flavonoid glycosides	M-H	C27H30O16	40.5	12.4	0.89539	7785.89	0.000461319	78950.9	2123.8	0.000461319	190765	0.000461319	0.000461319	0.000461319	372367	6048.04	19305.7	21475.3	0.000461319	124821	18300.7	6532.63	63726.9	39991.4	38187.5	40845.3
3.56_295.1301m/z	295.13	3.55987	neg	Paucine	HMDB0029876	Benzenoids	Phenols	Benzenediols	M+FA-H	C13H18N2O3	40.5	16.4	0.552096	12953.3	0.000461319	18993.2	6835.86	0.000461319	8341.88	2490.97	9976.77	11109.1	5280.44	13801.1	4365.53	0.000461319	5221.14	0.000461319	1534.8	5571.48	7385.05	7123.54	3137.05	5965.76
3.68_263.1285m/z	263.129	3.6818	neg	Oxyhumulinic acid	HMDB0038989	Organic oxygen compounds	Organooxygen compounds	Carbonyl compounds	M-H2O-H	C15H22O5	40.5	14.1	-1.19365	39287.8	8620.06	99245	43630	4098.17	73719.9	23858.3	39824	41722.7	36605.2	49718.7	55874.4	11853.2	32172.4	15065.9	15934.4	28945	40153.7	33334.3	35840.4	35524.6
6.13_320.2572m/z	320.257	6.13057	pos	Palmitoleoyl Ethanolamide	HMDB0013648	Organic nitrogen compounds	Organonitrogen compounds	Amines	M+Na	C18H35NO2	40.5	13.9	3.90606	63719.7	72497.3	72854.1	71594.7	75167.5	81310.3	83336	87543.7	86424.7	93322.6	85638.2	98941.8	56333	103216	104213	96222.3	99445.8	100733	47227.2	95992.7	79249.3
7.67_356.2913m/z	356.291	7.66507	pos	2,4,12-Octadecatrienoic acid isobutylamide	HMDB0032033	Lipids and lipid-like molecules	Fatty Acyls	Fatty amides	M+Na	C22H39NO	40.5	23.1	-3.1577	35966.2	25356.1	29375.8	29001.7	19786	29387.9	25023.2	53726.8	33618.9	75138.3	38830.5	37829.8	22755.5	38830	52650.3	39763.8	24959.2	23608.9	33336.1	30248.9	32954.9
7.86_637.3986m/z	637.399	7.86003	neg	Tuberoside	HMDB0039054	Lipids and lipid-like molecules	Steroids and steroid derivatives	Steroidal glycosides	M+FA-H	C34H56O8	40.5	24.3	4.80685	47318.3	0.000461319	3391.35	14459.5	0.000461319	44298.2	0.000461319	14011.2	25034.6	64328.8	68794.1	4318.25	63653.7	21007	30860.4	8039.32	11152.5	0.000461319	15930.2	32436.7	26557.5
8.06_591.5088m/z	591.509	8.05773	pos	(4E,8E,10E-d18:3)sphingosine	LMSP01080013	Lipids and lipid-like molecules	Sphingolipids	Sphingoid bases	2M+H	C18H33NO2	40.5	11.6	-1.2066	100893	101827	113012	99204.6	93552.2	167161	156632	117682	119506	161829	159416	158335	175053	122740	121706	101340	148070	161967	174285	167392	171776
8.07_212.1435m/z	212.143	8.06672	pos	2,4,6,8-Decatetraenoic acid dehydropiperidide	HMDB0033531	Organoheterocyclic compounds	Pyridines and derivatives	Hydropyridines	M+H-H2O	C15H19NO	40.5	7.89	0.473173	19542.6	18287.5	17622.1	18686.1	16629.9	22427.3	25631.9	13350.8	22053.9	22718.5	21526.8	24723.2	22773.1	19009.1	22877.9	21898.8	21554.1	26478.7	19548.7	21333.2	20282.7
8.57_245.1901m/z	245.19	8.56867	pos	11-Phenylundecanoic acid	LMFA01140028	Lipids and lipid-like molecules	Fatty Acyls	Fatty Acids and Conjugates	M+H-H2O	C17H26O2	40.5	5.8	0.435012	71867.4	61343.9	60837.7	51357.7	84719.3	74747.6	60402.3	56619.3	46614.5	45657.3	56005.9	38020.8	55337.8	60454.8	54913.1	50249.7	49429.6	63636	43390.2	62002	54933
8.83_379.1779m/z	379.178	8.8252	neg	3'-Hydroxy-T2-triol	HMDB0034575	Lipids and lipid-like molecules	Prenol lipids	Sesquiterpenoids	M-H2O-H	C20H30O8	40.5	11.1	4.17989	1.09956e+06	1.37116e+06	1.33836e+06	1.24554e+06	1.14874e+06	1.01004e+06	1.47056e+06	896933	1.11164e+06	853545	956744	876501	1.3167e+06	1.01457e+06	1.42235e+06	1.17763e+06	1.05972e+06	1.16853e+06	1.21126e+06	1.15591e+06	1.16071e+06
9.31_814.5991m/z	814.599	9.3118	neg	PS(17:0/22:0)	LMGP03010244	Lipids and lipid-like molecules	Glycerophospholipids	Glycerophosphoserines	M-H2O-H	C45H88NO10P	40.5	21.9	2.83466	4.12825e+06	3.94644e+06	3.31679e+06	5.04989e+06	3.36102e+06	4.05255e+06	4.67795e+06	4.28027e+06	3.41382e+06	3.05692e+06	3.06732e+06	2.90867e+06	5.46599e+06	4.10994e+06	3.58828e+06	3.20369e+06	3.38924e+06	3.26586e+06	4.13107e+06	3.78997e+06	3.91112e+06
9.61_263.1965m/z	263.197	9.60712	pos	2-Methylbutyroylcarnitine	HMDB0000378	Lipids and lipid-like molecules	Fatty Acyls	Fatty acid esters	M+NH4	C12H23NO4	40.5	4.71	-0.131399	369860	391880	312498	331832	359812	388662	305185	296667	285963	241688	240703	249460	253569	178247	252503	253072	268591	266335	283746	272964	280756
9.76_435.2204m/z	435.22	9.76198	neg	Flurandrenolide	HMDB0014984	Lipids and lipid-like molecules	Steroids and steroid derivatives	Hydroxysteroids	M-H	C24H33FO6	40.5	9.74	3.52526	601952	808103	930087	560414	537593	369881	960464	405800	531887	483930	338609	642328	1.06416e+06	562728	1.0009e+06	736035	645050	520949	836567	703320	733976
9.86_796.5312m/z	796.531	9.86212	pos	PI(P-16:0/15:1(9Z))	LMGP06030007	Lipids and lipid-like molecules	Glycerophospholipids	Glycerophosphoinositols	M+NH4	C40H75O12P	40.5	14.6	-2.89639	282523	300443	233614	412921	258431	309197	394228	350479	271335	266614	231165	244334	309217	456982	459306	275670	303006	238973	399342	360768	326026
9.87_775.5478m/z	775.548	9.87122	pos	PG(14:0/22:2(13Z,16Z))	LMGP04010107	Lipids and lipid-like molecules	Glycerophospholipids	Glycerophosphoglycerols	M+H	C42H79O10P	40.4	16.7	-0.726297	74668.8	89809.7	85599.1	94068.1	78841.3	133698	142377	150344	119122	101947	106145	109850	139936	161783	143250	156901	134618	133789	129209	123184	127544
9.88_813.5409m/z	813.541	9.8804	pos	PA(21:0/22:6(4Z,7Z,10Z,13Z,16Z,19Z))	LMGP10010004	Lipids and lipid-like molecules	Glycerophospholipids	Glycerophosphates	M+Na	C46H79O8P	40.4	6.36	0.588019	1.89863e+06	2.24932e+06	2.05073e+06	1.28955e+06	1.87868e+06	2.25711e+06	1.7106e+06	2.26913e+06	1.94914e+06	1.95135e+06	1.84425e+06	2.20492e+06	2.11784e+06	2.13574e+06	2.02474e+06	2.89759e+06	2.08265e+06	2.02388e+06	1.83956e+06	2.35287e+06	2.16191e+06
9.91_321.2433m/z	321.243	9.90783	pos	11-deoxy-PGE1	LMFA03010054	Lipids and lipid-like molecules	Fatty Acyls	Eicosanoids	M+H-H2O	C20H34O4	40.4	12.7	2.64513	235988	233911	254862	246390	284878	221169	292815	240236	267526	286939	284751	260902	255345	291132	253050	292150	224648	302463	261310	261273	253470
9.94_731.6152m/z	731.615	9.935	pos	GlcCer(d15:1/20:0)	LMSP0501AA47	Lipids and lipid-like molecules	Sphingolipids	Neutral glycosphingolipids	M+NH4	C41H79NO8	40.4	14.8	1.06086	703432	664185	651544	760766	630093	712636	1.11565e+06	692716	918226	763731	718683	719140	1.03496e+06	1.03824e+06	952962	736558	808471	698365	1.20138e+06	868984	988712
0.53_193.0711m/z	193.071	0.5269	pos	Sedoheptulose	HMDB0003219	Organic oxygen compounds	Organooxygen compounds	Carbohydrates and carbohydrate conjugates	M+H-H2O	C7H14O7	40.4	7.93	2.10436	4910.56	2920.17	4007.08	5184.65	3737.65	3408.44	3498.16	1132.83	8332.13	13283.3	5587.33	5199.55	7146.12	2861.92	2763.06	4940.4	5455.01	9269.27	4638.82	5252.01	5026.89
0.59_140.0687m/z	140.069	0.594117	pos	Betaine	HMDB0000043	Organic acids and derivatives	Carboxylic acids and derivatives	Amino acids, peptides, and analogues	M+Na	C5H11NO2	40.4	10.9	4.49267	15444.4	27007.7	31680	23014.6	37024.4	36049.9	38645.9	334176	12900.2	14690.1	22629.2	14851.1	21715.7	347072	30702.2	40212.3	20207.3	25214.2	8643.94	6490.34	9439.33
0.69_382.0361n	381.029	0.689583	neg	({2-methyl-3-[({7-oxo-7H-furo[3,2-g]chromen-4-yl}oxy)methyl]oxiran-2-yl}methoxy)sulfonic acid	HMDB0129428	Phenylpropanoids and polyketides	Coumarins and derivatives	Furanocoumarins	M-H2O-H, M-H	C16H14O9S	40.4	9.64	0.609307	591184	512651	1.51503e+06	525531	572531	1.06247e+06	328024	677929	713002	533791	756613	1.13289e+06	384181	643791	920470	566478	1.26207e+06	444373	683601	693220	678797
1.43_291.0540m/z	291.054	1.43357	pos	(S)-Ureidoglycolic acid	HMDB0001005	Organic acids and derivatives	Carboxylic acids and derivatives	Amino acids, peptides, and analogues	2M+Na	C3H6N2O4	40.4	8.99	-2.78498	39671.7	61585.2	25989.4	77897.1	86067.5	37389.3	42325.7	23592.6	93897.4	89610.1	48498.9	140837	111445	26508.4	51276.1	103958	49170.3	25883.1	73817.5	77354.6	66986.9
10.28_263.2011m/z	263.201	10.2844	pos	alpha-Santalyl acetate	92176	Lipids and lipid-like molecules	Prenol lipids	Sesquiterpenoids	M+H	C17H26O2	40.4	11.5	2.08294	159304	196299	156829	145940	147603	165058	148836	148386	114119	89658	123906	97641.7	114168	130350	91577.4	93598.6	134023	127564	139590	124990	132792
11.03_109.1000m/z	109.1	11.0301	pos	N(tele)-methylhistaminium	HMDB0062574	Organic nitrogen compounds	Organonitrogen compounds	Amines	M+H-H2O	C6H12N3+	40.4	3.15	1.13201	30595.1	30501.4	28670.9	31676.7	28335.9	35144	36050.7	34640.9	36733.4	41069.6	47766.2	39511.5	50366	50122.4	52600.9	50566	51217.6	49605.4	44046.2	35595.1	44299.7
11.75_453.3364m/z	453.336	11.7515	pos	(22E,24E,24bE)-1alpha,25-dihydroxy-22,23,24,24a,24b,24c-hexadehydro-24a,24b,24c-trihomovitamin D3 / (22E,24E,24bE)-1alpha,25-dihydroxy-22,23,24,24a,24b,24c-hexadehydro-24a,24b,24c-trihomocholecalciferol	LMST03020447	Lipids and lipid-like molecules	Sterol Lipids	Secosteroids	M+H	C30H44O3	40.4	16.1	0.0693551	21450.5	32277.5	73807.9	16293.2	67832.3	49917.8	24855.7	21011.9	61668.4	5890.98	21082.4	21435.1	6562.4	15223.7	10947.5	26992	17179.8	19765.1	19833.2	21550	17596.5
12.78_153.0191m/z	153.019	12.7847	neg	Gentisic acid	HMDB0000152	Benzenoids	Benzene and substituted derivatives	Benzoic acids and derivatives	M-H	C7H6O4	40.4	6.15	-1.78525	4165.06	6561.17	8434.67	7790.82	8362.77	8015.18	8530.25	5710.74	12224.6	7397.31	8022.89	7896.05	9351.59	7053.52	7050.91	6927.41	7648.19	8981.5	5032.98	6515.21	5298.94
13.83_764.5381m/z	764.538	13.8295	pos	1-tetradecanyl-2-(8-[3]-ladderane-octanyl)-sn-glycerophosphocholine	LMGP01040094	Lipids and lipid-like molecules	Glycerophospholipids	Glycerophosphocholines	M+K	C42H80NO6P	40.4	17.1	3.58106	837231	824129	707036	720730	1.02296e+06	885928	960627	939766	1.06652e+06	1.36431e+06	1.16238e+06	1.40775e+06	1.12722e+06	1.21199e+06	1.36426e+06	1.26514e+06	1.16179e+06	1.16809e+06	1.13562e+06	1.20915e+06	1.2195e+06
2.88_265.1195m/z	265.119	2.87635	neg	N5-(4-Methoxybenzyl)glutamine	HMDB0033598	Organic acids and derivatives	Carboxylic acids and derivatives	Amino acids, peptides, and analogues	M-H	C13H18N2O4	40.3	3.75	0.384217	10522.6	12733.5	8329.87	6551.61	7864.56	5866.15	13953.9	6405.7	12796.7	11354.2	7095.12	8902.76	8836.05	6791.44	6541.53	10691.9	13156.6	9841.65	9073.15	9202.98	9411.94
3.26_128.0500m/z	128.05	3.26478	pos	1H-Indole-3-carboxaldehyde	HMDB0029737	Organoheterocyclic compounds	Indoles and derivatives	Indoles	M+H-H2O	C9H7NO	40.3	10.6	3.76221	5944.44	1920.23	26452.1	9831.64	1432.03	17961.2	5402.78	10439.8	6597.52	5300.8	5063.88	17306.3	1318.06	11702.7	5257.35	3059.18	15344.1	15952.5	8019.76	8580.25	8783.47
3.32_250.1084m/z	250.108	3.32478	neg	1-(2,3-Dihydro-1H-pyrrolizin-5-yl)-1,4-pentanedione	HMDB0040046	Organoheterocyclic compounds	Pyrrolizines	Unclassified	M+FA-H	C12H15NO2	40.3	4.82	-0.479261	5075.46	467.36	10521.9	5745.86	845.373	16980.5	7169.54	11725.5	6535.3	1112.33	688.362	12393.5	688.798	3899.24	26610.3	1138.16	3041.72	4303.72	2396.94	5639.06	4630.28
3.61_175.0975m/z	175.098	3.61322	neg	Propyl formate	HMDB0040253	Organic acids and derivatives	Carboxylic acids and derivatives	Carboxylic acid derivatives	2M-H	C4H8O2	40.3	5.8	-0.198714	15398.7	3501.53	17820.4	13226.7	0.000461319	14058.9	2997.42	19273.9	10043.1	9860.53	12118.5	14924	3780.32	13992.1	8014.33	7006.94	11757.3	6063.36	8219.11	9678.18	9487.85
3.66_237.1233m/z	237.123	3.65893	neg	N-(3-aminopropyl)-3-(3,4-dihydroxyphenyl)propanimidic acid	HMDB0139940	Benzenoids	Phenols	Benzenediols	M-H	C12H18N2O3	40.3	8.31	-4.8408	194325	44183.1	218635	169398	33580.4	315971	56604.2	218991	331912	305007	336331	199514	65125.8	188152	82608.9	112120	196056	181533	172269	175009	166884
3.89_191.0705m/z	191.071	3.8864	neg	3-Methyl-1-(2,4,6-trihydroxyphenyl)-1-butanone	HMDB0033798	Benzenoids	Benzene and substituted derivatives	Phenols and derivatives	M-H2O-H	C11H14O4	40.3	17.9	-4.06008	3261.76	2110.24	2036.7	7093.51	351.041	6647.52	0.000461319	8723.45	5293.54	18412.8	19577.6	4517.4	387.105	4006.66	1099.26	1209.72	1876.8	19.8009	4615.27	3274.63	3661.37
4.52_175.1144m/z	175.114	4.52317	pos	Hexanethioic acid S-propyl ester	HMDB0039466	Lipids and lipid-like molecules	Fatty Acyls	Fatty acyl thioesters	M+H	C9H18OS	40.3	12	-3.87696	63851.2	47135.4	54483.3	43391.9	44090.1	36672.3	43555.6	41781.7	58248.9	41098.6	37380.1	43489.2	27625.3	37746.6	36247.6	34124.3	35819.5	48206.6	39161.5	68154.2	53510.2
4.55_259.0954m/z	259.095	4.54552	pos	5H-Cyclopentapyrazine	HMDB0040040	Organoheterocyclic compounds	Diazines	Pyrazines	2M+Na	C7H6N2	40.3	1.87	-0.152527	35258.2	53334.9	60873.1	48113.5	53608.1	61033.8	32940	55523.6	25889	66415.9	67799.2	68672.7	42146.9	73629.9	78762.6	83750.6	113209	108719	33389.3	63655.8	59995.9
5.16_313.2372m/z	313.237	5.16193	neg	9E-Heptadecenoic acid	HMDB0031046	Lipids and lipid-like molecules	Fatty Acyls	Fatty acids and conjugates	M+FA-H	C17H32O2	40.3	9.42	-4.73205	288320	249522	178248	256534	303230	249727	428567	237980	416041	201528	252599	237709	265220	90742.3	417855	325138	267413	88614.5	256974	257476	255381
5.80_438.2629m/z	438.263	5.80088	neg	C19 Sphingosine-1-phosphate	LMSP01050004	Lipids and lipid-like molecules	Sphingolipids	Sphingoid bases	M+FA-H	C19H40NO5P	40.3	12.2	0.757635	45281.1	33154.5	39578.8	67817.7	40806.4	32121.7	29660.3	70360.5	60695.5	74869	46166.6	36863.1	33217.3	39273.1	30307.9	31490.7	34533.2	25453.8	46305.8	28981.4	40099.5
5.87_426.3004m/z	426.3	5.87258	pos	Apo-10'-violaxanthal	HMDB0039018	Lipids and lipid-like molecules	Prenol lipids	Sesterterpenoids	M+NH4	C27H36O3	40.3	8.92	0.30684	337130	297037	334119	333615	281555	142368	404670	156638	96794.4	99441.2	47826.8	111914	259177	189110	272731	156430	163418	139159	489830	285638	327236
5.90_279.2319m/z	279.232	5.899	neg	9-Oxooctadecanoic acid	HMDB0030979	Lipids and lipid-like molecules	Fatty Acyls	Fatty acids and conjugates	M-H2O-H	C18H34O3	40.3	7.57	-3.62601	651935	471030	532236	534423	443955	416364	550875	651747	511857	731525	635829	450378	561395	524025	731328	567162	518629	374243	528992	522806	531412
6.20_393.2994m/z	393.299	6.20037	pos	8E-Hydroxy-4,8-dimethyl-4,9-decadienal	LMFA06000145	Lipids and lipid-like molecules	Fatty Acyls	Fatty aldehydes	2M+H	C12H20O2	40.3	8.58	-1.32271	85039.9	82447.4	92798	97012.5	94679.1	114025	95853.4	90601.6	100454	109709	122246	120135	65318.5	107026	99865.6	98526.2	106553	130152	59063.4	109244	91993.6
6.45_618.2130m/z	618.213	6.45337	neg	2-amino-4-({1-[(carboxymethyl)-C-hydroxycarbonimidoyl]-2-({1-hydroxy-3-[2-(2-hydroxypropan-2-yl)-7-oxo-2H,3H,7H-furo[3,2-g]chromen-6-yl]-3-methylbutan-2-yl}sulfanyl)ethyl}-C-hydroxycarbonimidoyl)butanoic acid	HMDB0130317	Unclassified	Unclassified	Unclassified	M-H2O-H	C29H39N3O11S	40.3	15.5	0.560347	104145	73378.4	72873.8	80719.3	65217.3	71993.7	85054.2	90425.5	100298	105908	99640.1	70448.5	60535	70375	77155.2	68433.1	90170.6	73718	84505.1	76745.2	79079.3
6.82_367.1886m/z	367.189	6.81933	neg	LysoPA(a-13:0/0:0)	HMDB0114760	Lipids and lipid-like molecules	Glycerophospholipids	Glycerophosphates	M-H	C16H33O7P	40.3	9.63	-1.50692	36584	39922.1	34660.3	38391.7	36018	36708.2	34928	40906.1	42075.2	42911	59751.2	39809.5	30894.2	34900.9	36090.2	36067	45615.3	34535.1	37999.6	39481.6	38988.2
7.04_341.1990m/z	341.199	7.04053	pos	Pargyline	HMDB0015563	Benzenoids	Benzene and substituted derivatives	Phenylmethylamines	2M+Na	C11H13N	40.3	3.31	0.518739	97422.2	80605.7	72329.2	110935	82430.6	105708	72581	103426	79615.9	115956	99774.4	66678	90794.1	111479	111172	97495.4	109109	73618	108192	106351	111045
7.63_466.3325m/z	466.332	7.63032	neg	PC(O-15:0/0:0)	LMGP01060009	Lipids and lipid-like molecules	Glycerophospholipids	Glycerophosphocholines	M-H	C23H50NO6P	40.3	13.2	4.64787	7746.12	4731.14	18874.6	7198.8	6142.08	14607.5	5967.76	13151.6	1270.87	10957.4	4307.37	18294.1	10785.8	17068.2	7144.18	7483.67	7690.51	10727.4	4660.48	6246.25	8569.89
7.86_338.2691m/z	338.269	7.85777	pos	16(R)-HETE	HMDB0004680	Lipids and lipid-like molecules	Fatty Acyls	Eicosanoids	M+NH4	C20H32O3	40.3	4.98	0.376323	172593	127328	118481	115379	136237	110783	104574	137487	129746	111604	144479	122865	113736	108685	110499	115568	124341	124326	123097	133220	132115
8.22_758.4346m/z	758.435	8.21778	pos	(3S,7E,9S)-9-Hydroxy-4,7-megastigmadien-3-one 9-glucoside	HMDB0036822	Lipids and lipid-like molecules	Fatty Acyls	Fatty acyl glycosides	2M+NH4	C19H30O7	40.3	34.5	3.38323	879753	1.06086e+06	780582	804991	682987	643332	801498	856126	759465	859771	801652	853646	920593	644772	682426	775611	730570	779671	670116	732622	675700
8.36_83.0857m/z	83.0857	8.36488	pos	Hexanal	HMDB0005994	Organic oxygen compounds	Organooxygen compounds	Carbonyl compounds	M+H-H2O	C6H12O	40.3	8.25	1.88659	9768.82	13920.7	15200.6	11163.5	19060	23053.3	19373	20089.9	22515.1	21311.3	23219.1	27385.6	29503	28900.3	28226.6	24464.8	26170.6	26114.5	22237.2	22529.6	23510.1
8.37_397.2348m/z	397.235	8.37033	neg	Alfentanil	HMDB0014940	Benzenoids	Benzene and substituted derivatives	Anilides	M-H2O-H	C21H32N6O3	40.3	7.3	-2.32403	570504	756400	553638	803381	591431	332609	521199	713219	619240	687676	480336	342230	643460	687073	803504	711764	417096	531022	596252	560714	578355
8.52_193.1594m/z	193.159	8.52238	pos	gamma-Ionone	HMDB0034979	Lipids and lipid-like molecules	Prenol lipids	Sesquiterpenoids	M+H	C13H20O	40.3	6.3	3.83423	95993.5	47251.8	53861.4	52095.2	62032.1	60999.1	51726.3	66112.3	47542.5	68647.4	54565.4	61412.9	62652.2	58497.3	67459.6	80278	46499.4	58624	117159	124989	119744
8.67_687.4300m/z	687.43	8.6706	neg	delta10-12-PhytoF	LMFA02040002	Lipids and lipid-like molecules	Fatty Acyls	Octadecanoids	2M-H	C18H32O6	40.3	22.6	-3.62895	74013.3	73752.7	75149.9	86793.3	72122.2	71555.7	79000.9	73041.4	79647	73639.8	59246.8	67196	101066	79852.2	102582	100611	75022	76141.7	78723.7	80823.7	81097.1
9.24_838.5582m/z	838.558	9.24167	pos	PS(14:1(9Z)/24:1(15Z))	HMDB0112292	Lipids and lipid-like molecules	Glycerophospholipids	Glycerophosphoserines	M+Na	C44H82NO10P	40.3	8.39	1.60638	1.17497e+06	1.59611e+06	1.24538e+06	620565	991916	1.67299e+06	1.25987e+06	1.03706e+06	977178	1.64245e+06	1.51002e+06	1.31979e+06	1.5488e+06	1.84242e+06	1.82883e+06	1.77498e+06	1.83649e+06	1.21085e+06	1.37091e+06	1.97865e+06	1.51925e+06
9.26_163.1083m/z	163.108	9.25995	pos	N6-Hydroxy-L-lysine	63466	Unclassified	Unclassified	Unclassified	M+H	C6H14N2O3	40.3	6.75	3.42652	24734.4	23088.4	20146.5	25301.5	30495.8	23935.9	28150.3	15215.8	15542.7	28213	22236.1	25215.7	18537.1	27557.6	18391.5	23690.1	22172.1	25145.2	20853.3	23670.8	24546.2
9.96_789.5778m/z	789.578	9.96222	pos	DG(22:6(4Z,7Z,10Z,13Z,16Z,19Z)/24:1(15Z)/0:0)	HMDB0007790	Lipids and lipid-like molecules	Glycerolipids	Diradylglycerols	M+K	C49H82O5	40.3	13.7	-2.08424	73794.9	135188	141162	136543	91200.6	134063	190322	148043	181220	97420.2	133335	151839	145419	174466	134174	155754	149326	161678	161936	144137	155864
0.76_279.0347m/z	279.035	0.757017	neg	6-[(2-carboxyacetyl)oxy]-3,4,5-trihydroxyoxane-2-carboxylic acid	HMDB0127482	Organic oxygen compounds	Organooxygen compounds	Carbohydrates and carbohydrate conjugates	M-H	C9H12O10	40.3	9.33	-3.77589	517648	507780	540138	444079	472807	564999	532479	369633	362023	345795	351476	346435	143766	287642	385040	218576	612693	278357	371500	381236	374336
10.02_823.5494m/z	823.549	10.0201	neg	1alpha-fluoro-25-hydroxy-16,17,23,23,24,24-hexadehydrovitamin D3 / 1alpha-fluoro-25-hydroxy-16,17,23,23,24,24-hexadehydrocholecalciferol	LMST03020084	Lipids and lipid-like molecules	Sterol Lipids	Secosteroids	2M-H	C27H37FO2	40.3	7.07	1.4351	245853	261702	239634	232397	229964	263165	385411	239700	240527	243388	256716	230780	240896	251725	256892	282918	244022	270506	263858	246426	253607
10.05_310.2937m/z	310.294	10.0532	pos	1,18-Diamino-5,9,14-triazaoctadecane	HMDB0039491	Organic nitrogen compounds	Organonitrogen compounds	Amines	M+Na	C15H37N5	40.3	6.13	-1.54935	101534	121712	168302	119191	120068	148728	195688	86646.8	147055	91339.4	168305	114023	87913.1	151731	161826	146588	206731	152102	74273.5	91987.6	93356.7
10.38_822.6161m/z	822.616	10.3831	pos	CerP(d18:1/26:1(17Z))	HMDB0010707	Lipids and lipid-like molecules	Sphingolipids	Phosphosphingolipids	M+K	C46H90NO6P	40.3	24.2	2.97355	274241	267631	249989	261151	263419	274444	405431	290353	319075	418675	357427	313103	334660	368892	404611	301017	294221	229108	358123	322291	310664
10.50_339.3234m/z	339.323	10.4993	pos	Decyl alcohol	HMDB0011624	Lipids and lipid-like molecules	Fatty Acyls	Fatty alcohols	2M+Na	C10H22O	40.3	5.64	0.243466	352797	287235	795832	1.04236e+06	419673	1.03441e+06	997833	248559	863995	569625	1.43752e+06	142035	29738.4	649258	591003	76085.6	103739	574639	885445	1.10392e+06	663123
10.94_263.1992m/z	263.199	10.9447	pos	14-pentadecenoic acid	LMFA01030053	Lipids and lipid-like molecules	Fatty Acyls	Fatty Acids and Conjugates	M+Na	C15H28O2	40.3	8.05	4.40328	59646.7	75259.5	81485.1	70998.1	57148.8	59830.3	56065.7	79313.1	82534.3	61288.6	84293.5	69567	60214.6	64836	56358.1	58157.2	53750.6	79636.7	68463.4	61148.9	62743.8
11.02_263.1971m/z	263.197	11.0221	pos	15:1(7Z)	LMFA01030855	Lipids and lipid-like molecules	Fatty Acyls	Fatty Acids and Conjugates	M+Na	C15H28O2	40.2	9.95	-4.32376	23245.7	13691.9	19758.2	19400.5	14015.7	19140.5	19798.1	22723.1	10582.9	18599.6	14652.2	10221.2	19217.1	16197.2	28913.8	21086.3	26378	31079.8	18326	11564.6	15367.2
11.78_301.0794m/z	301.079	11.7773	pos	Nopalinic acid	HMDB0029437	Organic acids and derivatives	Carboxylic acids and derivatives	Amino acids, peptides, and analogues	M+K	C10H18N2O6	40.2	5.44	-1.09119	50238.5	97968.3	107723	87972.1	99199.7	120873	109593	82299.2	148225	33222.7	68900.8	155113	60545.8	57891.7	61026.3	137624	143686	179780	75065.8	75884.1	79062.9
12.08_269.0442m/z	269.044	12.0784	neg	Aromadendrin	HMDB0030847	Phenylpropanoids and polyketides	Flavonoids	Flavans	M-H2O-H	C15H12O6	40.2	8.5	-4.57428	9498.34	11826.5	9796.54	11621.2	13305	12114.3	11068.7	12487.5	11510.2	10302.1	12036	12012.4	10470.9	11246	10138.5	11342.2	9902.8	9247.26	9911.31	10987	9653.67
12.42_685.2701m/z	685.27	12.4174	pos	3-Hydroxy-3-(3,4-dihydroxy-4-methylpentanoyl)-5-(3-methylbutyl)-1,2,4-cyclopentanetrione	HMDB0030107	Organic oxygen compounds	Organooxygen compounds	Carbonyl compounds	2M+H	C16H22O8	40.2	4.61	-0.212382	231237	443359	422799	282226	318082	312354	246847	322937	535040	65139.2	191438	368171	85409.8	93341	100370	252375	424208	360897	190202	183960	179781
12.56_835.6231m/z	835.623	12.5628	pos	Nb-Palmitoyltryptamine	HMDB0040815	Organoheterocyclic compounds	Indoles and derivatives	Indoles	2M+K	C26H42N2O	40.2	11.5	0.630855	618848	535229	356794	672230	768004	650868	751446	661067	519174	1.00681e+06	745143	564808	1.30178e+06	1.24724e+06	1.10645e+06	768294	461400	663735	859235	830735	888529
13.77_125.0706m/z	125.071	13.7734	pos	Methylimidazole acetaldehyde	HMDB0004181	Organoheterocyclic compounds	Azoles	Imidazoles	M+H	C6H8N2O	40.2	9.72	-2.93146	96264.1	129304	126955	96535.4	97497.2	129403	103954	124586	129072	63318.2	79639.1	107828	87550.8	80674.6	83829.1	112775	125998	137831	79622.3	91246.9	89632.5
13.92_810.4632m/z	810.463	13.9232	pos	Mabioside C	HMDB0040653	Lipids and lipid-like molecules	Prenol lipids	Terpene glycosides	M+NH4	C42H64O14	40.2	9.37	-0.297841	632652	531916	310145	741945	301817	351646	462751	539074	334828	717758	533670	337896	675732	637094	590343	388504	277731	422949	569905	516159	523796
2.66_197.0448m/z	197.045	2.66417	neg	2-HYDROXY-3,4-DIMETHOXYBENZOIC ACID	44618	Benzenoids	Benzene and substituted derivatives	Benzoic acids and derivatives	M-H	C9H10O5	40.2	16.7	-3.88596	5801.31	0.000461319	7872.24	5951.89	0.000461319	15293.4	0.000461319	5288.78	6054.46	87666	22731.3	4683.33	0.000461319	4953.4	17638.9	1149.52	3805.62	0.000461319	10244.2	8793.5	9148.73
2.99_249.1233m/z	249.123	2.99067	neg	N-(4-aminobutyl)-3-(4-hydroxyphenyl)oxirane-2-carboximidic acid	HMDB0139530	Benzenoids	Phenols	1-hydroxy-2-unsubstituted benzenoids	M-H	C13H18N2O3	40.2	11.7	-4.70703	64384.3	45352	66604.3	104896	29362.4	119215	23391.6	82380.6	101957	129069	139162	97147.4	54718.3	133372	75124.3	77601.5	104785	94042.2	85301.2	89516.1	86664.1
3.14_987.3099m/z	987.31	3.1425	pos	6-Feruloylglucose 2,3,4-trihydroxy-3-methylbutylglycoside	HMDB0036214	Lipids and lipid-like molecules	Fatty Acyls	Fatty acyl glycosides	2M+K	C21H30O12	40.2	13	-0.767672	321664	166781	241320	186879	142425	213430	279112	196242	446328	370463	250243	458568	662499	395943	303673	708509	305552	318733	432400	260573	333386
3.45_281.1139m/z	281.114	3.45317	neg	Hexobarbital	HMDB0015444	Organoheterocyclic compounds	Diazines	Pyrimidines and pyrimidine derivatives	M+FA-H	C12H16N2O3	40.2	4.64	-1.62446	48886.4	13082.3	80626.5	77830.6	8791.99	123959	21842.9	80062.8	56038	45327.1	35912.7	33616.5	11888.2	48970.9	18871.6	38448.1	59239.7	49308.5	46503.2	54631.7	48831.8
3.48_201.1040m/z	201.104	3.47853	pos	1,3-Diisopropylbenzene	HMDB0013806	Benzenoids	Benzene and substituted derivatives	Cumenes	M+K	C12H18	40.2	1.8	0.226215	4535.6	0.000461319	32204.3	26887.4	5310.03	36862.8	11128.5	37469.5	12215.9	29839.4	28672.3	29852.1	1615.76	26847.7	11506.1	4780.31	24464.6	31960.2	8077.93	16776.4	16598.5
3.53_241.1073m/z	241.107	3.52938	neg	4-(3-hydroxybutyl)-2-methoxyphenol	HMDB0135672	Benzenoids	Phenols	Methoxyphenols	M+FA-H	C11H16O3	40.2	17.2	-4.26482	14495.8	6627.8	44228.8	13649.7	4599.75	20441.4	10544	21801.5	12758.3	4768.93	12621.4	27840	2294.21	10054.1	9839.41	5256.7	10048.2	11932.5	10957.6	9643.06	10884.3
3.81_858.6238m/z	858.624	3.81018	neg	PC(18:0/20:2(11Z,14Z))	HMDB0008045	Lipids and lipid-like molecules	Glycerophospholipids	Glycerophosphocholines	M+FA-H	C46H88NO8P	40.2	16.1	1.06725	561767	2.09446e+06	2.02025e+06	1.72459e+06	1.67205e+06	1.59952e+06	2.35982e+06	2.17513e+06	2.34273e+06	776464	1.9439e+06	2.04547e+06	2.49289e+06	2.79171e+06	2.50486e+06	2.39326e+06	2.75382e+06	2.41258e+06	1.7663e+06	2.49821e+06	2.11997e+06
4.61_147.0766m/z	147.077	4.6085	pos	Pyrroline hydroxycarboxylic acid	HMDB0001369	Organic acids and derivatives	Carboxylic acids and derivatives	Amino acids, peptides, and analogues	M+NH4	C5H7NO3	40.2	7.47	1.64692	60268.8	793.431	1065.75	1831.25	937.485	623.566	1723.6	798.744	1068.04	8391.2	1616.54	2904.74	1765.77	1507.16	824.707	1504.51	1291.59	2826.72	2855.89	1456.03	2129.57
4.68_531.2997m/z	531.3	4.67658	neg	5b-Cyprinol sulfate	HMDB0006888	Lipids and lipid-like molecules	Steroids and steroid derivatives	Bile acids, alcohols and derivatives	M-H	C27H48O8S	40.2	8.49	-0.0954867	2.74995e+06	433088	1.77799e+06	2.33006e+06	1.85941e+06	2.3372e+06	6.06835e+06	1.9303e+06	1.65321e+06	2.7588e+06	2.01686e+06	2.40059e+06	759183	1.41254e+06	937772	454757	461808	709041	1.78476e+06	1.75835e+06	1.7859e+06
4.85_217.0863m/z	217.086	4.85067	neg	Carboxy-ibuprofen	HMDB0060564	Phenylpropanoids and polyketides	Phenylpropanoic acids	Unclassified	M-H2O-H	C13H16O4	40.2	17.9	-3.01102	31432.6	24656.6	23251.4	25977.7	4539.45	6653.91	8212.79	17646.5	6172.84	9015.45	4217.57	8530.17	2878.53	6064.97	7743.76	12183.3	4218.46	7306.79	4375.06	4748.6	5040.17
4.90_311.2216m/z	311.222	4.90402	neg	16-heptadecynoic acid	LMFA01030487	Lipids and lipid-like molecules	Fatty Acyls	Fatty Acids and Conjugates	M+FA-H	C17H30O2	40.2	9.85	-4.33185	128685	108956	91901.6	107039	140412	146213	205235	136843	204074	211583	293950	165450	98984.2	62727.5	183703	157842	124834	51039.9	139500	137698	135032
5.00_333.2072m/z	333.207	5.00308	neg	Prostaglandin H2	HMDB0001381	Lipids and lipid-like molecules	Fatty Acyls	Eicosanoids	M-H2O-H	C20H32O5	40.2	14.6	0.10765	23598.7	6742.02	28567.7	18260.5	901.693	21434.1	8507.84	16219.6	10197	10973.1	22020.7	64224.1	8492.29	17569.7	10476.6	7276.89	21029.2	16372.1	15189.9	16741.2	16173.5
5.76_528.3093m/z	528.309	5.76278	neg	LysoPE(22:4(7Z,10Z,13Z,16Z)/0:0)	HMDB0011523	Lipids and lipid-like molecules	Glycerophospholipids	Glycerophosphoethanolamines	M-H	C27H48NO7P	40.2	3.89	-0.5406	3.27498e+06	3.58892e+06	2.23068e+06	3.93706e+06	3.38562e+06	2.17365e+06	2.3633e+06	3.19807e+06	2.19105e+06	3.48126e+06	2.19821e+06	1.73503e+06	3.55795e+06	3.76183e+06	3.59671e+06	3.03257e+06	1.8152e+06	2.2409e+06	2.79569e+06	2.84944e+06	2.84151e+06
6.46_481.1818m/z	481.182	6.45697	pos	Eruberin A	LMPK12020167	Lipids and lipid-like molecules	Polyketides	Flavonoids	M+Na	C25H30O8	40.2	24.6	-3.27627	33591.3	31159.5	27314.1	31587.8	20440.6	26317.5	25684.7	35052.3	20756.6	32493	29719.1	24306.6	18027.1	26017.6	30441.1	30511.3	34741.5	18711.2	52383.2	25135.3	33172.8
6.73_508.3120m/z	508.312	6.73495	pos	12-Hydroxy-13-O-D-glucuronoside-octadec-9Z-enoate	HMDB0060118	Lipids and lipid-like molecules	Saccharolipids	Unclassified	M+NH4	C24H42O10	40.2	9.14	0.69901	845568	793800	889276	925299	722490	653244	548141	743488	621672	548351	485652	591194	850330	766453	697268	765965	638383	635269	706737	681184	669988
6.94_261.0898m/z	261.09	6.9357	pos	Glutamylmethionine	HMDB0028825	Organic acids and derivatives	Carboxylic acids and derivatives	Amino acids, peptides, and analogues	M+H-H2O	C10H18N2O5S	40.2	10.2	-2.13433	75166.8	48335	63380.1	48541.2	54892.9	74390.6	28774.3	49754.7	65464.8	48729.7	46903.4	51959.9	44207	35835.5	46516.5	35053.6	57912.2	38746.7	44351.3	42434.4	33665.5
7.07_569.2922m/z	569.292	7.07005	neg	11-[(2R,3S)-3-[2-amino-3-methyl-4-(2-methyl-1,3-thiazol-4-yl)but-3-en-1-yl]-2-methyloxiran-2-yl]-3,7-dihydroxy-4,4,6,8-tetramethyl-5-oxoundecanoic acid	HMDB0127524	Lipids and lipid-like molecules	Prenol lipids	Diterpenoids	M+FA-H	C27H44N2O6S	40.2	9.97	3.76579	388686	240472	336360	354945	263280	284260	154373	422324	145910	390023	150354	153465	345736	300895	350610	274688	320528	312337	282404	290975	301483
7.09_425.2185m/z	425.219	7.09365	pos	4-(5'-((1E,3E,6Z,9Z)-dodeca-1,3,6,9-tetraen-1-yl)-[3,3'-bi(1,2-dioxolan)]-5-yl)-4-hydroperoxybutanoic acid	LMFA04060002	Lipids and lipid-like molecules	Fatty Acyls	Docosanoids	M+H	C22H32O8	40.2	10.1	3.63281	322902	289217	385227	340147	335828	381859	370137	389196	390340	423367	381695	426999	432558	380798	354973	406838	439105	459345	344971	351573	375978
7.62_453.1945m/z	453.195	7.6227	neg	6-beta-hydroxydexamethasone	HMDB0061022	Lipids and lipid-like molecules	Steroids and steroid derivatives	Hydroxysteroids	M+FA-H	C22H29FO6	40.2	8.04	3.73452	60010.5	2200.8	22205.3	12166.2	0.000461319	0.000461319	7592.41	153685	95811.5	381129	74854.8	44650.3	1159.05	4967.37	104938	9346.1	9729.72	1362.61	50802.4	40253.8	46539.5
8.14_370.2953m/z	370.295	8.13837	neg	N-Oleoylethanolamine	HMDB0002088	Organic nitrogen compounds	Organonitrogen compounds	Amines	M+FA-H	C20H39NO2	40.2	15.4	-3.15754	6587.66	48291.8	40682.2	13301.4	20086.5	13320.7	31414.5	10278.8	4751.32	0.000461319	0.000461319	1884.29	23532.3	5350.24	34219	20994.8	15810.3	6318.03	15278.8	23531	19439.4
8.22_245.2114m/z	245.211	8.21778	pos	3-hydroxy-tetradecanoic acid	35541	Lipids and lipid-like molecules	Fatty Acyls	Fatty Acids and Conjugates	M+H	C14H28O3	40.2	4.01	1.34117	94906.8	105733	98685	78569.9	87212.7	87039.5	73582.2	30261.3	93130.6	92678	85008.5	44565	74784.8	47281	32374.4	65142.1	83391.5	32006	45119.5	55430.4	50783.4
8.86_797.6033m/z	797.603	8.85985	pos	PA(19:0/22:0)	HMDB0115057	Lipids and lipid-like molecules	Glycerophospholipids	Glycerophosphates	M+Na	C44H87O8P	40.2	29.3	0.312515	167406	220178	180080	231803	146471	204987	285449	214558	168984	200824	197169	171632	285566	281132	259399	181360	185224	119922	198427	208469	192983
9.29_401.3413m/z	401.341	9.28747	pos	25-Hydroxytachysterol3	HMDB0006722	Lipids and lipid-like molecules	Steroids and steroid derivatives	Vitamin D and derivatives	M+H	C27H44O2	40.2	7.75	-0.263714	34146	18965.9	160383	39522.2	60696	35089.9	27937.6	128171	24585.8	166254	154912	85579.9	117541	295847	72843.9	53524.9	46310.3	87138.6	95673.7	99176.7	97252.3
9.65_500.3010m/z	500.301	9.6476	neg	15-HETE-DA	LMFA08020151	Lipids and lipid-like molecules	Fatty Acyls	Fatty amides	M+FA-H	C28H41NO4	40.2	8.77	-1.71674	29428.6	11875.9	18491.7	44121.2	26615.5	20059.7	25035.1	24368.2	1690.15	44807.2	40904.8	15384.8	26056.4	40950.9	25311.7	20657.4	13980.9	29271.4	18680.4	26992.2	20422.4
9.83_985.5538m/z	985.554	9.83065	neg	Cytochalasin Npho	HMDB0035367	Alkaloids and derivatives	Cytochalasans	Unclassified	2M-H	C30H39NO5	40.2	22.5	-4.64223	302181	291729	273099	304348	299296	331234	344698	311444	299402	311012	332356	301051	337210	318026	293706	348631	334326	342176	335439	326786	331094
0.58_163.9838m/z	163.984	0.57875	pos	Raphanusamic acid	HMDB0041280	Organic acids and derivatives	Carboxylic acids and derivatives	Amino acids, peptides, and analogues	M+H	C4H5NO2S2	40.2	14.5	2.10299	26919.1	34192.6	22464.9	15632.6	27019	28428.8	26792.6	13346.1	30651.9	25844.2	25503.1	40135.5	19174.2	25782.9	31783.7	20587	21206.8	30192.4	29922.4	38018	32932.1
0.71_150.0171m/z	150.017	0.705517	pos	Urate radical	HMDB0060260	Organoheterocyclic compounds	Imidazopyrimidines	Purines and purine derivatives	M+H-H2O	C5H3N4O3	40.2	2.93	-0.682703	9598.73	10781	13282.6	13719.9	13529.6	8723.4	5730.19	11220.6	10616.7	16708.5	11945.9	13942.5	6080.46	12107.6	8233.88	7478.95	9676.71	9649.15	9108.52	8369.96	8915.65
1.07_241.1586m/z	241.159	1.06895	pos	CICUTOXIN	LMFA05000647	Lipids and lipid-like molecules	Fatty Acyls	Fatty alcohols	M+H-H2O	C17H22O2	40.2	14	-0.24572	22609.7	42056.9	42417.3	23208.5	22614	92421.3	29725.6	86501.1	24010.2	30243.2	34723.4	30696.6	34205.1	92552.2	73529.4	34405.3	80747.1	82557.7	22457.7	34289.8	34494.2
10.73_746.5542m/z	746.554	10.7276	pos	16,16-dimethyl-PGA1	LMFA03010085	Lipids and lipid-like molecules	Fatty Acyls	Eicosanoids	2M+NH4	C22H36O4	40.1	13.1	-3.15234	129500	149929	135055	207290	157552	168608	244148	166895	208592	211756	197685	196527	191555	210838	210458	155896	188802	177326	216088	194959	194203
10.85_181.1597m/z	181.16	10.8471	pos	11-Dodecenoic acid	HMDB0032248	Lipids and lipid-like molecules	Fatty Acyls	Fatty acids and conjugates	M+H-H2O	C12H22O2	40.1	28.4	4.90425	88505.9	89539.5	98481.8	97021	109830	115218	105746	116595	123325	120952	134003	125671	120719	125253	138390	118409	124825	126419	112512	118468	118397
11.38_256.1903m/z	256.19	11.3754	pos	(9R,13R)-1a,1b-dihomo-jasmonic acid	LMFA02010010	Lipids and lipid-like molecules	Fatty Acyls	Octadecanoids	M+NH4	C14H22O3	40.1	9.47	-1.94904	58353.7	68425	34890.4	51775.7	68029.7	74627	54551.5	61655.8	43833.4	61336	59603.4	51254.5	70893.4	54425.7	83047.8	67351.1	55217.2	51001.8	57504.2	40163.2	58324.2
11.38_549.4536m/z	549.454	11.3797	neg	DG(13:0/18:2(9Z,12Z)/0:0)[iso2]	LMGL02010361	Lipids and lipid-like molecules	Glycerolipids	Diradylglycerols	M-H	C34H62O5	40.1	17	2.10288	17528	0.000461319	4055.85	30705.4	15815	90520.6	0.000461319	62510.1	5727.39	78639	74712.7	1980.87	30429.5	62672.8	66285.3	50498.3	4034.22	4831.6	26934.9	28562.3	29232.9
11.39_453.3364m/z	453.336	11.3907	pos	(17E)-1alpha,25-dihydroxy-26,27-dimethyl-17,20,22,22,23,23-hexadehydro-24a-homovitamin D3 / (17E)-1alpha,25-dihydroxy-26,27-dimethyl-17,20,22,22,23,23-hexadehydro-24a-homocholecalciferol	LMST03020444	Lipids and lipid-like molecules	Sterol Lipids	Secosteroids	M+H	C30H44O3	40.1	5.04	0.0961573	492986	346224	392201	501987	462325	586598	309025	430616	424749	816464	947557	258174	749896	968555	1.08483e+06	945683	372610	312715	622010	608976	667757
11.44_366.3727m/z	366.373	11.4443	pos	Behenoyl-EA	LMFA08040052	Lipids and lipid-like molecules	Fatty Acyls	Fatty amides	M+H-H2O	C24H49NO2	40.1	8.4	-0.959051	53356.7	49354.1	54931.9	57667.4	57735.9	89868.1	69256.1	62957.1	89500.9	90687.3	93280.3	88246.8	86839.8	96948.7	93346.8	80867.4	89052.3	100143	73764.2	79398.5	85550.1
11.71_369.1741m/z	369.174	11.7062	neg	Androsterone sulfate	HMDB0002759	Lipids and lipid-like molecules	Steroids and steroid derivatives	Sulfated steroids	M-H	C19H30O5S	40.1	5.68	-0.00277879	229214	259660	236444	201072	246662	277828	241258	216779	276457	173614	212244	245128	190371	177560	179033	222326	258079	260136	201140	205359	201621
11.73_881.6954m/z	881.695	11.7336	pos	PA(22:0/a-25:0)	HMDB0115667	Lipids and lipid-like molecules	Glycerophospholipids	Glycerophosphates	M+Na	C50H99O8P	40.1	12.7	-1.8479	99397.1	223121	393874	131108	299888	187934	146956	117874	155433	27678.6	68290.6	122620	82752	80199.4	78649	157152	85445.9	162667	110152	80606.2	117062
13.79_188.1051n	187.098	13.7871	neg	(+/-)-Ethyl 3-acetoxy-2-methylbutyrate	HMDB0032258	Lipids and lipid-like molecules	Fatty Acyls	Fatty acid esters	M-H, M+FA-H	C9H16O4	40.1	10.1	1.43058	34795.6	34282.6	40471.2	30806.7	36462.9	37061.7	38026.5	34175.8	35453.8	39934.9	37204.2	36739.6	31815.3	33245.2	31566	35822.2	36767.7	28831.5	34197.9	38389.9	34690.6
13.82_717.5288n	762.51	13.8183	neg	PE(16:0/18:1(11Z))	HMDB0008926	Lipids and lipid-like molecules	Glycerophospholipids	Glycerophosphoethanolamines	M-H, M+FA-H, M-H2O-H	C39H76NO8P	40.1	11.8	-2.93235	8.40531e+06	6.7512e+06	5.09076e+06	5.37565e+06	8.14408e+06	6.37784e+06	7.40056e+06	6.72788e+06	8.708e+06	1.01801e+07	8.98688e+06	8.83535e+06	9.1967e+06	8.94676e+06	9.74261e+06	8.2008e+06	6.06881e+06	7.85094e+06	8.81779e+06	8.72318e+06	8.76217e+06
13.86_800.5473m/z	800.547	13.8613	neg	PS(17:1(9Z)/20:1(11Z))	LMGP03010267	Lipids and lipid-like molecules	Glycerophospholipids	Glycerophosphoserines	M-H	C43H80NO10P	40.1	15.3	3.2146	4.95673e+06	5.31888e+06	4.69384e+06	4.12476e+06	4.5604e+06	3.12745e+06	5.40054e+06	3.90386e+06	3.63333e+06	4.58277e+06	5.06441e+06	4.99143e+06	2.86515e+06	3.84331e+06	4.67763e+06	5.91474e+06	6.287e+06	5.72664e+06	4.42423e+06	4.36501e+06	4.3553e+06
2.86_424.1045m/z	424.104	2.86112	neg	(R)-S-lactoylglutathionate(1-)	HMDB0062624	Organic acids and derivatives	Carboxylic acids and derivatives	Amino acids, peptides, and analogues	M+FA-H	C13H21N3O8S	40.1	6.72	3.4705	22102.2	18263.9	8359.26	17207.4	28052.2	15823.8	18476.8	23765.4	20138.5	31597.9	33661.5	17954.9	24957.7	32726.3	20944.5	23712.4	23143.8	24284.7	22152.5	26606.2	25415.9
2.88_104.0501m/z	104.05	2.87685	pos	Benzamide	HMDB0004461	Benzenoids	Benzene and substituted derivatives	Benzoic acids and derivatives	M+H-H2O	C7H7NO	40.1	10.1	4.93283	39352.5	60234.2	59944	67640.6	57781.2	65317.2	63411.3	78408.8	63350	78506.1	74495.3	80102.5	66760.5	77977	87057.7	73183.5	81878.2	84708.4	60158.6	77774.6	70685.7
3.49_200.1290m/z	200.129	3.49127	neg	Miglustat	HMDB0014563	Organoheterocyclic compounds	Piperidines	Unclassified	M-H2O-H	C10H21NO4	40.1	2.65	-0.983834	9758.92	9806.51	13132.8	8949.73	0.000461319	2316.08	3.41677	9260.89	947.228	371.879	1217.5	6230.23	1135.43	1313.41	156.763	1474.78	512.793	8952.35	5101.9	3787.04	3790.95
3.50_141.0925m/z	141.092	3.4989	neg	2-Octenoic acid	HMDB0000392	Lipids and lipid-like molecules	Fatty Acyls	Fatty acids and conjugates	M-H	C8H14O2	40.1	6.15	2.77158	1004.77	2070.08	13371.8	1570.89	0.000461319	10543	5128.17	3567.47	6046.87	5246.21	3372.19	5194.82	2641.21	5926.32	3529.25	4576.35	5646.11	7287.16	6055.99	4048.52	4728.2
3.69_349.0011m/z	349.001	3.68943	neg	{3,5,6-trihydroxy-2-[3-(sulfooxy)phenyl]-7H-chromen-7-ylidene}oxidanium	HMDB0130444	Unclassified	Unclassified	Unclassified	M-H2O-H	C15H12O9S	40.1	6.73	-3.51067	2.37501e+06	938974	1.82779e+06	4.4088e+06	1.80117e+06	3.02581e+06	1.62022e+06	2.21373e+06	3.2277e+06	1.74386e+06	2.43869e+06	3.43649e+06	1.3364e+06	2.12017e+06	955895	1.24907e+06	1.61039e+06	1.7206e+06	2.56873e+06	1.86767e+06	2.15016e+06
5.21_279.0781m/z	279.078	5.21003	pos	Obtustyrene	HMDB0030672	Phenylpropanoids and polyketides	Linear 1,3-diarylpropanoids	Cinnamylphenols	M+K	C16H16O2	40.1	2.74	-0.518032	78196.8	75541.8	79660.9	101335	65471.4	99728.4	80609.9	77525.2	138128	90808.9	56322.6	75729.1	213490	66636.3	74459.2	64508.1	79560.1	74181.4	190521	88810.7	123697
5.72_327.2320m/z	327.232	5.71705	neg	Benzyl butyl ether	HMDB0031311	Benzenoids	Benzene and substituted derivatives	Benzylethers	2M-H	C11H16O	40.1	4.72	-2.95321	54818.6	48122	42809.2	36996.2	48340.9	43369.9	42183.5	36823.3	50708.3	53766.3	37906.8	38821.3	65843.3	58473.8	64762.5	44256	25442	42602.1	49131.2	45127.9	46869.2
7.42_192.1520n	175.149	7.42163	pos	(E)-5,8-Megastigmadien-4-one	HMDB0034671	Organic oxygen compounds	Organooxygen compounds	Carbonyl compounds	M+H-H2O, M+NH4, M+H	C13H20O	40.1	11.7	2.83736	158553	161259	183997	153085	180260	178829	198983	183964	209980	222283	222439	253444	244345	226684	224737	245521	228306	271833	208046	216061	219545
7.52_532.3021m/z	532.302	7.52438	neg	PS(20:1(11Z)/0:0)	LMGP03050020	Lipids and lipid-like molecules	Glycerophospholipids	Glycerophosphoserines	M-H2O-H	C26H50NO9P	40.1	8.63	-4.24795	523050	411690	477794	466446	458928	397927	464583	432085	448261	461112	379688	343654	574225	502074	410978	340703	383541	333670	464376	477378	464976
8.01_191.1218m/z	191.122	8.01255	pos	2,4-Diphenyl-1-butene	HMDB0032563	Phenylpropanoids and polyketides	Linear 1,3-diarylpropanoids	Unclassified	M+H-H2O	C16H16	40.1	3.39	-0.609083	8152.15	10057.8	8934.06	10278.4	10319.8	5996.09	14042	7186.38	8314.8	7853.51	8886.23	8249.63	10526.8	10392.8	9486.29	13034.9	15215.5	9098.66	11907.2	9012.84	9617.86
8.02_369.3002m/z	369.3	8.02167	neg	2-propyl-9Z-octadecenoic Acid	LMFA01020135	Lipids and lipid-like molecules	Fatty Acyls	Fatty Acids and Conjugates	M+FA-H	C21H40O2	40.1	9.33	-2.56849	308837	33708	92505.3	171527	20332.1	392436	69210.2	310713	331546	376945	316381	175237	157244	130687	226397	141325	102603	43106.8	191542	198661	193712
8.03_165.1234m/z	165.123	8.03057	pos	N-(2-Hydroxyethyl)-morpholine N-oxide	HMDB0061157	Organoheterocyclic compounds	Oxazinanes	Morpholines	M+NH4	C6H13NO3	40.1	7.4	0.477756	13983.5	14523.3	12709.1	14003.4	16612.8	20507	14712.7	18863.4	22719.7	22752.7	24947.3	21207.1	19799.2	15736.8	18506.3	21203.5	12664.3	16796.8	17521.6	15545.3	18047
8.13_377.1624m/z	377.162	8.13052	neg	3,4,5-trihydroxy-6-{[1-hydroxy-2-(phenylmethylidene)heptan-3-yl]oxy}oxane-2-carboxylic acid	HMDB0126523	Lipids and lipid-like molecules	Fatty Acyls	Fatty acyl glycosides	M-H2O-H	C20H28O8	40.1	10.1	4.58956	866511	897772	967023	837804	766690	726151	1.11134e+06	779104	967317	829874	847632	789871	972999	587974	1.05851e+06	869124	689029	639307	855081	815256	833258
8.15_705.5076m/z	705.508	8.14832	pos	DHA (d5)	LMFA01030762	Lipids and lipid-like molecules	Fatty Acyls	Fatty Acids and Conjugates	2M+K	C22H27D5O2	40.1	7.34	1.89214	285961	324115	250949	238218	252286	249452	291480	262733	241977	259558	254904	276227	299429	280136	305969	304209	271488	257240	217687	261816	232103
8.38_796.5619m/z	796.562	8.38345	pos	1-(6-[3]-ladderane-hexanyl)-2-(8-[3]-ladderane-octanyl)-sn-glycerophosphocholine	LMGP01040090	Lipids and lipid-like molecules	Glycerophospholipids	Glycerophosphocholines	M+Na	C46H80NO6P	40.1	17.7	0.458971	110564	140362	53534.8	72987.5	83623.1	54416.8	122654	124062	104152	126750	116649	107358	126822	171741	131128	118196	106490	65960.3	134873	150920	133689
8.40_622.4103m/z	622.41	8.4015	neg	LysoPC(22:1(13Z))	HMDB0010399	Unclassified	Unclassified	Unclassified	M+FA-H	C30H60NO7P	40.1	18.7	2.42997	148904	100138	115328	126299	116971	91050	71300.6	124186	76618.4	63890.9	88297.1	57616.2	129476	131308	138173	85189.4	90284.8	79972	100870	91117.2	98629.9
8.81_374.3061m/z	374.306	8.80592	pos	Quinceoxepine	HMDB0038107	Organooxygen compounds	Ethers	Dialkyl ethers	2M+NH4	C12H18O	40.1	3.22	1.97028	68283.8	90363.5	89132	86906.4	93171.1	89475.7	106512	91450.3	90000.2	95802.2	94252.1	83584.2	100172	88634.2	120353	92837	113730	109212	99216.1	97046.4	100052
8.90_499.3087m/z	499.309	8.90275	neg	Ubiquinone-4	HMDB0006710	Lipids and lipid-like molecules	Prenol lipids	Quinone and hydroquinone lipids	M+FA-H	C29H42O4	40.1	20	4.92162	13982	2607.37	9807.3	24607.5	1802.34	9633.55	15616.9	27320.5	3437.32	5244.96	26977.1	15698.6	0.000461319	4025.67	0.000461319	0.000461319	4510.22	15634.8	8442.67	8219.41	8277.5
9.13_200.2009m/z	200.201	9.1343	pos	Geosmin	HMDB0036461	Organic oxygen compounds	Organooxygen compounds	Alcohols and polyols	M+NH4	C12H22O	40.1	5.29	0.284749	48058.8	41283	45583.5	45229.8	54153.5	48609.3	73495.4	54642.4	56532.1	67360	61623.1	65344.7	63970.9	66069.6	70616.9	61776.1	68846.1	65988.8	70754.7	64574.9	68478.9
9.26_794.5639m/z	794.564	9.25995	pos	PE-NMe2(18:1(9Z)/18:1(9Z))	HMDB0010564	Lipids and lipid-like molecules	Glycerophospholipids	Glycerophosphoethanolamines	M+Na	C43H82NO8P	40.1	25.4	-4.0806	173485	148038	160031	213988	179194	190294	197438	160797	172211	184325	164369	184192	197212	159656	219137	195313	184684	148866	219697	190478	198953
9.78_285.2797m/z	285.28	9.78348	pos	Dihydroisophorol	HMDB0029557	Organooxygen compounds	Alcohols and polyols	Secondary alcohols	2M+H	C9H18O	40.1	6.14	3.24115	171470	191310	164866	194601	251337	197470	109450	196729	63488.7	246343	132889	71485.8	75684.2	120138	109014	174317	152047	81938.8	98800.2	128086	104165
1.37_279.0617m/z	279.062	1.36617	pos	7E-Mycosinyl acetate	HMDB0033904	Organic oxygen compounds	Organooxygen compounds	Ethers	M+Na	C15H12O4	40.1	9.4	-4.03818	34411.4	13524	14868.2	44421.5	36420.9	8517.5	21158.6	7410.84	32088.5	29620.7	18021.5	17093.4	35272	13913.7	11824.3	25274.8	11363.6	13724.2	28183	23344.1	24665.6
10.09_585.4365m/z	585.437	10.0896	pos	Antibiotic X 14889A	HMDB0033336	Lipids and lipid-like molecules	Prenol lipids	Terpene glycosides	M+H	C33H60O8	40.1	10.2	0.733401	674782	368539	570413	719813	557090	611836	497077	623193	267557	1.02713e+06	603932	178273	807801	931393	763329	789621	228701	249866	690781	592083	647447
10.43_746.6191m/z	746.619	10.4279	pos	PE-Cer(d15:2(4E,6E)/24:0)	LMSP03020046	Lipids and lipid-like molecules	Sphingolipids	Phosphosphingolipids	M+NH4	C41H81N2O6P	40.1	14.1	2.86935	533349	589176	513894	930516	724289	628287	841623	650301	815786	719305	698580	569005	678488	991262	856052	557376	608622	561794	859300	738854	732810
10.71_263.1771m/z	263.177	10.7101	pos	5,10-Pentadecadien-1-ol	HMDB0031111	Lipids and lipid-like molecules	Fatty Acyls	Fatty alcohols	M+K	C15H28O	40.1	5.82	-0.414855	37082.2	37800.4	36954	45516.5	46257.6	66387.8	38584.7	31940.6	38234.9	43738.3	47654.2	34930.5	33932.1	35458.3	34783.6	32729.7	50926.2	44434.7	37745.8	36252.8	37487.6
10.91_247.2039m/z	247.204	10.9127	pos	8E,10Z-Pentadecadien-1-ol	LMFA05000193	Lipids and lipid-like molecules	Fatty Acyls	Fatty alcohols	M+Na	C15H28O	40.1	7.61	2.95609	52160.5	59573.2	36785.3	37291.4	48068.7	48254.2	52174.8	37822.3	32918.3	46571.9	39984.5	34416.7	44447.4	52796.5	52067.8	52341.7	49358.6	56555.5	56410.3	34510.2	40123.6
11.67_828.5662m/z	828.566	11.6691	pos	PC(DiMe(9,3)/DiMe(9,3))	HMDB0061420	Lipids and lipid-like molecules	Glycerophospholipids	Glycerophosphocholines	M+NH4	C44H77NO10P+	40.1	15.9	4.71444	1.16811e+07	1.13774e+07	1.00782e+07	1.49096e+07	1.45983e+07	1.28281e+07	1.46714e+07	1.33639e+07	8.99676e+06	1.64488e+07	1.17513e+07	1.0493e+07	1.7154e+07	1.85632e+07	1.74838e+07	1.66936e+07	9.23567e+06	1.3305e+07	1.44674e+07	1.46384e+07	1.51566e+07
13.82_719.5441n	764.525	13.8183	neg	PE(18:0/16:0)	HMDB0008989	Lipids and lipid-like molecules	Glycerophospholipids	Glycerophosphoethanolamines	M-H2O-H, M-H, M+FA-H	C39H78NO8P	40	11.3	-3.38011	6.50138e+06	5.6707e+06	3.95864e+06	4.73008e+06	6.20198e+06	4.73496e+06	5.40616e+06	5.8218e+06	7.29513e+06	7.26241e+06	8.22951e+06	7.3583e+06	6.31546e+06	6.7194e+06	7.65493e+06	6.57852e+06	5.53088e+06	7.30518e+06	7.09794e+06	7.05314e+06	7.05499e+06
13.85_725.5273m/z	725.527	13.8467	pos	2-demethylmenaquinone-8	LMPR02030027	Lipids and lipid-like molecules	Prenol Lipids	Quinones and hydroquinones	M+Na	C50H70O2	40	17.2	0.756728	492038	753720	798749	1.15017e+06	511645	568179	368111	996473	336369	314004	1.07752e+06	614725	587471	396940	378202	381059	416370	850060	601896	707078	657561
13.88_167.9881m/z	167.988	13.8843	pos	2-Acetyl-4,5-dihydrothiazole	HMDB0033561	Organoheterocyclic compounds	Azolines	Thiazolines	M+K	C5H7NOS	40	5.99	0.603032	324613	375677	386265	375295	373932	398492	395095	414185	430708	458423	436595	452768	412288	417539	467054	464331	479311	533451	397849	451469	440724
2.72_336.1571m/z	336.157	2.71793	pos	N-(3-oxododecanoyl) homoserine lactone	LMFA08030001	Lipids and lipid-like molecules	Fatty Acyls	Fatty amides	M+K	C16H27NO4	40	5.47	-0.256218	28299.9	36321	34806.6	31745.4	31070.7	20536	27571.2	47979.2	25077.5	62994.3	78333.6	12986.5	41528.3	48327.5	42016.1	22201.9	65759.5	80409.7	23020.6	44344.7	38891
2.84_219.1229m/z	219.123	2.83825	neg	(±)-3-Hydroxynonanoic acid	HMDB0031513	Organic acids and derivatives	Hydroxy acids and derivatives	Medium-chain hydroxy acids and derivatives	M+FA-H	C9H18O3	40	13.1	-4.98545	30588.9	20397.2	65000.9	38581.1	14552.6	56792.9	35942.5	39076.7	48384.2	33391.6	37326.2	57222.2	22723	38702.2	49309.1	50603.7	48482.6	32122.2	39755.6	39154.5	38536.3
3.52_834.5780m/z	834.578	3.5181	pos	(3'-sulfo)Galbeta-Cer(d18:1/20:0(2OH))	LMSP06020005	Lipids and lipid-like molecules	Sphingolipids	Acidic glycosphingolipids	M+H-H2O	C44H85NO12S	40	12.7	2.41464	211677	162611	130121	144446	185153	209305	146746	189159	210941	200705	222095	169609	201193	257718	228719	343255	186963	140741	199029	206543	195080
3.82_857.6859m/z	857.686	3.81782	neg	TG(12:0/18:3(6Z,9Z,12Z)/19:1(9Z))[iso6]	LMGL03013504	Lipids and lipid-like molecules	Glycerolipids	Triradylglycerols	M+FA-H	C52H92O6	40	21	-2.08686	300402	99976.6	235600	260721	223518	204839	174191	269798	337694	300701	94577.5	165681	219444	254390	406313	346326	311812	260135	278047	192485	233090
4.22_119.0818m/z	119.082	4.22488	pos	(S)-2-Azetidinecarboxylic acid	HMDB0029615	Organic acids and derivatives	Carboxylic acids and derivatives	Amino acids, peptides, and analogues	M+NH4	C4H7NO2	40	4.6	3.17094	57241.3	33618.2	41394.9	41406.9	53186.7	35539.2	38202.2	41466.2	74357.1	41801.9	37270.3	35306.4	80563.9	51658.5	43033.7	41848.1	41127.3	48479.1	82785.6	43552.4	61000.2
4.41_261.0371m/z	261.037	4.40842	pos	D-Fructose 6-phosphate	146	Organic oxygen compounds	Organooxygen compounds	Carbohydrates and carbohydrate conjugates	M+H	C6H13O9P	40	1.87	0.474492	418805	490885	588815	440988	522686	447043	465736	442601	815695	578235	396528	534944	824704	609397	439702	591469	533409	576616	856165	466826	599503
4.96_287.2216m/z	287.222	4.95735	neg	Caprylic acid	HMDB0000482	Lipids and lipid-like molecules	Fatty Acyls	Fatty acids and conjugates	2M-H	C8H16O2	40	11.8	-4.14682	14506.8	22013.9	42180.5	21073.4	5629.76	9669.95	28438.7	14417.4	34299.3	9946.35	9180.64	27027.6	32536.3	20887.6	29274.8	35420.9	17979	37526.4	21826.8	15893.1	19112.7
5.02_360.2744m/z	360.274	5.01832	neg	Dehydrophytosphingosine	HMDB0038057	Organic nitrogen compounds	Organonitrogen compounds	Amines	M+FA-H	C18H37NO3	40	17.7	-3.57083	23163.6	15106.2	21696.5	19711.4	18879.3	14206.5	13336	19441.1	17374.5	13008.2	13135.4	12646.6	12367.4	16400.7	12025.4	15318.7	13908.4	11158.8	13330.9	13392.9	13740.5
6.11_497.2592m/z	497.259	6.10625	pos	Prenyl glucoside	HMDB0031876	Lipids and lipid-like molecules	Fatty Acyls	Fatty acyl glycosides	2M+H	C11H20O6	40	2.6	-0.197433	1.25203e+06	1.59506e+06	1.67978e+06	1.88768e+06	1.10039e+06	1.20649e+06	906322	1.41525e+06	1.04526e+06	905013	1.58127e+06	1.03778e+06	2.13522e+06	1.29709e+06	948372	871439	1.03638e+06	1.46055e+06	953221	1.29906e+06	1.07339e+06
6.27_255.2320m/z	255.232	6.26632	neg	Methyl 2,6,10-trimethyl-dodecanoate	LMFA07010485	Lipids and lipid-like molecules	Fatty Acyls	Fatty esters	M-H	C16H32O2	40	5.74	-3.61185	1.43404e+06	1.4266e+06	1.19618e+06	1.30285e+06	1.5509e+06	1.14547e+06	1.17138e+06	1.33879e+06	1.25225e+06	1.36022e+06	1.21433e+06	1.03275e+06	1.36506e+06	1.35393e+06	1.41766e+06	1.31046e+06	1.26882e+06	1.19473e+06	1.25717e+06	1.35825e+06	1.29227e+06
6.50_505.3158m/z	505.316	6.50085	pos	Metabolite M6	HMDB0061034	Benzenoids	Indanes	Unclassified	M+H-H2O	C30H42N4O4	40	4.97	-2.99658	60018.8	48684.2	83781.4	46671.7	71551	68880.6	63933.7	80127.8	85913.4	86918.7	71142.2	73459.7	74279.6	90072.9	76810.3	92513.1	69149.9	91950	168004	93515.7	109243
7.04_482.2372m/z	482.237	7.04053	pos	15-Hydroxynorandrostene-3,17-dione glucuronide	HMDB0010353	Lipids and lipid-like molecules	Steroids and steroid derivatives	Steroidal glycosides	M+NH4	C24H32O9	40	12.1	-2.60602	133185	86933.8	92884.9	135399	106830	150340	62935.2	151048	78479.8	112984	110910	71479.1	95662.8	103118	92062.8	100129	118286	63816.1	105018	95276.4	98316.3
7.05_546.2656m/z	546.266	7.04948	pos	FR901465	LMFA08020178	Lipids and lipid-like molecules	Fatty Acyls	Fatty amides	M+Na	C27H41NO9	40	16.2	-3.33322	248605	230014	211695	241448	290585	192478	241864	193732	182496	241943	219733	193806	227420	294760	295215	249662	254820	182269	225772	218495	233530
7.26_283.2633m/z	283.263	7.26148	neg	Stearic acid	HMDB0000827	Lipids and lipid-like molecules	Fatty Acyls	Fatty acids and conjugates	M-H	C18H36O2	40	4.91	-3.27356	2.13115e+06	1.96941e+06	1.61779e+06	2.17915e+06	2.33995e+06	1.75124e+06	1.93358e+06	2.04697e+06	1.80547e+06	2.14484e+06	1.87746e+06	1.46123e+06	2.30838e+06	2.233e+06	2.20194e+06	1.86535e+06	1.92972e+06	1.63609e+06	2.04293e+06	1.94616e+06	1.9741e+06
8.12_283.2423m/z	283.242	8.12088	pos	18-fluoro-9Z-octadecenoic acid	LMFA01090035	Lipids and lipid-like molecules	Fatty Acyls	Fatty Acids and Conjugates	M+H-H2O	C18H33FO2	40	14.8	-3.03049	1.74418e+06	1.76698e+06	3.44753e+06	1.29608e+06	2.06969e+06	1.73221e+06	1.2219e+06	1.77636e+06	951309	1.38418e+06	1.4544e+06	650393	1.85268e+06	823451	1.75042e+06	1.02489e+06	1.91331e+06	1.03438e+06	1.02866e+06	2.07183e+06	1.51377e+06
8.37_150.1407n	339.248	8.37418	pos	4-Methyl-2-methylene-1-(1methylethylidene)-cyclohexane	HMDB0061811	Lipids and lipid-like molecules	Prenol lipids	Monoterpenoids	M+Na, 2M+K	C11H18	40	6.83	-0.865413	176273	86855.8	91519.6	89813.4	88730.9	75241	88741.9	169432	128176	166647	185149	110851	77772.2	86002.8	154328	124635	130676	101999	144966	125521	129376
8.51_250.1805m/z	250.18	8.51313	pos	Furanogermenone	HMDB0036766	Lipids and lipid-like molecules	Prenol lipids	Sesquiterpenoids	M+NH4	C15H20O2	40	10.2	1.47772	216757	76967.8	118904	74632.4	83823.7	83480.5	61200.9	115182	58821.4	97129.4	50801.1	83265.1	69413.9	62153.5	102753	154303	59169.1	79682	325961	301911	306684
8.65_786.5326m/z	786.533	8.64725	neg	PE(18:0/18:3(6Z,9Z,12Z))	HMDB0008995	Lipids and lipid-like molecules	Glycerophospholipids	Glycerophosphoethanolamines	M+FA-H	C41H76NO8P	40	19.7	4.72154	73685.6	57139.8	56598.4	76016.2	56835.7	76093.9	76346.4	84672.5	68195.2	83828.3	74861.4	58103.2	113199	67485.1	55823.6	73659.2	65487.7	64588.4	75143.1	76128.3	73994.3
8.94_254.2486m/z	254.249	8.94345	pos	13Z-Hexadecen-11-yn-1-ol	LMFA05000202	Lipids and lipid-like molecules	Fatty Acyls	Fatty alcohols	M+NH4	C16H28O	40	19.6	3.37839	98177.1	95788	120412	116360	123868	121082	130247	120324	123281	128245	138365	143771	135783	140881	120575	164376	140751	136541	117341	147088	135607
9.13_549.4111m/z	549.411	9.1255	pos	3'-Hydroxyechinenone/ 3'-OH-Echinenone	LMPR01070098	Lipids and lipid-like molecules	Prenol Lipids	Isoprenoids	M+H-H2O	C40H54O2	40	20.2	3.50021	177395	54246.8	108354	164248	172163	117857	111068	138414	81013	240515	154589	10545.7	201907	250430	177769	187346	61172.8	43790.7	158482	155060	167113
9.36_163.1189m/z	163.119	9.36152	pos	4-Guanidinobutanoic acid	HMDB0003464	Organic acids and derivatives	Carboxylic acids and derivatives	Amino acids, peptides, and analogues	M+NH4	C5H11N3O2	40	3.91	-0.647079	14914.3	18118.2	23813.5	20999.4	13080.6	25871.7	19940.4	27484.7	21135.6	27964.5	26875.6	10969.9	18746	22087.5	13445.3	12674.7	24084	23641.3	19265.6	18737.9	19139.9
9.39_794.5676m/z	794.568	9.3889	neg	PE(20:0/20:4(8Z,11Z,14Z,17Z))	HMDB0009235	Lipids and lipid-like molecules	Glycerophospholipids	Glycerophosphoethanolamines	M-H	C45H82NO8P	40	16.7	-3.73653	3.61263e+07	3.56543e+07	3.3463e+07	2.93817e+07	4.57954e+07	3.90412e+07	3.51549e+07	3.46015e+07	3.64301e+07	4.01743e+07	4.01439e+07	3.15093e+07	2.72488e+07	3.92021e+07	3.64913e+07	3.42498e+07	3.27821e+07	2.77203e+07	2.9995e+07	3.38275e+07	3.11343e+07
9.61_832.5227m/z	832.523	9.60712	pos	PE-NMe2(16:0/22:5(7Z,10Z,13Z,16Z,19Z))	HMDB0113958	Lipids and lipid-like molecules	Glycerophospholipids	Glycerophosphoethanolamines	M+K	C45H80NO8P	40	14.7	-3.23015	279496	322740	211956	205904	332338	360189	340625	251544	230982	191589	166881	119437	172738	239694	353065	149660	233236	150228	299930	289942	243812
9.88_263.1983m/z	263.198	9.8804	pos	9-Pentadecenoic acid	HMDB0029765	Lipids and lipid-like molecules	Fatty Acyls	Fatty acids and conjugates	M+Na	C15H28O2	40	11.1	0.505443	145483	199291	212199	191026	193385	201391	229018	142592	184352	153980	153763	170696	178522	175094	197960	149969	137354	184335	198439	153926	168635
9.99_568.2903m/z	568.29	9.98965	pos	Tryptophyl-Alanine	HMDB0029076	Organic acids and derivatives	Carboxylic acids and derivatives	Amino acids, peptides, and analogues	2M+NH4	C14H17N3O3	40	6.6	4.53879	480068	311173	374383	275216	286261	307259	204497	251697	167801	284023	189351	127208	247140	270355	190829	224083	107994	130180	229216	255754	234656
0.65_180.9983m/z	180.998	0.6513	pos	Oxalic acid	HMDB0002329	Organic acids and derivatives	Carboxylic acids and derivatives	Dicarboxylic acids and derivatives	2M+H	C2H2O4	40	2.32	2.09354	41052.4	44744.3	10694.8	38573.1	16340.9	12404.5	38818.9	5857.38	25617.1	37248.4	27114.6	26560.7	28268.8	9080.71	43723.9	25617.3	42062.8	25285.7	27600.6	31940.7	31489.7
0.85_123.0558m/z	123.056	0.849133	pos	Pi-Methylimidazoleacetic acid	HMDB0004988	Organoheterocyclic compounds	Azoles	Imidazoles	M+H-H2O	C6H8N2O2	40	5.48	3.37594	4547.93	7686.15	3865.71	6733.44	7717	43640.8	6243.87	31285.8	5212.1	6442.4	5706.3	7368.99	11067.1	34598.4	63355.5	13085.2	13790.6	14193.5	8865.87	8021.17	9876.69
1.38_152.0464m/z	152.046	1.3814	pos	3-Methylene-indolenine	HMDB0011664	Organoheterocyclic compounds	Indoles and derivatives	Unclassified	M+Na	C9H7N	40	15	-4.96048	34884.2	38207.1	13207.9	48010.4	18345.5	9771.89	43077.7	9117.1	49964	28313	54873.5	14553.9	17007	10376.4	32817.8	13453.3	40146.7	34977.9	38707.7	38578.6	38989
1.45_132.0841m/z	132.084	1.44882	pos	(±)-2-Propylthiazolidine	HMDB0040058	Organoheterocyclic compounds	Azolidines	Thiazolidines	M+H	C6H13NS	40	16.1	-0.393178	12711.9	8775.34	3704.27	28136.5	9545.43	9886.23	12739.2	6435.79	29417	20914.4	24155.6	10259.1	18463.1	9381.86	7804.08	10223.6	8869.24	6158.78	4601.62	7847.06	8180.18
10.13_304.2633m/z	304.263	10.1257	pos	Vitamin A	HMDB0000305	Lipids and lipid-like molecules	Prenol lipids	Retinoids	M+NH4	C20H30O	40	7.66	-0.731291	502924	532506	549776	584345	607648	616430	569571	574571	589060	608567	614298	603905	595080	564637	569422	615148	625637	689036	591421	594987	605084
10.19_603.4426m/z	603.443	10.1879	neg	7,8-Epoxybasm-4-en-6-one	LMPR0104200001	Lipids and lipid-like molecules	Prenol Lipids	Isoprenoids	2M-H	C20H30O2	40	18.1	1.17806	32877.1	26809.8	39924.4	19442.6	41016.4	76158.8	18823.9	23610.2	25974.4	19085.5	33873.6	3141.56	17431.4	32936.9	47562.1	48009.7	7610.6	9820.72	31163	26457.5	27853.8
10.22_796.6190m/z	796.619	10.2248	pos	PC(O-20:0/18:4(6Z,9Z,12Z,15Z))	LMGP01020231	Lipids and lipid-like molecules	Glycerophospholipids	Glycerophosphocholines	M+H	C46H86NO7P	40	9.27	-3.145	442542	416811	412168	629572	411046	434968	643332	486922	503804	426531	468695	390864	610554	642819	597559	464492	447076	365589	615619	542897	548937
10.29_223.1419m/z	223.142	10.2934	pos	Hexamethylene bisacetamide	HMDB0041901	Organic acids and derivatives	Carboximidic acids and derivatives	Carboximidic acids	M+Na	C10H20N2O2	40	2.66	0.900588	134918	142533	141312	149841	162629	158713	170218	161300	164069	172329	175794	174292	161260	170365	164838	172748	194107	198173	172650	170378	176767
10.45_336.3052m/z	336.305	10.4458	pos	9,10-diHOME-(d4)	LMFA02000235	Lipids and lipid-like molecules	Fatty Acyls	Octadecanoids	M+NH4	C18H30D4O4	40	7.35	1.90118	80751.9	48389.2	54250.2	66854.4	74019.4	81349.6	103239	76922.7	95478.7	84520.7	85263.5	79071.5	64821.2	65567.5	69413.8	82013.9	101331	100715	71845.1	93097.9	78313.8
10.72_282.1224m/z	282.122	10.7188	pos	Prolyl-Lysine	HMDB0029022	Organic acids and derivatives	Carboxylic acids and derivatives	Amino acids, peptides, and analogues	M+K	C11H21N3O3	39.9	10.3	3.77624	125185	161882	158857	77159.4	138261	314122	179596	128359	247580	174065	114402	143369	185029	50074.1	75372.9	141692	287437	186259	170058	186251	140936
11.35_374.3068m/z	374.307	11.3537	pos	tetracosahexaenoic acid	LMFA01030804	Lipids and lipid-like molecules	Fatty Acyls	Fatty Acids and Conjugates	M+NH4	C24H36O2	39.9	10.5	4.11542	702613	758131	873810	801248	952050	1.02289e+06	999322	886000	1.11275e+06	924611	1.06264e+06	1.11143e+06	993074	1.0017e+06	932550	1.04185e+06	1.10813e+06	1.172e+06	980733	975994	1.02476e+06
11.62_894.5508m/z	894.551	11.6235	neg	PS(19:0/22:6(4Z,7Z,10Z,13Z,16Z,19Z))	LMGP03010479	Lipids and lipid-like molecules	Glycerophospholipids	Glycerophosphoserines	M+FA-H	C47H80NO10P	39.9	13.4	0.737474	7.47078e+06	8.97731e+06	6.79007e+06	8.61347e+06	8.86374e+06	7.79174e+06	7.45184e+06	7.79676e+06	7.65909e+06	6.25059e+06	6.51415e+06	6.24429e+06	6.94495e+06	6.81116e+06	6.30155e+06	7.42327e+06	6.23479e+06	7.869e+06	6.87058e+06	6.92415e+06	6.92765e+06
11.68_778.5500m/z	778.55	11.6774	pos	Dinoravicholic acid	LMST04050016	Lipids and lipid-like molecules	Sterol Lipids	Bile acids and derivatives	2M+NH4	C22H36O5	39.9	22.2	4.82989	1.0113e+06	1.14817e+06	1.0556e+06	888067	1.11603e+06	908018	1.62803e+06	1.00273e+06	939727	978519	1.54322e+06	1.75867e+06	875376	1.06308e+06	1.39328e+06	1.88065e+06	2.03374e+06	2.25728e+06	1.31459e+06	1.353e+06	1.43996e+06
13.83_923.6651m/z	923.665	13.8274	neg	Dolichosterone	HMDB0034336	Lipids and lipid-like molecules	Steroids and steroid derivatives	Bile acids, alcohols and derivatives	2M-H	C28H46O5	39.9	20.2	3.61383	38011.4	33039.1	36551.6	29922.6	21655.6	46064.2	43525.1	23764.8	26399.3	21222.4	26447.5	25203.8	24062.5	39087.9	15133.6	36936.2	40075.3	11980.1	32389.8	31909.3	34807.3
2.90_165.0552m/z	165.055	2.8998	pos	Maltol propionate	HMDB0037274	Organoheterocyclic compounds	Pyrans	Pyranones and derivatives	M+H-H2O	C9H10O4	39.9	4.9	3.43245	6545.64	8026.6	33260.1	20777.4	8374.8	30931	14596.5	18648.5	7259.29	9044.78	16407.1	21217.7	5839.12	24901	12657.7	10447.2	31634.8	29513.5	9180.73	19591.4	17270.5
2.94_206.0458m/z	206.046	2.94493	neg	3-Formyl-6-hydroxyindole	HMDB0031172	Organoheterocyclic compounds	Indoles and derivatives	Hydroxyindoles	M+FA-H	C9H7NO2	39.9	4.37	-0.684954	10229.1	0.000461319	10210.7	8158.78	0.000461319	10106.9	2734.13	5875.89	7808.65	4612.26	6860.7	3607.11	1211.1	2057.52	0.000461319	0.000461319	5312.3	4842.21	5515.79	3529.21	5273.47
2.97_223.0606m/z	223.061	2.9678	neg	Sinapic acid	45738	Phenylpropanoids and polyketides	Cinnamic acids and derivatives	Hydroxycinnamic acids and derivatives	M-H	C11H12O5	39.9	13.4	-2.63464	6247.93	136.013	17943.9	16683.3	4220.77	8460.59	3049.2	6302.32	5623.89	63120.7	10068.9	6813.9	0.000461319	3462.91	9348.4	1139.81	5439.81	3539.34	10396.1	8254.57	9393.01
3.49_529.0659m/z	529.066	3.49127	neg	(3-{5,7-dihydroxy-3-[(3,4,5-trihydroxyoxan-2-yl)oxy]-5H-chromen-2-yl}phenyl)oxidanesulfonic acid	HMDB0127924	Organic oxygen compounds	Organooxygen compounds	Carbohydrates and carbohydrate conjugates	M+FA-H	C20H20O12S	39.9	10.1	0.276278	160170	17755.1	182615	77708.4	48667.1	342510	61189.9	5911.93	9245.47	29507.4	30527.5	321333	11868.8	25018.2	152148	119743	176861	236476	105367	112338	110719
3.50_305.1502m/z	305.15	3.4989	neg	Baptifoline	HMDB0033481	Alkaloids and derivatives	Lupin alkaloids	Anagyrine-type alkaloids	M+FA-H	C15H20N2O2	39.9	9.37	-1.97735	21035.4	2273.45	76750	28689.4	0.000461319	80889.9	56044.4	59355.2	53744.4	8748.37	9144.07	74395.2	3736.66	29105.3	75193.8	13195.3	19321.6	31195.9	32510.5	30081.3	30519.2
3.50_417.1183m/z	417.118	3.4989	neg	3,4,5-trihydroxy-6-{[4-(7-methoxy-2-oxo-2H-chromen-6-yl)-2-methylbut-3-en-2-yl]oxy}oxane-2-carboxylic acid	HMDB0130521	Unclassified	Unclassified	Unclassified	M-H2O-H	C21H24O10	39.9	8.16	-1.74428	198650	29906.8	408711	35953	15811.5	24721.9	128441	201023	6824.49	0.000461319	383464	243207	88269.6	161327	0.000461319	0.000461319	147586	193449	127104	123965	122652
3.72_734.4974m/z	734.497	3.71637	pos	Kinetensin 1-3	HMDB0012983	Unclassified	Unclassified	Unclassified	2M+NH4	C15H30N6O4	39.9	7.17	-3.03886	141726	86989.8	87291.2	85085.4	54690.4	73977.6	76665.2	82800.6	169281	117198	131851	130980	209889	101269	100509	235470	89953.4	122772	162031	108883	123344
4.55_480.2791m/z	480.279	4.54703	neg	Taurodeoxycholic acid	HMDB0000896	Lipids and lipid-like molecules	Steroids and steroid derivatives	Bile acids, alcohols and derivatives	M-H2O-H	C26H45NO6S	39.9	4.37	0.444054	723446	264633	752293	687658	858964	813407	1.28855e+06	771280	689201	593867	765806	843952	540706	595210	404455	540204	371518	470983	648602	642697	643228
5.73_338.2634m/z	338.263	5.72842	pos	15-deoxy-delta-12,14-PGJ2-d4	LMFA03010177	Lipids and lipid-like molecules	Fatty Acyls	Eicosanoids	M+NH4	C20H24D4O3	39.9	6.01	1.94469	20916.9	23133.2	23966	23986.3	22227.3	30007.7	34687.6	25173.2	28863.9	33538.8	30367.7	44390.2	52342.5	27731.2	30253.9	27386.5	37004.6	26123.4	49385.7	23801.4	36050.3
5.91_565.2699m/z	565.27	5.91447	neg	dolichyl diphosphate	LMPR03090023	Lipids and lipid-like molecules	Prenol Lipids	Polyprenols	M+FA-H	C25H46O7P2	39.9	6.72	-0.301347	187768	68070.7	129747	142048	138610	83686.6	171704	186617	111852	284439	136079	116669	102592	120250	218841	138377	155292	168092	183498	94603.8	128478
[truncated: 17,729 more rows]
