# Supplementary material for: Serum metabolomics in chickens infected with Cryptosporidium baileyi
Source: Parasit Vectors. 2021 Jun 26;14:336. doi: 10.1186/s13071-021-04834-y (PMC8235856; doi:10.1186/s13071-021-04834-y)
Supplement: Supplementary file 4 — Additional file 4: Table S3. Differential metabolites between experimental and mock serum samples responsive to C. bailey infection identified by UPLC-MS in this study. [file 13071_2021_4834_MOESM4_ESM.xlsx]

## Sheet: Table S3
Table S3 Differential metabolites between experimental and mock serum samples associated with C. bailey identified by UPLC-MS in this study.
RT–m/z pairs	m/z	Retention time (min)	Ion mode	Metabolites	Datebase	Super Class	Class	Sub Class	Adducts	Formula	Qualitative score of compound	Fragmentation Score	Mass Error (ppm)	VIP	P-value	FDR (q-value)	log2(FC)	average expression_(case 1)	average expression_(Con 1)	expression_E1	expression_E2	expression_E3	expression_E4	expression_E5	expression_E6	expression_E7	expression_E8	expression_E9	expression_N1	expression_N2	expression_N3	expression_N4	expression_N5	expression_N6	expression_N7	expression_N8	expression_N9
13.84_859.5353m/z	859.535	13.8439	neg	2-(2-Methylbutanoyl)-9-(3-methyl-2E-pentenoyl)-2b,9a-dihydroxy-4Z,10(14)-oplopadien-3-one	HMDB0040994	Lipids and lipid-like molecules	Prenol lipids	Sesquiterpenoids	2M-H	C26H38O5	39	10.7	-1.44798	6.58733	3.76304e-10	6.55594e-06	2.90045	4.17402e+06	559028	3.29049e+06	3.70592e+06	3.95784e+06	4.04044e+06	4.08629e+06	4.06837e+06	4.62181e+06	4.89803e+06	4.89703e+06	213838	195001	183066	177858	244018	323336	643675	1.1494e+06	1.90106e+06
7.72_833.5214m/z	833.521	7.72203	neg	PI(16:0/18:2(9Z,12Z))	HMDB0009784	Lipids and lipid-like molecules	Glycerophospholipids	Glycerophosphoinositols	M-H	C43H79O13P	32.4	0.484	3.44886	12.2832	2.19203e-09	1.37659e-05	1.62598	1.8826e+07	6.09943e+06	1.61195e+07	1.66352e+07	1.73091e+07	1.9382e+07	1.99977e+07	1.76479e+07	1.91505e+07	2.1535e+07	2.16572e+07	5.04226e+06	5.47909e+06	4.44583e+06	4.17303e+06	4.4124e+06	5.6102e+06	6.08606e+06	7.58962e+06	1.20564e+07
13.84_833.5219m/z	833.522	13.8439	neg	PI(16:2(9Z,12Z)/18:0)	HMDB0009803	Lipids and lipid-like molecules	Glycerophospholipids	Glycerophosphoinositols	M-H	C43H79O13P	35.8	3.46	3.9722	8.06069	4.06009e-08	4.98573e-05	2.10524	7.20068e+06	1.67353e+06	5.6249e+06	6.01154e+06	6.91519e+06	7.24562e+06	7.11135e+06	6.46959e+06	8.15655e+06	8.80388e+06	8.46754e+06	1.19324e+06	904975	787288	751303	1.22511e+06	1.10837e+06	1.41939e+06	3.04117e+06	4.63096e+06
8.22_857.5210m/z	857.521	8.21692	neg	PI(18:1(11Z)/18:3(6Z,9Z,12Z))	HMDB0009827	Lipids and lipid-like molecules	Glycerophospholipids	Glycerophosphoinositols	M-H	C45H79O13P	37.1	1.41	2.80223	15.6296	4.00172e-08	4.98573e-05	2.3144	2.44241e+07	4.91037e+06	2.07897e+07	2.53773e+07	2.6136e+07	2.41752e+07	2.08278e+07	2.42787e+07	2.95286e+07	2.66288e+07	2.20747e+07	1.36214e+06	1.50402e+06	1.43702e+06	1.19014e+06	1.7454e+06	2.67304e+06	6.92328e+06	1.37116e+07	1.36467e+07
13.83_883.5402m/z	883.54	13.8274	neg	Muzanzagenin	HMDB0032601	Lipids and lipid-like molecules	Steroids and steroid derivatives	Oxosteroids	2M-H	C27H38O5	37	7.51	4.14679	3.68641	2.16682e-07	0.000151557	0.964195	2.2715e+06	1.16429e+06	2.01621e+06	2.14958e+06	2.33371e+06	2.30343e+06	2.15724e+06	2.11029e+06	2.54466e+06	2.51193e+06	2.31645e+06	868135	851866	933542	878907	1.01334e+06	1.19989e+06	1.34722e+06	1.6742e+06	1.7115e+06
14.01_877.5111m/z	877.511	14.015	neg	PI(14:0/20:3(8Z,11Z,14Z))	LMGP06010072	Lipids and lipid-like molecules	Glycerophospholipids	Glycerophosphoinositols	M+FA-H	C43H77O13P	38.5	0	3.30481	1.68921	3.57543e-07	0.000187114	0.519685	897106	625753	767419	928923	922191	802064	851017	935321	869083	1.00431e+06	993631	647172	621172	565530	557272	712122	601376	708869	593854	624409
7.26_527.4486m/z	527.449	7.26463	pos	31-hydroxy-32,35-anhydrobacteriohopanetetrol	LMPR04000027	Lipids and lipid-like molecules	Prenol Lipids	Hopanoids	M+H-H2O	C35H60O4	32.3	0	4.99545	1.2132	4.45895e-07	0.000210017	1.03476	250578	122306	245045	226065	185233	265882	271418	279988	248145	277704	255720	80200.8	115218	121248	71856.6	147285	162043	108896	110090	183917
13.88_987.4853m/z	987.485	13.8795	neg	1alpha,3beta,22R-Trihydroxyergosta-5,24E-dien-26-oic acid 3-O-b-D-glucoside 26-O-[b-D-glucosyl-(1->2)-6-acetyl-b-D-glucosyl] ester	HMDB0040400	Lipids and lipid-like molecules	Steroids and steroid derivatives	Steroidal glycosides	M-H	C48H76O21	35.1	1.86	4.71661	1.10447	6.34392e-07	0.000243917	0.985771	232223	117262	199739	211789	210821	216806	194839	223696	298085	297728	236500	118836	102515	98260	155545	124732	97520.9	130405	123895	103651
13.85_335.1403m/z	335.14	13.8467	pos	4,8,11,14-Eicosatetraynoic acid	LMFA01030690	Lipids and lipid-like molecules	Fatty Acyls	Fatty Acids and Conjugates	M+K	C20H24O2	39.3	3.16	-1.66581	1.06436	1.76297e-06	0.000495737	-1.06675	92309.8	193362	103156	147894	83505.8	102179	85819.2	100554	66240.7	82675.7	58763.7	180121	237328	245022	193693	195250	166793	142257	201338	178457
13.84_881.5235m/z	881.523	13.8439	neg	Roxithromycin	HMDB0014916	Organic oxygen compounds	Organooxygen compounds	Carbohydrates and carbohydrate conjugates	M+FA-H	C41H76N2O15	37.3	1.59	0.839615	1.93621	2.00185e-06	0.000519118	0.876576	663531	361398	666613	661255	673018	678204	673580	632810	640979	641827	703495	241567	242842	222905	241315	380587	455192	485573	465097	517504
13.86_352.1792n	335.176	13.8558	pos	Quebrachidine	HMDB0030389	Alkaloids and derivatives	Corynanthean-type alkaloids	Unclassified	M+H-H2O, M+NH4	C21H24N2O3	37.5	0	1.45613	1.75848	2.04935e-06	0.000521754	-0.836687	334913	598136	492754	360637	402235	310851	309306	315078	290509	306816	226034	709937	634170	675223	611000	568660	616039	607654	465780	494764
13.84_857.5225m/z	857.523	13.8439	neg	PI(16:0/20:4(5Z,8Z,11Z,14Z))	HMDB0009789	Lipids and lipid-like molecules	Glycerophospholipids	Glycerophosphoinositols	M-H	C45H79O13P	37.1	2.96	4.60157	7.29482	2.38996e-06	0.000577267	1.97976	5.69195e+06	1.44309e+06	5.18564e+06	5.91805e+06	6.02378e+06	5.41945e+06	5.05497e+06	5.72315e+06	6.81754e+06	6.04312e+06	5.04184e+06	199793	187358	136202	175565	326143	1.01093e+06	3.1986e+06	4.05329e+06	3.69997e+06
13.85_857.4368m/z	857.437	13.8524	neg	Rifapentine	HMDB0015332	Organoheterocyclic compounds	Naphthofurans	Unclassified	M-H2O-H	C47H64N4O12	36.1	0	2.87469	1.17603	2.71885e-06	0.000615396	1.58694	168851	56206.3	142639	155919	188550	144553	161490	185533	194532	201351	145090	30954.9	27186.6	17428.4	11181.9	37109.1	56686.4	93224.7	116482	115602
14.01_902.5184m/z	902.518	14.015	neg	PS(20:3(8Z,11Z,14Z)/22:6(4Z,7Z,10Z,13Z,16Z,19Z))	HMDB0012428	Lipids and lipid-like molecules	Glycerophospholipids	Glycerophosphoserines	M+FA-H	C48H76NO10P	43.1	37.2	-0.5963	2.29103	2.73986e-06	0.000615396	0.501807	1.46844e+06	1.03705e+06	1.62239e+06	1.60165e+06	1.37881e+06	1.48378e+06	1.47356e+06	1.61059e+06	1.39114e+06	1.32343e+06	1.33065e+06	1.14225e+06	937778	855812	848561	1.06157e+06	1.09678e+06	1.26834e+06	1.11337e+06	1.00895e+06
13.82_808.5930m/z	808.593	13.8191	pos	Sphingosine 1-phosphate (d19:1-P)	HMDB0060062	Lipids and lipid-like molecules	Sphingolipids	Phosphosphingolipids	2M+NH4	C19H42NO5P	40.9	16.8	-1.13942	9.30678	2.86002e-06	0.000633914	0.449621	2.63984e+07	1.93299e+07	2.62468e+07	2.54631e+07	2.4347e+07	2.71144e+07	2.70098e+07	2.85649e+07	2.73149e+07	2.53698e+07	2.6155e+07	1.6521e+07	1.59012e+07	1.64645e+07	2.01223e+07	2.03484e+07	2.04129e+07	2.40327e+07	2.18543e+07	1.83114e+07
3.63_848.6011m/z	848.601	3.62847	neg	PS(O-16:0/22:1(11Z))	LMGP03020015	Lipids and lipid-like molecules	Glycerophospholipids	Glycerophosphoserines	M+FA-H	C44H86NO9P	40.5	19.9	-1.45356	1.08426	3.47055e-06	0.000717236	0.435006	389210	287895	350709	396233	383589	406299	390466	393501	399707	380265	402118	242719	281642	268992	222358	299835	325974	354572	286011	308948
8.32_267.2609m/z	267.261	8.31858	pos	Linoleic acid(d4)	LMFA01030809	Lipids and lipid-like molecules	Fatty Acyls	Fatty Acids and Conjugates	M+H-H2O	C18H28D4O2	37	0	-3.89568	1.58783	4.01187e-06	0.00076347	0.291592	1.17465e+06	959688	1.1481e+06	1.16606e+06	1.17772e+06	1.15818e+06	1.16239e+06	1.17955e+06	1.16138e+06	1.20859e+06	1.20988e+06	820081	828132	925761	915228	993648	1.02146e+06	1.06812e+06	1.04247e+06	1.02229e+06
14.28_130.9660m/z	130.966	14.2767	pos	cis-3-Chloro-2-propene-1-ol	HMDB0060456	Organohalogen compounds	Vinyl halides	Vinyl chlorides	M+K	C3H5ClO	36.7	10.4	-0.620225	4.80122	4.98286e-06	0.000816323	0.272399	1.19596e+07	9.90187e+06	1.11745e+07	1.12193e+07	1.17389e+07	1.18015e+07	1.16757e+07	1.20055e+07	1.23307e+07	1.24324e+07	1.32581e+07	8.80092e+06	9.22715e+06	9.44197e+06	9.64035e+06	1.01562e+07	1.06073e+07	1.01648e+07	1.04835e+07	1.05946e+07
14.31_208.9458m/z	208.946	14.3148	pos	Ethyl 3-iodo-2E-acrylate	LMFA01090138	Lipids and lipid-like molecules	Fatty Acyls	Fatty Acids and Conjugates	M+H-H2O	C5H7IO2	38.1	1.08	0.0996684	1.97936	5.28928e-06	0.000852393	0.34864	1.61614e+06	1.2692e+06	1.53142e+06	1.4865e+06	1.57065e+06	1.58489e+06	1.59041e+06	1.61451e+06	1.65829e+06	1.74186e+06	1.76676e+06	1.03302e+06	1.15114e+06	1.1769e+06	1.24997e+06	1.35195e+06	1.3141e+06	1.40343e+06	1.36869e+06	1.37355e+06
10.99_198.1857m/z	198.186	10.9921	pos	3,6,8-dodecatrien-1-ol	LMFA05000058	Lipids and lipid-like molecules	Fatty Acyls	Fatty alcohols	M+NH4	C12H20O	37.1	11	2.56784	1.0888	5.73814e-06	0.000870797	0.350222	461277	361855	450752	460031	444700	442678	471074	476159	467029	464258	474813	294159	316916	346611	330664	377521	394842	368772	400413	426797
13.83_764.5381m/z	764.538	13.8295	pos	1-tetradecanyl-2-(8-[3]-ladderane-octanyl)-sn-glycerophosphocholine	LMGP01040094	Lipids and lipid-like molecules	Glycerophospholipids	Glycerophosphocholines	M+K	C42H80NO6P	40.2	17.1	3.58106	2.0905	5.66949e-06	0.000870797	0.496002	1.2481e+06	884992	1.36431e+06	1.16238e+06	1.40775e+06	1.12722e+06	1.21199e+06	1.36426e+06	1.26514e+06	1.16179e+06	1.16809e+06	837231	824129	707036	720730	1.02296e+06	885928	960627	939766	1.06652e+06
10.37_95.0853m/z	95.0853	10.3652	pos	(Z)-4-Heptenal	HMDB0031483	Organooxygen compounds	Carbonyl compounds	Aldehydes	M+H-H2O	C7H12O	47.6	43.2	-2.2606	1.26523	6.90728e-06	0.000978445	0.491799	458025	325719	429453	446908	441256	446554	472324	492741	480945	457862	454182	232914	256379	275892	327151	351878	360279	365574	360492	400911
13.88_337.1713m/z	337.171	13.8843	pos	N2-Fructopyranosylarginine	HMDB0041541	Organic acids and derivatives	Carboxylic acids and derivatives	Amino acids, peptides, and analogues	M+H	C12H24N4O7	39.1	0	-1.55088	1.92556	9.07651e-06	0.00115619	0.508844	1.12008e+06	787175	1.29164e+06	1.195e+06	1.11496e+06	1.0877e+06	1.03338e+06	1.09675e+06	1.02687e+06	1.18045e+06	1.05395e+06	709685	680244	777527	708711	632433	855184	1.05953e+06	879465	781792
8.02_95.0855m/z	95.0855	8.02155	pos	xi-3-Methyl-3-cyclohexen-1-ol	HMDB0034372	Organic oxygen compounds	Organooxygen compounds	Alcohols and polyols	M+H-H2O	C7H12O	46.4	33.7	0.201541	1.77081	1.2021e-05	0.00131165	0.409201	1.10164e+06	829581	996321	1.08007e+06	1.11165e+06	1.12772e+06	1.03227e+06	1.11608e+06	1.15988e+06	1.14487e+06	1.14592e+06	618425	706199	769064	800398	831710	947871	957013	881850	953700
8.03_114.0917m/z	114.092	8.03057	pos	2,5-Dihydro-2,4,5-trimethyloxazole	87488	Organoheterocyclic compounds	Azolines	Oxazolines	M+H	C6H11NO	42.6	18.4	3.32915	1.8975	1.86092e-05	0.00171605	0.399443	1.29596e+06	982535	1.184e+06	1.23869e+06	1.25227e+06	1.3072e+06	1.30773e+06	1.30249e+06	1.34034e+06	1.35365e+06	1.37728e+06	714627	841700	933733	922510	976750	1.12422e+06	1.12092e+06	1.11533e+06	1.09302e+06
8.03_152.1203n	135.117	8.03057	pos	Carvotanacetone	HMDB0059875	Lipids and lipid-like molecules	Prenol lipids	Monoterpenoids	M+H-H2O, M+H	C10H16O	50.9	57.9	1.19393	2.98303	1.88649e-05	0.00171698	0.356192	3.50721e+06	2.73992e+06	3.23708e+06	3.32975e+06	3.51918e+06	3.52564e+06	3.51058e+06	3.59277e+06	3.58935e+06	3.62923e+06	3.63135e+06	2.03385e+06	2.38758e+06	2.57238e+06	2.68461e+06	2.82181e+06	2.96995e+06	3.01424e+06	3.05779e+06	3.11707e+06
8.02_110.0734n	111.081	8.02155	pos	2-Isopropylfuran	94803	Organoheterocyclic compounds	Heteroaromatic compounds	Unclassified	M+H-H2O, M+H	C7H10O	44.7	28.1	1.75232	1.17345	1.92372e-05	0.00172441	0.42066	465446	347726	463309	456230	450152	457295	455034	478059	463489	475047	490395	256073	271592	318047	328151	362294	402211	387531	386854	416783
8.02_166.1362n	149.133	8.02155	pos	2-Hexylidenecyclopentanone	HMDB0031728	Organooxygen compounds	Carbonyl compounds	Ketones	M+H-H2O, M+H, M+NH4	C11H18O	51.4	62.1	2.37936	4.74903	2.05209e-05	0.00174104	0.345637	9.11325e+06	7.17177e+06	8.58443e+06	8.79017e+06	9.15296e+06	9.17627e+06	8.83774e+06	9.31615e+06	9.19909e+06	9.42218e+06	9.54026e+06	5.61744e+06	5.9903e+06	6.76392e+06	6.815e+06	7.36665e+06	7.91859e+06	8.0447e+06	7.9956e+06	8.0337e+06
9.13_807.5031m/z	807.503	9.13463	neg	2,12alpha-Dihydroxy-3-oxo-5beta-chol-1-en-24-oic Acid	LMST04010435	Lipids and lipid-like molecules	Sterol Lipids	Bile acids and derivatives	2M-H	C24H36O5	38.7	17.4	-2.73984	3.36672	2.11262e-05	0.00174104	0.486944	3.42038e+06	2.44056e+06	3.60695e+06	3.61644e+06	3.76436e+06	3.89936e+06	3.00451e+06	2.93537e+06	3.24866e+06	3.252e+06	3.45577e+06	2.41112e+06	2.4591e+06	2.01334e+06	2.13013e+06	2.02494e+06	2.45401e+06	2.48398e+06	2.92671e+06	3.0617e+06
9.93_274.2754m/z	274.275	9.926	pos	C16 Sphinganine	41556	Lipids and lipid-like molecules	Sphingolipids	Sphingoid bases	M+H	C16H35NO2	52.6	80.8	4.78357	1.73084	2.0528e-05	0.00174104	0.305218	1.36952e+06	1.10838e+06	1.27372e+06	1.30871e+06	1.36331e+06	1.37988e+06	1.37283e+06	1.41126e+06	1.37435e+06	1.36779e+06	1.47383e+06	868307	998393	1.07924e+06	1.07905e+06	1.12787e+06	1.15945e+06	1.19999e+06	1.22689e+06	1.23622e+06
8.02_128.1207n	111.117	8.02155	pos	(Z)-5-Octen-1-ol	HMDB0031298	Lipids and lipid-like molecules	Fatty Acyls	Fatty alcohols	M+H-H2O, M+Na	C8H16O	47.3	44.1	4.34659	1.43458	2.27507e-05	0.00180854	0.367368	817685	633866	743991	778007	792115	811934	840434	829169	856440	858847	848226	479738	532072	609450	647078	609181	706124	716044	683707	721397
8.02_180.1521n	163.149	8.02155	pos	(3Z,6Z,9Z)-dodecatrienol	LMFA05000097	Lipids and lipid-like molecules	Fatty Acyls	Fatty alcohols	M+H-H2O, M+H	C12H20O	49.9	55.9	3.72665	3.88669	2.39037e-05	0.0018325	0.331711	6.34081e+06	5.03836e+06	5.95381e+06	6.06027e+06	6.42646e+06	6.37458e+06	6.14496e+06	6.50936e+06	6.48919e+06	6.51291e+06	6.59571e+06	3.95566e+06	4.24823e+06	4.76462e+06	4.92714e+06	5.07538e+06	5.51583e+06	5.66451e+06	5.60736e+06	5.58655e+06
13.85_359.1810m/z	359.181	13.8467	pos	Mycotoxin T 2	HMDB0032864	Organic oxygen compounds	Organooxygen compounds	Carbohydrates and carbohydrate conjugates	M+NH4	C16H23NO7	39.2	0.129	-0.710671	1.43106	2.48273e-05	0.00187272	-1.39934	111992	295414	186788	101337	72784.4	154696	149879	120748	103930	47746.5	70019.6	353426	301401	330113	377629	416186	269422	242483	191363	176699
10.67_149.1332m/z	149.133	10.6745	pos	Dihydrojasmone	HMDB0031565	Organooxygen compounds	Carbonyl compounds	Ketones	M+H-H2O	C11H18O	45.3	33.7	4.07372	1.7373	2.60384e-05	0.00193899	0.450145	985101	721064	917369	960160	988975	919728	1.07279e+06	1.00922e+06	993661	979577	1.02443e+06	526212	566970	640695	672261	746815	855878	812232	782320	886191
8.02_97.1011m/z	97.1011	8.02155	pos	3-Methylcyclohexanol	HMDB0031538	Organic oxygen compounds	Organooxygen compounds	Alcohols and polyols	M+H-H2O	C7H14O	44.3	23.1	-0.891917	1.06979	2.64726e-05	0.00194822	0.517173	347763	242996	299727	307892	356572	311976	373741	365726	369024	388487	356722	174051	182516	233388	233480	234008	285573	285876	282592	275480
13.88_478.3314m/z	478.331	13.8843	pos	PE(19:0/0:0)	LMGP02050028	Lipids and lipid-like molecules	Glycerophospholipids	Glycerophosphoethanolamines	M+H-H2O	C24H50NO7P	44.6	33	4.40119	3.33006	2.94218e-05	0.00207605	0.246614	7.1056e+06	5.98912e+06	7.71176e+06	7.25734e+06	7.18755e+06	6.8582e+06	7.22789e+06	7.3138e+06	6.06796e+06	7.10841e+06	7.21752e+06	5.62643e+06	5.72186e+06	5.67518e+06	6.23836e+06	6.40262e+06	6.02698e+06	6.6641e+06	5.86545e+06	5.68107e+06
9.78_152.1198n	135.117	9.78348	pos	3-Methyl-5-propyl-2-cyclohexen-1-one	HMDB0031854	Organooxygen compounds	Carbonyl compounds	Ketones	M+H-H2O, M+H	C10H16O	48.7	52.5	-2.01522	2.56235	4.28505e-05	0.00269101	0.394193	2.34294e+06	1.78278e+06	2.21547e+06	2.20392e+06	2.25594e+06	2.27521e+06	2.37784e+06	2.46636e+06	2.48502e+06	2.42349e+06	2.38322e+06	1.2971e+06	1.51143e+06	1.64298e+06	1.6434e+06	1.81539e+06	1.8907e+06	2.091e+06	2.01013e+06	2.14289e+06
3.59_758.5170m/z	758.517	3.59118	pos	PI(O-16:0/12:0)	LMGP06020002	Lipids and lipid-like molecules	Glycerophospholipids	Glycerophosphoinositols	M+NH4	C37H73O12P	38.9	0	-1.03694	19.2165	4.37525e-05	0.0027115	0.759048	8.15246e+07	4.81717e+07	9.07644e+07	6.67983e+07	8.40026e+07	9.77599e+07	7.25249e+07	7.19911e+07	9.87006e+07	6.69889e+07	8.41906e+07	6.59054e+07	4.37982e+07	3.07825e+07	5.32294e+07	3.87128e+07	3.75823e+07	4.05054e+07	5.59102e+07	6.71194e+07
7.88_318.2433m/z	318.243	7.8848	pos	all-trans-Retinoic acid	HMDB0001852	Lipids and lipid-like molecules	Prenol lipids	Retinoids	M+NH4	C20H28O2	38.8	0	1.80393	1.54175	4.53184e-05	0.00276311	0.263815	1.27749e+06	1.064e+06	1.27835e+06	1.22399e+06	1.24486e+06	1.25023e+06	1.22008e+06	1.32993e+06	1.2704e+06	1.31228e+06	1.36728e+06	870479	947186	1.05576e+06	1.01647e+06	1.08717e+06	1.10815e+06	1.18721e+06	1.13434e+06	1.16921e+06
8.02_208.1837n	226.217	8.02155	pos	2-Cyclotetradecen-1-one	HMDB0039884	Organic oxygen compounds	Organooxygen compounds	Carbonyl compounds	M+H-H2O, M+NH4	C14H24O	51.6	65.2	4.57101	3.44181	5.00889e-05	0.00287924	0.253179	6.58257e+06	5.52308e+06	6.24765e+06	6.3475e+06	6.65732e+06	6.69531e+06	6.56734e+06	6.64804e+06	6.52547e+06	6.7776e+06	6.77693e+06	4.67146e+06	4.7456e+06	5.33689e+06	5.32658e+06	5.61307e+06	6.25383e+06	5.89511e+06	5.92565e+06	5.93954e+06
13.84_786.3942m/z	786.394	13.838	pos	3,4,5-trihydroxy-6-{[1-(4-methoxyphenyl)-4-methylpentan-3-yl]oxy}oxane-2-carboxylic acid	HMDB0132969	Lipids and lipid-like molecules	Fatty Acyls	Fatty acyl glycosides	2M+NH4	C19H28O8	34.9	1.24	4.54723	1.58407	5.0585e-05	0.00289593	0.894059	511089	275016	608191	639395	551198	496275	471337	656233	412492	338032	426649	161098	327601	254289	395785	280834	213334	256454	314892	270858
9.77_128.1069m/z	128.107	9.76517	pos	3-Methyl-2-cyclohexen-1-one	HMDB0031541	Organooxygen compounds	Carbonyl compounds	Ketones	M+NH4	C7H10O	45.3	28.5	-1.02402	1.80515	5.86271e-05	0.00322022	0.389371	1.19728e+06	914078	1.12435e+06	1.10771e+06	1.22409e+06	1.18987e+06	1.20108e+06	1.20705e+06	1.23529e+06	1.23592e+06	1.25016e+06	681949	759945	800194	874353	932837	950818	1.09511e+06	1.0148e+06	1.11669e+06
3.67_742.4687m/z	742.469	3.67418	neg	PE(13:0/20:4(5Z,8Z,11Z,14Z))	LMGP02010399	Lipids and lipid-like molecules	Glycerophospholipids	Glycerophosphoethanolamines	M+FA-H	C38H68NO8P	38.1	9.32	3.16326	1.33163	6.01419e-05	0.00327478	0.565872	493898	333651	551299	615404	551836	508993	484656	447959	462374	398000	424556	353466	406754	259897	271087	316894	275375	343663	393307	382413
9.78_173.1419n	156.139	9.78348	pos	3R-aminononanoic acid	LMFA01100019	Lipids and lipid-like molecules	Fatty Acyls	Fatty Acids and Conjugates	M+H-H2O, M+NH4	C9H19NO2	48.9	48.1	1.70765	2.05403	6.22667e-05	0.00334218	0.329832	1.80547e+06	1.43648e+06	1.71621e+06	1.70869e+06	1.77412e+06	1.75515e+06	1.8357e+06	1.86731e+06	1.83838e+06	1.86973e+06	1.88392e+06	1.10429e+06	1.24765e+06	1.31614e+06	1.42389e+06	1.38732e+06	1.52242e+06	1.66509e+06	1.58348e+06	1.67808e+06
8.02_124.0894n	142.123	8.02155	pos	2,3-Dimethyl-2-cyclohexen-1-one	HMDB0031414	Organooxygen compounds	Carbonyl compounds	Ketones	M+H-H2O, M+NH4, M+H	C8H12O	47	42.9	4.91674	3.21379	6.37354e-05	0.00338246	0.301836	4.85216e+06	3.93617e+06	4.59919e+06	4.67023e+06	4.92512e+06	4.75896e+06	4.84574e+06	4.93971e+06	4.88561e+06	4.99163e+06	5.05327e+06	3.06594e+06	3.36015e+06	3.68692e+06	3.82051e+06	4.02546e+06	4.43713e+06	4.3453e+06	4.30912e+06	4.37496e+06
8.02_82.0782n	165.165	8.02155	pos	3-Methylcyclopentene	HMDB0031544	Hydrocarbons	Unsaturated hydrocarbons	Olefins	M+H, M+Na, 2M+H	C6H10	47.4	42.4	-0.445833	1.73089	7.17165e-05	0.00358392	0.420976	1.04471e+06	780311	1.03045e+06	982523	1.04329e+06	1.04264e+06	1.01098e+06	1.06733e+06	1.02456e+06	1.11282e+06	1.08776e+06	548936	589523	724792	714534	823643	878589	885747	892650	964381
11.15_312.3620m/z	312.362	11.1469	pos	8E-Heneicosene	LMFA11000041	Lipids and lipid-like molecules	Fatty Acyls	Hydrocarbons	M+NH4	C21H42	41.6	12.7	-1.66389	7.48266	7.59051e-05	0.00365742	0.209964	3.84867e+07	3.3274e+07	3.70643e+07	3.71121e+07	3.83341e+07	3.78631e+07	3.92427e+07	3.87985e+07	3.79264e+07	3.8664e+07	4.13751e+07	2.93901e+07	2.92252e+07	3.17954e+07	3.28312e+07	3.44642e+07	3.6207e+07	3.52267e+07	3.41958e+07	3.61304e+07
10.81_367.3428m/z	367.343	10.8136	pos	Alpha-Linoleoylcholine	85235	Unclassified	Unclassified	Unclassified	M+H	C23H44NO2+	35.9	0.143	-4.70266	1.16231	7.75614e-05	0.00368075	0.674963	366848	229774	365874	529059	346258	391171	349719	348498	285707	290289	395053	231364	198864	234341	215669	239503	204860	210341	229769	303257
13.86_478.2330m/z	478.233	13.8558	pos	PC(12:0/0:0)	LMGP01050009	Lipids and lipid-like molecules	Glycerophospholipids	Glycerophosphocholines	M+K	C20H42NO7P	38.4	3.29	-0.0944347	1.0973	8.71858e-05	0.0039456	-0.735637	164815	274439	166425	243639	129387	142447	176916	178907	161737	158091	125787	269244	372462	338941	271344	276789	261777	201012	228570	249814
13.86_359.1696m/z	359.17	13.8558	pos	Pyridoxamine	HMDB0001431	Organoheterocyclic compounds	Pyridines and derivatives	Pyridoxamines	2M+Na	C8H12N2O2	37.2	0	1.8711	1.20647	9.02255e-05	0.00401343	-1.0619	131649	274842	193004	110675	166247	159167	136860	127329	116005	83731.4	91825.8	361439	335859	234296	388704	254117	227965	257908	263775	149513
9.78_355.1574m/z	355.157	9.77725	neg	Hydroxyzine	HMDB0014697	Benzenoids	Benzene and substituted derivatives	Diphenylmethanes	M-H2O-H	C21H27ClN2O2	34.5	0	-2.43026	3.74767	9.14484e-05	0.00402544	-0.259076	6.87418e+06	8.22641e+06	7.7131e+06	7.53043e+06	6.84459e+06	6.90878e+06	6.65138e+06	6.18984e+06	5.88717e+06	6.84584e+06	7.29647e+06	8.0101e+06	8.13848e+06	8.06703e+06	8.6266e+06	8.54786e+06	7.66372e+06	9.0967e+06	7.43175e+06	8.45548e+06
13.84_824.5770m/z	824.577	13.838	pos	PS(O-16:0/22:2(13Z,16Z))	LMGP03020016	Lipids and lipid-like molecules	Glycerophospholipids	Glycerophosphoserines	M+Na	C44H84NO9P	37.2	1.29	-0.675564	1.16439	9.70619e-05	0.00421347	0.463027	435519	315953	453473	361995	419896	441982	452482	440665	470398	468929	409855	211135	283881	256032	387756	312612	328204	316566	404649	342743
8.76_718.5498m/z	718.55	8.75888	pos	PE-Cer(d14:2(4E,6E)/22:1(13Z)(2OH))	LMSP03020071	Lipids and lipid-like molecules	Sphingolipids	Phosphosphingolipids	M+NH4	C38H73N2O7P	37.8	0	0.572198	1.33236	9.90292e-05	0.00424991	0.925059	382808	201609	295081	305840	488769	513794	254965	342458	369029	389301	486037	141153	213890	201414	216856	107902	247570	216125	260393	209182
9.58_808.5876m/z	808.588	9.58037	pos	PC(18:0/20:4(5Z,8Z,10E,14Z)(12OH[S]))	LMGP20010001	Lipids and lipid-like molecules	Glycerophospholipids	Oxidized glycerophospholipids	M+H-H2O	C46H84NO9P	42	30	3.03631	11.4803	0.00010002	0.00428267	0.315117	5.65808e+07	4.54788e+07	5.78604e+07	5.65526e+07	5.59594e+07	5.20821e+07	5.91264e+07	6.2501e+07	6.13404e+07	5.20408e+07	5.17637e+07	4.04224e+07	4.44157e+07	4.25397e+07	4.07239e+07	4.28658e+07	4.3396e+07	5.54567e+07	5.05774e+07	4.89116e+07
8.35_367.2631m/z	367.263	8.3469	neg	1,1'-[1,13-Tridecanediylbis(oxy)]bisbenzene	HMDB0039761	Benzenoids	Phenol ethers	Unclassified	M-H	C25H36O2	54.6	82.5	-3.17961	2.50546	0.000101973	0.00431725	0.140273	6.25303e+06	5.67367e+06	6.66413e+06	6.61617e+06	6.22312e+06	5.9777e+06	6.0126e+06	6.04166e+06	6.20665e+06	6.37948e+06	6.15581e+06	5.48128e+06	5.61419e+06	5.38351e+06	5.33558e+06	5.89497e+06	5.76692e+06	5.81061e+06	5.83601e+06	5.94002e+06
8.03_563.5523m/z	563.552	8.03057	pos	Oleamide	HMDB0002117	Lipids and lipid-like molecules	Fatty Acyls	Fatty amides	2M+H	C18H35NO	44.4	39.3	2.31947	6.9537	0.000106281	0.00443977	0.219479	3.16834e+07	2.72121e+07	3.06531e+07	3.06407e+07	3.21912e+07	3.18483e+07	3.11259e+07	3.13756e+07	3.12561e+07	3.20095e+07	3.40502e+07	2.35112e+07	2.39492e+07	2.61206e+07	2.6417e+07	2.73531e+07	2.94691e+07	2.99715e+07	2.84165e+07	2.97005e+07
8.02_140.1208n	123.118	8.02155	pos	(Z)-6-Nonenal	HMDB0030958	Organooxygen compounds	Carbonyl compounds	Aldehydes	M+H-H2O, M+Na	C9H16O	49	54.1	4.97263	1.33697	0.000109219	0.00451247	0.331645	784419	623322	712559	747252	782203	785065	785579	796248	790861	842625	817374	511389	502540	556643	604441	629877	694864	675270	676069	758806
8.54_506.3663m/z	506.366	8.54095	pos	Menthyl ethylene glycol carbonate	HMDB0036141	Lipids and lipid-like molecules	Prenol lipids	Monoterpenoids	2M+NH4	C13H24O4	39.8	15.8	-4.94107	1.26761	0.000114388	0.00464453	0.397805	622142	472213	701248	690141	633428	492122	654385	596509	655770	607672	567999	487492	502581	410288	349914	482512	529002	453015	544010	491104
13.85_379.2291m/z	379.229	13.8467	pos	Homocitrulline	HMDB0000679	Organic acids and derivatives	Carboxylic acids and derivatives	Amino acids, peptides, and analogues	2M+H	C7H15N3O3	31.4	0	-2.25871	1.1904	0.000115353	0.00466361	-0.487801	330118	462927	323093	351507	404092	330655	356926	332642	263925	352547	255677	510529	398179	505446	514664	428800	552724	369361	406422	480217
13.82_804.3691m/z	804.369	13.8191	pos	Erlotinib	HMDB0014671	Organoheterocyclic compounds	Diazanaphthalenes	Benzodiazines	2M+NH4	C22H23N3O4	35.3	0	-3.15859	1.44986	0.000151432	0.00555056	-0.802555	237809	414783	256082	223212	164062	195567	252326	220350	304517	247120	277044	374456	505771	597962	434213	430109	442323	322856	265926	359434
9.60_561.3800m/z	561.38	9.60293	neg	22-Acetylpriverogenin B	HMDB0034645	Lipids and lipid-like molecules	Prenol lipids	Triterpenoids	M+FA-H	C32H52O5	40.6	7.29	0.595759	1.72148	0.000153833	0.0056167	-0.595072	636989	962202	648919	576532	529808	774067	877793	711844	523349	603486	487100	873667	770931	952876	953508	1.23677e+06	1.1189e+06	1.05878e+06	854596	839797
3.68_768.5533m/z	768.553	3.6818	neg	PE(18:0/20:3(5Z,8Z,11Z))	HMDB0009001	Lipids and lipid-like molecules	Glycerophospholipids	Glycerophosphoethanolamines	M-H	C43H80NO8P	38.2	15.5	-2.03197	3.50928	0.000155644	0.00565002	0.286558	6.5947e+06	5.40671e+06	6.61503e+06	6.98814e+06	7.19026e+06	6.15417e+06	6.03285e+06	6.42625e+06	7.28125e+06	6.2833e+06	6.3811e+06	5.6667e+06	6.2208e+06	4.99778e+06	4.30977e+06	5.59439e+06	5.4182e+06	4.97746e+06	5.79385e+06	5.6814e+06
9.77_194.1675n	212.201	9.77438	pos	4,7-Megastigmadien-9-ol	HMDB0038731	Unclassified	Unclassified	Unclassified	M+H-H2O, M+NH4, M+H	C13H22O	50.3	55.2	2.33784	3.18564	0.000162401	0.00579477	0.268167	5.43751e+06	4.51517e+06	5.14165e+06	5.13187e+06	5.35629e+06	5.36896e+06	5.47003e+06	5.6218e+06	5.48461e+06	5.58302e+06	5.77939e+06	3.58045e+06	3.97632e+06	4.23401e+06	4.48052e+06	4.44751e+06	4.86582e+06	5.06819e+06	4.8209e+06	5.1628e+06
3.76_830.5920m/z	830.592	3.75802	neg	PC(18:0/18:2(9Z,12Z))	HMDB0008039	Lipids and lipid-like molecules	Glycerophospholipids	Glycerophosphocholines	M+FA-H	C44H84NO8P	40.5	30.1	0.377199	12.2456	0.000164119	0.00583397	0.602995	4.03189e+07	2.65454e+07	4.40375e+07	4.63017e+07	4.51213e+07	3.60684e+07	4.03199e+07	3.79728e+07	4.79284e+07	3.35806e+07	3.15395e+07	3.17922e+07	3.41334e+07	2.09395e+07	1.87554e+07	2.10074e+07	2.62197e+07	2.52699e+07	3.56756e+07	2.51154e+07
9.16_838.5992m/z	838.599	9.16083	pos	PS(19:1(9Z)/22:2(13Z,16Z))	LMGP03010508	Lipids and lipid-like molecules	Glycerophospholipids	Glycerophosphoserines	M+H-H2O	C47H86NO10P	44.4	33.1	4.18491	2.0062	0.000172042	0.00602465	0.954967	827336	426784	657986	749164	818820	835999	1.20733e+06	873889	896587	919942	486307	358029	519705	379914	197314	358778	703163	536686	475694	311775
3.63_717.5293m/z	717.529	3.62847	neg	3-hydroxydodecanoyl carnitine	HMDB0061638	Lipids and lipid-like molecules	Fatty Acyls	Fatty acid esters	2M-H	C19H37NO5	37.7	25.9	3.03576	1.59498	0.0001935	0.00649869	1.01789	576850	284871	424900	542659	712383	630818	382010	424195	672625	506167	895889	291724	366863	329947	212746	184767	383148	245341	335514	213786
13.83_766.5616m/z	766.562	13.8295	pos	PG(16:0/18:1(11Z))	HMDB0010573	Lipids and lipid-like molecules	Glycerophospholipids	Glycerophosphoglycerols	M+NH4	C40H77O10P	36.6	0	3.09213	1.66849	0.000196886	0.00655164	0.407668	1.17613e+06	886619	1.05397e+06	1.02634e+06	1.4685e+06	1.15445e+06	1.14447e+06	1.19879e+06	1.16613e+06	1.07844e+06	1.29413e+06	718725	775506	933829	844228	844284	888496	981318	865862	1.12732e+06
9.05_735.5839m/z	735.584	9.0517	pos	Thioetheramide-PC	63018	Unclassified	Unclassified	Unclassified	M+H	C40H83N2O5PS	43	45.3	0.87146	2.02998	0.000208481	0.00673718	0.455341	1.60198e+06	1.16838e+06	1.8379e+06	1.7442e+06	2.02804e+06	1.30939e+06	1.41977e+06	1.51412e+06	1.63228e+06	1.33536e+06	1.59674e+06	1.05699e+06	1.11545e+06	1.1556e+06	1.23091e+06	947120	1.1937e+06	1.40941e+06	1.13448e+06	1.27178e+06
9.62_774.6057m/z	774.606	9.61617	pos	MGDG(16:0/18:1(9Z))	LMGL05010025	Lipids and lipid-like molecules	Glycerolipids	Glycosyldiradylglycerols	M+NH4	C43H80O10	40.7	29	-4.38234	1.00839	0.000230625	0.00715748	1.08275	175381	82801.9	108932	134268	167662	216655	208320	207521	248747	157280	129042	79978.2	105970	58457.4	39959.4	34430.2	138182	86032.7	120869	81338
3.62_740.5239m/z	740.524	3.62083	neg	PC(15:0/18:3(6Z,9Z,12Z))	HMDB0007941	Lipids and lipid-like molecules	Glycerophospholipids	Glycerophosphocholines	M-H	C41H76NO8P	41	21.9	0.409616	2.26724	0.000232423	0.00716668	0.465228	1.95167e+06	1.41371e+06	2.02618e+06	2.18951e+06	2.22813e+06	2.24193e+06	1.46398e+06	1.60665e+06	1.95816e+06	1.90963e+06	1.94088e+06	1.59001e+06	1.77802e+06	1.31632e+06	1.19374e+06	1.24571e+06	1.32401e+06	1.21651e+06	1.6542e+06	1.40484e+06
8.89_838.6000m/z	838.6	8.8873	pos	25,26-epoxy-1alpha-hydroxy-23,23,24,24-tetradehydrovitamin D3 / 25,26-epoxy-1alpha-hydroxy-23,23,24,24-tetradehydrocholecalciferol	LMST03020094	Lipids and lipid-like molecules	Sterol Lipids	Secosteroids	2M+NH4	C27H38O3	43.9	37.6	2.41783	1.13662	0.000234049	0.00719329	1.01862	254493	125615	192466	231386	217035	280547	378983	315586	257187	264377	152872	136141	154197	129469	40303.9	75530.5	200957	150314	139800	103827
3.61_993.4940m/z	993.494	3.61322	neg	N1,N10-Diferuloylspermidine	HMDB0033471	Phenylpropanoids and polyketides	Cinnamic acids and derivatives	Hydroxycinnamic acids and derivatives	2M-H	C27H35N3O6	36.7	0	-3.87445	1.19673	0.000238082	0.00726979	0.56931	423132	285165	490740	508699	410277	452236	398649	404023	406541	331354	405671	336004	402952	197475	222764	289381	194636	291834	295058	336382
8.10_337.2368m/z	337.237	8.10262	pos	9-peroxy-5Z,7E,11Z,14Z-eicosatetraenoate	HMDB0060098	Lipids and lipid-like molecules	Fatty Acyls	Fatty acids and conjugates	M+H	C20H32O4	49.3	56.9	-1.64496	1.82519	0.000241189	0.00732361	0.243353	2.16529e+06	1.8292e+06	2.02626e+06	2.07263e+06	2.14862e+06	2.15363e+06	2.31591e+06	2.00978e+06	2.12548e+06	2.23285e+06	2.4025e+06	1.62059e+06	1.51624e+06	1.7824e+06	1.78793e+06	1.88736e+06	1.90051e+06	1.98692e+06	1.99065e+06	1.99017e+06
6.72_228.2326m/z	228.233	6.71832	pos	Tetradec-2-enal	HMDB0032525	Lipids and lipid-like molecules	Fatty Acyls	Fatty aldehydes	M+NH4	C14H26O	39	0	1.87233	3.87694	0.00026548	0.0077198	0.256007	9.24849e+06	7.74471e+06	8.82631e+06	1.05626e+07	9.22685e+06	8.81686e+06	8.80697e+06	8.72819e+06	8.7634e+06	9.83217e+06	9.67313e+06	6.61974e+06	6.97716e+06	7.24091e+06	7.38743e+06	7.81002e+06	8.73783e+06	8.34625e+06	8.18795e+06	8.39512e+06
9.16_740.5361m/z	740.536	9.16083	pos	1-(8-[5]-ladderane-octanyl)-2-(8-[3]-ladderane-octanyl)-sn-glycerophosphoethanolamine	LMGP02040014	Lipids and lipid-like molecules	Glycerophospholipids	Glycerophosphoethanolamines	M+H-H2O	C45H76NO6P	39.1	2.47	-2.18763	6.84529	0.000263599	0.0077198	0.488994	1.62072e+07	1.1548e+07	1.62597e+07	1.63448e+07	1.9188e+07	2.08041e+07	1.30563e+07	1.44504e+07	1.4889e+07	1.52576e+07	1.56146e+07	1.05597e+07	1.15812e+07	1.19614e+07	1.01798e+07	8.09542e+06	1.42155e+07	1.19139e+07	1.34717e+07	1.19531e+07
9.04_838.5478m/z	838.548	9.04235	pos	1-(8-[5]-ladderane-octanyl)-2-(8-[3]-ladderane-octanyl)-sn-glycerophosphocholine	LMGP01040089	Lipids and lipid-like molecules	Glycerophospholipids	Glycerophosphocholines	M+K	C48H82NO6P	35.5	0.192	-4.21507	1.40229	0.000272155	0.0078281	0.728931	528274	318735	536728	456113	530806	540532	529809	645935	547886	617735	348925	339062	487106	336702	177544	215590	462473	321309	283694	245133
3.65_742.5401m/z	742.54	3.65132	neg	PE-NMe2(16:0/18:2(9Z,12Z))	HMDB0113943	Lipids and lipid-like molecules	Glycerophospholipids	Glycerophosphoethanolamines	M-H	C41H78NO8P	41.8	27.2	1.23221	7.3283	0.000318105	0.00864727	0.386555	2.15773e+07	1.65056e+07	2.41248e+07	2.58051e+07	2.39923e+07	2.18173e+07	2.16459e+07	2.00172e+07	2.07067e+07	1.73335e+07	1.87528e+07	1.73052e+07	1.90465e+07	1.34435e+07	1.55467e+07	1.54733e+07	1.43307e+07	1.73663e+07	1.87026e+07	1.73358e+07
13.82_922.5821m/z	922.582	13.8183	neg	PS(21:0/22:6(4Z,7Z,10Z,13Z,16Z,19Z))	LMGP03010004	Lipids and lipid-like molecules	Glycerophospholipids	Glycerophosphoserines	M+FA-H	C49H84NO10P	39.3	10.9	0.733641	3.67315	0.000332478	0.00883481	-0.404449	5.0762e+06	6.71877e+06	5.04621e+06	4.34999e+06	4.54913e+06	5.77892e+06	5.28368e+06	4.24736e+06	6.35452e+06	4.42935e+06	5.64663e+06	5.9971e+06	7.21766e+06	5.43996e+06	8.01586e+06	7.17629e+06	6.95528e+06	5.93869e+06	6.86794e+06	6.86018e+06
7.29_263.2360m/z	263.236	7.29368	pos	Farnesyl acetone	265036	Unclassified	Unclassified	Unclassified	M+H	C18H30O	44.1	28.8	-3.52213	7.62428	0.000358595	0.00927204	0.224509	3.85408e+07	3.29865e+07	4.05588e+07	3.83142e+07	4.09953e+07	3.59314e+07	3.63376e+07	3.77012e+07	3.78854e+07	3.83723e+07	4.0771e+07	2.904e+07	2.83233e+07	3.2302e+07	3.10354e+07	3.20264e+07	3.60116e+07	3.52091e+07	3.5917e+07	3.70142e+07
3.70_738.5099m/z	738.51	3.70468	neg	PE(18:0/18:4(6Z,9Z,12Z,15Z))	HMDB0008997	Lipids and lipid-like molecules	Glycerophospholipids	Glycerophosphoethanolamines	M-H	C41H74NO8P	40.7	16.7	2.69253	3.52549	0.000377866	0.00963327	0.445645	4.65746e+06	3.41977e+06	4.53051e+06	4.90396e+06	5.24363e+06	5.96191e+06	4.36471e+06	4.25877e+06	4.47047e+06	4.25833e+06	3.92485e+06	3.66333e+06	4.01888e+06	3.35318e+06	2.79632e+06	2.42198e+06	3.95562e+06	3.21697e+06	3.92895e+06	3.42267e+06
7.59_744.5885m/z	744.589	7.5946	pos	PC(16:0/P-18:1(11Z))	HMDB0007996	Lipids and lipid-like molecules	Glycerophospholipids	Glycerophosphocholines	M+H	C42H82NO7P	48.9	57	-2.21423	1.06798	0.000382425	0.00967089	1.3211	194787	77959.4	184385	201106	306384	333580	158295	140716	136710	137886	154024	69492.5	93775.4	60796.1	65356.1	37856.6	75147.3	115557	107293	76360.5
9.77_198.1857m/z	198.186	9.76517	pos	12-amino-dodecanoic acid	LMFA01100005	Lipids and lipid-like molecules	Fatty Acyls	Fatty Acids and Conjugates	M+H-H2O	C12H25NO2	46.6	41.9	2.10032	1.79391	0.000423392	0.0101744	0.230088	2.11161e+06	1.80032e+06	1.95751e+06	1.95977e+06	2.15975e+06	2.06228e+06	2.12066e+06	2.12878e+06	2.17026e+06	2.14284e+06	2.30267e+06	1.50722e+06	1.62333e+06	1.71843e+06	1.7513e+06	1.75496e+06	1.85793e+06	2.0612e+06	1.89465e+06	2.0339e+06
8.90_282.1666m/z	282.167	8.89665	pos	Hexanoylcarnitine	HMDB0000705	Lipids and lipid-like molecules	Fatty Acyls	Fatty acid esters	M+Na	C13H25NO4	37.6	1.11	-3.73122	1.34483	0.000443948	0.0104484	-0.290028	967157	1.18251e+06	984324	1.03427e+06	1.08793e+06	1.02261e+06	898105	1.08558e+06	762952	961742	866907	1.24485e+06	1.23078e+06	1.21365e+06	1.01237e+06	1.22523e+06	1.21326e+06	1.12326e+06	1.32495e+06	1.05422e+06
8.93_830.5103m/z	830.51	8.92607	neg	PE-NMe(22:6(4Z,7Z,10Z,13Z,16Z,19Z)/22:6(4Z,7Z,10Z,13Z,16Z,19Z))	HMDB0113698	Lipids and lipid-like molecules	Glycerophospholipids	Glycerophosphoethanolamines	M-H2O-H	C50H76NO8P	36.6	0	-3.1459	6.02503	0.000445531	0.0104484	0.243578	2.06884e+07	1.74744e+07	2.1902e+07	2.30977e+07	2.1038e+07	1.8768e+07	2.11744e+07	1.96512e+07	2.1903e+07	1.91586e+07	1.95025e+07	1.75734e+07	1.80529e+07	1.43936e+07	1.57928e+07	1.71854e+07	1.73003e+07	1.8919e+07	1.97617e+07	1.82906e+07
9.77_226.2168m/z	226.217	9.77438	pos	C14 sphingosine	LMSP01040006	Lipids and lipid-like molecules	Sphingolipids	Sphingoid bases	M+H-H2O	C14H29NO2	44	38.8	1.24021	2.16667	0.000447711	0.0104781	0.222565	3.17498e+06	2.72109e+06	3.04679e+06	2.97889e+06	3.1417e+06	3.09816e+06	3.15647e+06	3.18797e+06	3.17169e+06	3.35289e+06	3.44026e+06	2.27532e+06	2.40614e+06	2.54394e+06	2.6766e+06	2.76321e+06	2.83174e+06	3.03604e+06	2.86647e+06	3.09031e+06
8.92_838.5705m/z	838.571	8.9247	pos	PE(16:1(9Z)/24:1(15Z))	HMDB0008981	Lipids and lipid-like molecules	Glycerophospholipids	Glycerophosphoethanolamines	M+K	C45H86NO8P	39.3	11.5	-2.18387	1.1839	0.000451136	0.0105061	0.896253	296788	159458	236524	286360	306116	350779	295744	390567	367834	275378	161791	183715	155202	163949	59989.3	134866	292426	165535	166003	113440
3.69_788.5862m/z	788.586	3.68943	neg	GlcCer(d18:1(8E)/18:0(2OH[R]))	LMSP05010060	Unclassified	Unclassified	Unclassified	M+FA-H	C42H81NO9	42.3	27.2	-4.15071	1.18945	0.000589682	0.0128286	0.473545	486640	350474	413471	468528	435060	528845	650933	561730	473585	460194	387412	376877	384810	286860	345099	295161	345726	358785	447336	313617
7.25_487.2839m/z	487.284	7.2547	pos	(24R)-6,19-epidioxy-1alpha,24-dihydroxy-6,19-dihydrovitamin D3 / (24R)-6,19-epidioxy-1alpha,24-di hydroxy-6,19-dihydrocholecalciferol	LMST03020301	Lipids and lipid-like molecules	Sterol Lipids	Secosteroids	M+K	C27H44O5	43.1	31.9	4.22555	1.49839	0.000602625	0.0129754	0.33107	1.03991e+06	826670	1.03637e+06	933449	815776	1.15208e+06	1.1589e+06	1.22596e+06	986289	1.09981e+06	950518	794852	745030	724532	866573	887768	770592	923754	911259	815674
7.26_527.4963m/z	527.496	7.26463	pos	9Z,19Z-Pentatriacontadiene	LMFA11000155	Lipids and lipid-like molecules	Fatty Acyls	Hydrocarbons	M+K	C35H68	33.1	0	2.11396	1.06061	0.000616312	0.0130962	0.955312	221819	114399	208958	180336	116850	289448	272064	278857	207096	253750	189011	37190.2	50150.2	79776.3	162080	168957	101443	117728	168668	143596
9.87_815.6388m/z	815.639	9.87122	pos	Wuhanic acid	LMFA01050559	Unclassified	Unclassified	Unclassified	2M+Na	C24H44O4	44.1	29.3	2.07162	1.87515	0.000617658	0.0130962	0.634507	1.10101e+06	709227	743410	850003	1.02929e+06	1.00139e+06	1.02991e+06	1.31124e+06	1.159e+06	1.56208e+06	1.22276e+06	480385	640384	720819	590581	704919	806634	774090	755679	909556
7.31_703.5018m/z	703.502	7.31242	pos	PE(15:1(9Z)/17:2(9Z,12Z))	LMGP02010484	Lipids and lipid-like molecules	Glycerophospholipids	Glycerophosphoethanolamines	M+NH4	C37H68NO8P	38.5	1.62	-0.351814	1.30583	0.000625474	0.0131959	-0.372816	622089	805530	545467	624242	474566	594535	712427	738815	678467	566044	664239	914731	897897	795369	716061	776510	892545	870559	622174	763923
13.82_780.4767m/z	780.477	13.8191	pos	PS(14:0/20:3(8Z,11Z,14Z))	HMDB0012338	Lipids and lipid-like molecules	Glycerophospholipids	Glycerophosphoserines	M+Na	C40H72NO10P	37.9	4.72	-2.51156	2.66755	0.000631631	0.0132812	-0.237113	3.59199e+06	4.23363e+06	3.93953e+06	3.38556e+06	3.9613e+06	3.55909e+06	3.56815e+06	3.055e+06	3.47795e+06	4.00196e+06	3.37933e+06	4.29824e+06	3.92058e+06	4.87229e+06	4.3843e+06	4.20854e+06	4.27828e+06	4.31764e+06	4.12015e+06	3.70265e+06
9.63_810.5066m/z	810.507	9.6254	pos	PS(O-18:0/18:3(6Z,9Z,12Z))	LMGP03020029	Lipids and lipid-like molecules	Glycerophospholipids	Glycerophosphoserines	M+K	C42H78NO9P	36.4	3.99	2.62047	2.84208	0.000663475	0.0137816	-0.351744	3.45285e+06	4.40619e+06	3.8166e+06	3.92081e+06	3.3324e+06	2.82951e+06	3.75193e+06	3.81047e+06	3.65222e+06	3.61033e+06	2.35135e+06	4.2822e+06	4.71558e+06	4.3726e+06	3.87212e+06	5.27037e+06	4.04168e+06	4.61604e+06	4.06023e+06	4.42485e+06
10.67_778.5486m/z	778.549	10.6657	pos	Bisnorcholic acid	HMDB0002082	Lipids and lipid-like molecules	Steroids and steroid derivatives	Bile acids, alcohols and derivatives	2M+NH4	C22H36O5	37.4	2.07	2.86256	1.63747	0.000690042	0.0141866	0.587323	888086	591090	648907	778770	1.12692e+06	850144	1.12522e+06	976600	653457	842744	990016	543478	531382	404234	556715	619539	763627	760471	561722	578638
8.53_283.2577m/z	283.258	8.5316	pos	13S-HODE-(d4)	LMFA02000236	Lipids and lipid-like molecules	Fatty Acyls	Octadecanoids	M+H-H2O	C18H28D4O3	37.6	5.29	2.61811	3.60833	0.000756572	0.0150205	-0.628558	2.28496e+06	3.53259e+06	1.09269e+06	3.24512e+06	2.45397e+06	2.47821e+06	2.58758e+06	2.1295e+06	2.67884e+06	1.791e+06	2.10772e+06	3.61656e+06	4.48252e+06	4.44187e+06	3.43947e+06	3.35392e+06	4.01453e+06	2.82635e+06	2.85032e+06	2.7678e+06
10.06_741.3829m/z	741.383	10.0582	neg	PA-PI	LMGP20050013	Unclassified	Unclassified	Unclassified	M-H	C34H63O15P	39.3	0.0121	-0.395926	1.22034	0.00076672	0.0150987	-0.727765	229311	379756	360872	242568	154324	228560	272812	215368	212997	169695	206605	368476	408205	520241	305670	489318	343048	427903	314349	240591
13.84_706.5975m/z	706.597	13.838	pos	SM(d18:0/16:0)	HMDB0010168	Lipids and lipid-like molecules	Sphingolipids	Phosphosphingolipids	M+H	C39H82N2O6P+	46.8	69.4	-1.21264	1.21828	0.000784559	0.0152344	0.467402	570901	412914	525022	460635	640624	655322	592701	635861	471713	612453	543782	279743	361602	389415	372700	446563	598521	419748	381112	466819
10.84_284.2959m/z	284.296	10.8387	pos	Sphinganine	HMDB0000269	Organic nitrogen compounds	Organonitrogen compounds	Amines	M+H-H2O	C18H39NO2	41.7	18.2	3.52386	5.25784	0.000801536	0.0154564	0.275953	1.5375e+07	1.26983e+07	1.54267e+07	1.5913e+07	1.61529e+07	1.4766e+07	1.55322e+07	1.55552e+07	1.47793e+07	1.50351e+07	1.52146e+07	1.01163e+07	9.77208e+06	1.22227e+07	1.19537e+07	1.40205e+07	1.41261e+07	1.30095e+07	1.35455e+07	1.55182e+07
8.70_782.5746m/z	782.575	8.69562	pos	GlcCer(t18:1(8Z)/18:0(2OH[S]))	LMSP05010043	Unclassified	Unclassified	Unclassified	M+Na	C42H81NO10	46.3	47.1	-0.930105	13.5588	0.000847784	0.0160687	0.321981	9.32196e+07	7.45729e+07	9.15932e+07	8.99045e+07	8.86921e+07	8.75147e+07	8.5072e+07	1.10917e+08	1.00371e+08	9.57537e+07	8.91582e+07	5.3645e+07	6.2847e+07	8.1723e+07	6.68127e+07	8.30746e+07	8.41082e+07	8.16853e+07	7.41572e+07	8.31037e+07
7.43_550.3886m/z	550.389	7.4301	pos	Pyrrolidino PAF C-16	62930	Unclassified	Unclassified	Unclassified	M+H	C28H56NO7P	39.5	10.1	3.46911	3.23875	0.000879479	0.0165508	0.622826	3.38424e+06	2.19772e+06	2.54128e+06	3.34158e+06	2.41566e+06	2.88891e+06	3.31958e+06	4.94738e+06	3.46478e+06	4.01008e+06	3.52893e+06	2.04684e+06	2.31601e+06	1.96197e+06	2.37074e+06	3.13639e+06	1.74896e+06	1.93379e+06	2.29853e+06	1.96624e+06
9.78_675.6748m/z	675.675	9.78348	pos	Erucamide	LMFA08010028	Unclassified	Unclassified	Unclassified	2M+H	C22H43NO	48.6	65.6	-2.14977	5.51074	0.0009104	0.0168321	0.207907	2.41634e+07	2.09205e+07	2.50468e+07	2.34938e+07	2.50075e+07	2.33776e+07	2.3389e+07	2.28631e+07	2.2614e+07	2.40662e+07	2.76122e+07	1.84325e+07	1.78966e+07	2.00032e+07	2.10599e+07	2.10433e+07	2.29791e+07	2.17633e+07	2.21659e+07	2.29405e+07
8.96_717.5326n	762.511	8.96372	neg	PE(18:1(11Z)/16:0)	HMDB0009022	Lipids and lipid-like molecules	Glycerophospholipids	Glycerophosphoethanolamines	M-H, M+FA-H	C39H76NO8P	40.6	14.4	2.46295	8.44511	0.000941692	0.0171581	0.387138	3.46806e+07	2.65184e+07	3.56331e+07	3.62252e+07	4.24307e+07	3.97327e+07	2.86367e+07	2.74005e+07	3.48756e+07	3.07328e+07	3.64582e+07	2.92829e+07	2.97244e+07	2.54635e+07	2.24e+07	2.13902e+07	3.18906e+07	2.51336e+07	2.79246e+07	2.54554e+07
3.71_740.5384m/z	740.538	3.70808	pos	CerP(d18:1/22:0)	HMDB0010703	Lipids and lipid-like molecules	Sphingolipids	Phosphosphingolipids	M+K	C40H80NO6P	36.2	0	4.18254	1.87636	0.000994031	0.017904	0.669097	1.13904e+06	716341	1.19446e+06	1.35548e+06	1.40822e+06	906370	1.14133e+06	1.13647e+06	769948	1.18798e+06	1.1511e+06	339025	822014	877129	669294	561906	998863	788275	1.00373e+06	386834
12.71_176.0345m/z	176.035	12.7097	neg	2-Hydroxy-7-methoxy-2H-1,4-benzoxazin-3(4H)-one	HMDB0038055	Organoheterocyclic compounds	Benzoxazines	Benzoxazinones	M-H2O-H	C9H9NO4	47.6	46.8	-4.11748	1.79522	0.00107869	0.0189046	-0.0953619	5.26301e+06	5.62264e+06	5.25131e+06	5.34745e+06	5.37259e+06	5.21801e+06	5.10411e+06	4.89649e+06	5.43803e+06	5.28332e+06	5.45574e+06	5.7523e+06	5.84887e+06	5.31922e+06	5.44612e+06	5.92344e+06	5.7527e+06	5.56256e+06	5.44239e+06	5.55621e+06
8.44_705.5928m/z	705.593	8.4389	pos	N-hexadecanoylsphinganine-1-phosphocholine	HMDB0062665	Lipids and lipid-like molecules	Sphingolipids	Phosphosphingolipids	M+H	C39H81N2O6P	51.3	82.9	3.26945	4.84784	0.00120936	0.0204402	0.291821	1.20659e+07	9.85632e+06	1.12025e+07	1.10679e+07	1.18038e+07	1.26293e+07	1.32589e+07	1.31769e+07	1.31057e+07	1.0848e+07	1.15006e+07	8.43036e+06	9.13945e+06	8.81561e+06	9.22176e+06	9.09336e+06	1.11297e+07	1.28124e+07	9.79015e+06	1.0274e+07
9.93_774.6131m/z	774.613	9.926	pos	PE-Cer(d16:2(4E,6E)/24:1(15Z)(2OH))	LMSP03020094	Lipids and lipid-like molecules	Sphingolipids	Phosphosphingolipids	M+NH4	C42H81N2O7P	39.4	3.06	1.50686	2.0095	0.00122849	0.0206834	0.479779	1.41605e+06	1.01543e+06	1.11562e+06	1.15446e+06	1.2396e+06	1.71781e+06	1.62634e+06	1.40251e+06	1.67486e+06	1.4286e+06	1.38463e+06	978700	1.03673e+06	973518	799352	689190	1.22553e+06	1.18456e+06	1.35581e+06	895479
8.13_245.2275m/z	245.227	8.13012	pos	6-[3]-ladderane-1-hexanol	LMFA05000065	Lipids and lipid-like molecules	Fatty Acyls	Fatty alcohols	M+H-H2O	C18H30O	39.1	5.31	4.18861	2.04548	0.00127795	0.0212935	0.244214	2.67397e+06	2.25757e+06	2.51741e+06	2.56937e+06	2.69276e+06	2.78706e+06	2.36475e+06	2.94819e+06	2.76592e+06	2.60893e+06	2.81129e+06	1.83242e+06	1.9535e+06	2.31612e+06	2.24733e+06	2.06648e+06	2.37832e+06	2.63852e+06	2.32235e+06	2.56305e+06
7.25_527.0625m/z	527.062	7.2547	pos	(4-{7-[3,5-dimethoxy-4-(sulfooxy)phenyl]-6,11-dihydroxy-2,8-dioxatricyclo[7.3.1.0⁵,¹³]trideca-1(13),4,6,9,11-pentaen-3-ylidene}cyclohexa-2,5-dien-1-ylidene)oxidanium	HMDB0134845	Phenylpropanoids and polyketides	Flavonoids	O-methylated flavonoids	M+H	C25H18O11S	33.3	0	-3.34689	1.33222	0.00128982	0.0214287	0.458033	617455	449493	558039	552896	416596	682327	711996	776143	601540	698077	559479	400336	378147	353141	462957	491673	419273	492659	573360	473894
13.85_815.6667m/z	815.667	13.8467	pos	Ergosterol	HMDB0000878	Lipids and lipid-like molecules	Steroids and steroid derivatives	Ergostane steroids	2M+Na	C28H44O	34.8	0	-1.14262	1.11892	0.00129386	0.0214535	0.782349	328784	191161	154124	227491	320108	354768	416172	341526	397424	404880	342563	84941.6	217100	199694	113643	211872	210182	243495	278022	161502
3.67_759.3243m/z	759.324	3.66625	pos	2-(Arabinosylamino)-3-(glucosylamino)propanenitrile	HMDB0039505	Organic oxygen compounds	Organooxygen compounds	Carbohydrates and carbohydrate conjugates	2M+H	C14H25N3O9	35.1	0	-1.47283	1.00687	0.00129946	0.0214941	1.35311	165719	64870.2	181577	159910	203099	201772	169218	218211	248678	67780.2	41223.3	111140	45159.3	59821	32039	47395.5	51842	51101.7	43612.2	141721
9.70_774.5455m/z	774.545	9.69983	pos	PC(15:0/22:6(4Z,7Z,10Z,13Z,16Z,19Z))	HMDB0007958	Lipids and lipid-like molecules	Glycerophospholipids	Glycerophosphocholines	M+H-H2O	C45H78NO8P	34.3	0.244	2.83756	1.15455	0.00132253	0.0217422	0.460521	474120	344555	417003	418206	425832	478243	561582	548312	529307	481010	407589	303559	401569	315038	249595	247666	436642	422974	437284	286665
9.32_721.5058m/z	721.506	9.31952	neg	PG(18:0/14:0)	LMGP04010027	Lipids and lipid-like molecules	Glycerophospholipids	Glycerophosphoglycerols	M-H	C38H75O10P	35.1	16.3	4.57084	1.24002	0.00133828	0.021918	-7.77386	643.969	140939	2630.84	1613.61	0.000461319	263.362	0.000461319	1287.91	0.000461319	0.000461319	0.000461319	335723	262121	188926	165955	127783	79145.6	71311.4	23035.5	14448.5
7.26_184.0738m/z	184.074	7.26463	pos	Phosphocholine	3318	Organic nitrogen compounds	Organonitrogen compounds	Quaternary ammonium salts	M+H	C5H14NO4P	48.2	48.3	2.61668	1.66042	0.00134942	0.0219924	0.373959	1.13501e+06	875843	1.08272e+06	1.02274e+06	910157	1.24464e+06	1.32544e+06	1.35198e+06	1.09838e+06	1.18866e+06	990355	717059	686336	723936	922894	1.0054e+06	908114	996415	997972	924456
10.06_705.3333m/z	705.333	10.0582	neg	Capsianoside I	HMDB0002318	Lipids and lipid-like molecules	Fatty Acyls	Fatty acyl glycosides	M+FA-H	C32H52O14	38.4	0.568	-0.974247	1.04634	0.00141729	0.022576	-0.997697	117814	235251	228242	124749	51033.5	114912	153653	117305	115916	73089.6	81423.5	211240	248545	355948	159993	329809	222423	274912	187558	126835
11.62_894.5508m/z	894.551	11.6235	neg	PS(19:0/22:6(4Z,7Z,10Z,13Z,16Z,19Z))	LMGP03010479	Lipids and lipid-like molecules	Glycerophospholipids	Glycerophosphoserines	M+FA-H	C47H80NO10P	39.8	13.4	0.737474	3.12919	0.00144382	0.0228402	-0.237054	6.73264e+06	7.93498e+06	6.25059e+06	6.51415e+06	6.24429e+06	6.94495e+06	6.81116e+06	6.30155e+06	7.42327e+06	6.23479e+06	7.869e+06	7.47078e+06	8.97731e+06	6.79007e+06	8.61347e+06	8.86374e+06	7.79174e+06	7.45184e+06	7.79676e+06	7.65909e+06
10.67_788.6176m/z	788.618	10.6745	pos	PC(14:0/22:1(13Z))	HMDB0007887	Unclassified	Unclassified	Unclassified	M+H	C44H86NO8P	40.3	10.7	1.52862	19.1918	0.00154185	0.0236359	1.3638	6.5621e+07	2.54975e+07	2.99693e+07	3.19742e+07	6.26691e+07	1.02668e+08	6.03179e+07	5.27732e+07	9.94812e+07	6.51669e+07	8.55689e+07	2.50857e+07	2.727e+07	2.2552e+07	1.03079e+07	8.46021e+06	5.65669e+07	1.52133e+07	5.17151e+07	1.23064e+07
10.18_720.5979m/z	720.598	10.1797	pos	SM(d16:1/18:0)	LMSP03010042	Lipids and lipid-like molecules	Sphingolipids	Phosphosphingolipids	M+NH4	C39H79N2O6P	40.5	14.6	-4.97143	4.99061	0.00175974	0.0256011	0.662254	6.64242e+06	4.19728e+06	5.18585e+06	5.21286e+06	5.34488e+06	6.91814e+06	9.51531e+06	8.50231e+06	7.3994e+06	6.52263e+06	5.1804e+06	3.99381e+06	4.27094e+06	3.37524e+06	3.64629e+06	2.50562e+06	5.53908e+06	4.56234e+06	6.23982e+06	3.64238e+06
10.13_744.5362m/z	744.536	10.1347	pos	Talinolol	HMDB0042020	Benzenoids	Benzene and substituted derivatives	N-phenylureas	2M+NH4	C20H33N3O3	36.4	0.617	-2.7891	1.17222	0.00180325	0.0260733	0.547237	424063	290199	537442	476567	506879	520788	360365	333149	364783	365880	350710	262049	306140	186372	236599	236194	295443	402511	334185	352295
9.55_734.5790m/z	734.579	9.55223	pos	SM(d18:0/16:1(9Z)(OH))	HMDB0013463	Lipids and lipid-like molecules	Sphingolipids	Phosphosphingolipids	M+NH4	C39H77N2O7P	38.4	3.72	-2.32869	5.15888	0.00196709	0.0278647	0.306749	1.5504e+07	1.25344e+07	1.69524e+07	1.69025e+07	1.93444e+07	1.28818e+07	1.47643e+07	1.53158e+07	1.5347e+07	1.36278e+07	1.44004e+07	1.10397e+07	1.17922e+07	1.18882e+07	1.3264e+07	1.06308e+07	1.27256e+07	1.5205e+07	1.27679e+07	1.34964e+07
9.81_619.6178m/z	619.618	9.81107	pos	Glycinoprenol 9	HMDB0038538	Lipids and lipid-like molecules	Prenol lipids	Polyprenols	M+H-H2O	C45H80O	39.5	7.47	0.33289	2.93765	0.00199031	0.028067	0.211005	7.28934e+06	6.29752e+06	7.15793e+06	7.11767e+06	7.40781e+06	7.3488e+06	6.99875e+06	6.74257e+06	6.88292e+06	7.53133e+06	8.41627e+06	5.29154e+06	5.29633e+06	6.00824e+06	6.36207e+06	6.76636e+06	7.05878e+06	6.5371e+06	6.5913e+06	6.76594e+06
10.25_800.6266m/z	800.627	10.2486	pos	MGDG(18:0(9Z)/18:2(9Z,12Z))	LMGL05010022	Lipids and lipid-like molecules	Glycerolipids	Glycosyldiradylglycerols	M+NH4	C45H82O10	41.7	25	2.5626	3.48007	0.00209845	0.0289633	0.49831	3.97275e+06	2.81245e+06	4.59324e+06	4.43858e+06	3.95978e+06	3.16842e+06	4.62618e+06	4.02852e+06	4.44748e+06	3.67981e+06	2.81274e+06	3.02578e+06	3.25447e+06	1.84128e+06	1.916e+06	2.25736e+06	2.93344e+06	3.816e+06	3.55964e+06	2.7081e+06
9.47_838.6411m/z	838.641	9.46855	pos	GlcCer(t18:1(8Z)/22:0(2OH[S]))	LMSP05010045	Unclassified	Unclassified	Unclassified	M+Na	C46H89NO10	40.5	15.9	3.9801	11.4627	0.00221209	0.0300885	0.480989	4.90967e+07	3.51771e+07	4.50435e+07	4.51905e+07	3.9928e+07	6.03733e+07	5.67903e+07	5.74966e+07	5.14281e+07	5.08346e+07	3.47856e+07	3.21828e+07	3.49766e+07	3.59219e+07	2.6164e+07	2.78558e+07	5.02898e+07	4.40915e+07	3.35229e+07	3.15888e+07
7.31_279.2550n	280.262	7.31242	pos	Linoleamide	HMDB0062656	Lipids and lipid-like molecules	Fatty Acyls	Fatty amides	M+H, 2M+H	C18H33NO	43.2	25.1	-4.28275	11.419	0.00223426	0.0302395	0.202834	1.16955e+08	1.01616e+08	1.11571e+08	1.16542e+08	1.27149e+08	1.11614e+08	1.09981e+08	1.07831e+08	1.16831e+08	1.20556e+08	1.30522e+08	8.86427e+07	8.78962e+07	1.00295e+08	9.59852e+07	1.00366e+08	1.156e+08	1.09463e+08	1.02733e+08	1.13559e+08
3.60_758.4397m/z	758.44	3.59943	pos	PS(18:4(6Z,9Z,12Z,15Z)/18:4(6Z,9Z,12Z,15Z))	HMDB0112496	Lipids and lipid-like molecules	Glycerophospholipids	Glycerophosphoserines	M+H-H2O	C42H66NO10P	35.2	0	0.739629	7.16353	0.00245269	0.0320497	0.691148	1.40364e+07	8.69363e+06	1.46589e+07	1.77805e+07	1.51608e+07	1.9075e+07	1.33229e+07	9.97645e+06	1.89991e+07	8.06422e+06	9.29015e+06	1.03096e+07	8.46395e+06	7.31972e+06	8.0304e+06	7.53216e+06	7.67101e+06	7.64346e+06	9.49561e+06	1.17767e+07
9.59_834.6075m/z	834.607	9.58945	pos	3alpha,12alpha,15alpha-Trihydroxy-5beta-cholan-24-oic Acid	LMST04010110	Lipids and lipid-like molecules	Sterol Lipids	Bile acids and derivatives	2M+NH4	C24H40O5	33.8	9.96	-1.82544	8.15544	0.00259517	0.033137	0.340329	3.30386e+07	2.60959e+07	2.94825e+07	2.83975e+07	3.19172e+07	2.9994e+07	3.23373e+07	4.19354e+07	3.96391e+07	3.35616e+07	3.00828e+07	2.19009e+07	2.41196e+07	2.74291e+07	2.01254e+07	2.71817e+07	3.11323e+07	2.79245e+07	2.61899e+07	2.88598e+07
9.90_812.6909m/z	812.691	9.89855	pos	PC(O-18:0/22:1(11Z))	LMGP01020213	Lipids and lipid-like molecules	Glycerophospholipids	Glycerophosphocholines	M+H-H2O	C48H96NO7P	30.3	1.24	2.11249	1.55656	0.00272143	0.0342761	-4.0783	13577.4	229355	191.803	63785.9	0.000461319	31852.1	1081.04	24408	0.000461319	104.721	773.153	399702	212260	597486	307886	124432	190852	21377.2	51191.4	159009
12.81_759.4921m/z	759.492	12.8132	pos	PA(17:1(9Z)/22:4(7Z,10Z,13Z,16Z))	LMGP10010274	Lipids and lipid-like molecules	Glycerophospholipids	Glycerophosphates	M+Na	C42H73O8P	39.6	12.6	-1.96189	1.72156	0.00278369	0.0347546	0.36156	1.50894e+06	1.17444e+06	1.68063e+06	1.71011e+06	1.61039e+06	1.45275e+06	1.55229e+06	1.78988e+06	994933	1.45323e+06	1.33621e+06	1.34764e+06	1.00734e+06	1.06648e+06	1.10069e+06	1.07548e+06	1.19778e+06	1.42196e+06	1.31533e+06	1.03727e+06
9.06_838.5991m/z	838.599	9.06458	neg	PC(20:4(8Z,11Z,14Z,17Z)/P-18:0)	HMDB0008489	Lipids and lipid-like molecules	Glycerophospholipids	Glycerophosphocholines	M+FA-H	C46H84NO7P	39	9.12	3.0042	2.70338	0.00292723	0.0359269	-0.603641	1.71433e+06	2.605e+06	1.5155e+06	1.45122e+06	1.2007e+06	2.36752e+06	2.00596e+06	2.13718e+06	1.44497e+06	1.84435e+06	1.46153e+06	2.3835e+06	2.32861e+06	2.23372e+06	4.19849e+06	2.52092e+06	2.24808e+06	3.00202e+06	2.03607e+06	2.49357e+06
9.29_842.4692m/z	842.469	9.28997	neg	Azaspiracid 4	HMDB0038232	Organoheterocyclic compounds	Azaspirodecane derivatives	Unclassified	M-H	C46H69NO13	37.6	0.48	-0.494309	2.85891	0.00320002	0.0382509	0.44214	3.41081e+06	2.5105e+06	3.86129e+06	4.0663e+06	4.08961e+06	4.24818e+06	3.04434e+06	2.60338e+06	2.74125e+06	2.92811e+06	3.11478e+06	2.71661e+06	2.87237e+06	1.87015e+06	2.07257e+06	2.07923e+06	2.40364e+06	3.19957e+06	2.72764e+06	2.6527e+06
3.72_807.5908m/z	807.591	3.71992	neg	PA(20:3(5Z,8Z,11Z)/24:1(15Z))	HMDB0115143	Lipids and lipid-like molecules	Glycerophospholipids	Glycerophosphates	M-H	C47H85O8P	33.5	1.32	-0.142998	1.17299	0.0035319	0.0407477	0.542398	548433	376570	272523	566603	697306	686158	433261	500468	617920	545169	616490	245039	460967	413524	348002	293332	420534	384103	439381	384248
7.27_104.1071m/z	104.107	7.27447	pos	Choline	56	Organic nitrogen compounds	Organonitrogen compounds	Quaternary ammonium salts	M+H	C5H13NO	54.2	73.5	0.644807	1.25691	0.00358497	0.0411082	0.441201	606642	446805	605665	515558	410771	696911	696073	764209	577038	680490	513066	360020	372826	341305	514112	555222	392138	490104	547798	447723
10.01_685.4418m/z	685.442	10.0079	pos	PG(14:1(9Z)/17:2(9Z,12Z))	LMGP04010118	Lipids and lipid-like molecules	Glycerophospholipids	Glycerophosphoglycerols	M+H-H2O	C37H67O10P	37.7	1.03	-2.92895	1.58097	0.00359107	0.0411532	0.181665	2.26764e+06	1.99935e+06	2.17235e+06	2.11912e+06	2.27137e+06	2.24043e+06	2.29752e+06	2.31753e+06	2.24839e+06	2.30549e+06	2.43657e+06	1.63127e+06	1.73086e+06	1.91314e+06	2.05712e+06	2.02412e+06	2.00801e+06	2.29133e+06	2.07317e+06	2.26509e+06
9.31_770.4962m/z	770.496	9.3118	neg	PS(17:0/18:3(6Z,9Z,12Z))	LMGP03010234	Lipids and lipid-like molecules	Glycerophospholipids	Glycerophosphoserines	M-H	C41H74NO10P	36.1	4.36	-1.99518	1.75338	0.00377065	0.0425383	0.291991	1.70278e+06	1.39079e+06	1.95485e+06	2.0047e+06	1.76001e+06	1.46698e+06	1.72967e+06	1.57285e+06	1.74567e+06	1.53747e+06	1.55284e+06	1.4642e+06	1.43417e+06	1.07019e+06	1.31205e+06	1.28711e+06	1.31748e+06	1.65101e+06	1.72342e+06	1.25746e+06
13.82_806.4979m/z	806.498	13.8183	neg	PE(18:2(9Z,12Z)/20:5(5Z,8Z,11Z,14Z,17Z))	HMDB0009104	Lipids and lipid-like molecules	Glycerophospholipids	Glycerophosphoethanolamines	M+FA-H	C43H72NO8P	37.9	7.33	0.155345	1.21268	0.00378528	0.0426364	0.324875	794698	634461	793582	886343	893343	666373	711120	732962	838156	830497	799904	637582	621008	503773	455637	725432	571989	668732	670285	855710
13.83_703.4996m/z	703.5	13.8295	pos	PE(14:0/18:3(6Z,9Z,12Z))	HMDB0008830	Lipids and lipid-like molecules	Glycerophospholipids	Glycerophosphoethanolamines	M+NH4	C37H68NO8P	38.3	0.683	-3.64715	2.47896	0.00415786	0.0455166	-0.214852	4.94517e+06	5.73929e+06	4.94466e+06	4.06692e+06	4.82493e+06	5.95423e+06	5.45245e+06	5.24811e+06	4.44036e+06	4.80465e+06	4.77023e+06	5.65999e+06	5.82248e+06	5.41702e+06	6.16621e+06	6.19351e+06	6.39398e+06	5.09299e+06	5.23245e+06	5.67501e+06
9.81_958.5493m/z	958.549	9.80777	neg	Sirolimus	HMDB0015015	Phenylpropanoids and polyketides	Macrolide lactams	Unclassified	M+FA-H	C51H79NO13	36.5	10.9	-4.38659	2.44847	0.00457634	0.0484644	0.180493	6.07276e+06	5.35861e+06	5.74991e+06	5.78643e+06	6.20807e+06	5.94854e+06	5.5638e+06	5.72499e+06	6.40971e+06	6.41021e+06	6.85319e+06	5.1711e+06	5.25507e+06	5.13989e+06	4.55854e+06	5.42665e+06	6.33297e+06	5.19542e+06	5.83901e+06	5.30888e+06
11.74_780.4750m/z	780.475	11.7426	pos	PS(16:0/18:3(9Z,12Z,15Z))	HMDB0012359	Lipids and lipid-like molecules	Glycerophospholipids	Glycerophosphoserines	M+Na	C40H72NO10P	39.1	12.6	-4.71394	1.00185	0.00461772	0.0487656	0.640542	375821	241079	419811	419863	492940	417101	282592	343930	208440	487078	310633	354516	166842	228007	183843	159071	286718	340404	280509	169797
9.24_838.5582m/z	838.558	9.24167	pos	PS(14:1(9Z)/24:1(15Z))	HMDB0112292	Lipids and lipid-like molecules	Glycerophospholipids	Glycerophosphoserines	M+Na	C44H82NO10P	40.2	8.39	1.60638	1.8695	0.0046322	0.0488637	0.456711	1.61274e+06	1.17511e+06	1.64245e+06	1.51002e+06	1.31979e+06	1.5488e+06	1.84242e+06	1.82883e+06	1.77498e+06	1.83649e+06	1.21085e+06	1.17497e+06	1.59611e+06	1.24538e+06	620565	991916	1.67299e+06	1.25987e+06	1.03706e+06	977178
