# Supplementary material for: Serum metabolomics in chickens infected with Cryptosporidium baileyi
Source: Parasit Vectors. 2021 Jun 26;14:336. doi: 10.1186/s13071-021-04834-y (PMC8235856; doi:10.1186/s13071-021-04834-y)
Supplement: Supplementary file 5 — Additional file 5: Table S4. KEGG pathway analysis of all differential metabolites following C. baileyi infection in chickens. [file 13071_2021_4834_MOESM5_ESM.xlsx]

## Sheet: Table S4
Table S4 KEGG pathway analysis of all differential metabolites following C. baileyi infection in chickens.
KEGG ID number of metabolic pathways	Metabolic pathways	Numbers of the different metabolites	p-value	-log(p-value)	FDR (q-value)	Matching KEGG IDs of the different metabolites	URL
gga00564	Glycerophospholipid metabolism	4	1.41433e-05	4.84945	0.00021215	C00114 C00157 C00350 C00588	https://www.genome.jp/kegg-bin/show_pathway?gga00564/gga:C00114%09red/gga:C00157%09red/gga:C00350%09red/gga:C00588%09red
gga00600	Sphingolipid metabolism	2	0.00274098	2.56209	0.0162496	C00550 C00836	https://www.genome.jp/kegg-bin/show_pathway?gga00600/gga:C00550%09red/gga:C00836%09red
gga04672	Intestinal immune network for IgA production	1	0.00324992	2.48813	0.0162496	C00777	https://www.genome.jp/kegg-bin/show_pathway?gga04672/gga:C00777%09red
gga04136	Autophagy - other	1	0.00972125	2.01228	0.0364547	C00350	https://www.genome.jp/kegg-bin/show_pathway?gga04136/gga:C00350%09red
gga04218	Cellular senescence	1	0.0129427	1.88797	0.0388282	C07909	https://www.genome.jp/kegg-bin/show_pathway?gga04218/gga:C07909%09red
gga04140	Autophagy - animal	1	0.0193574	1.71315	0.0483934	C00350	https://www.genome.jp/kegg-bin/show_pathway?gga04140/gga:C00350%09red
gga04217	Necroptosis	1	0.028909	1.53897	0.0619479	C00550	https://www.genome.jp/kegg-bin/show_pathway?gga04217/gga:C00550%09red
gga00563	Glycosylphosphatidylinositol (GPI)-anchor biosynthesis	1	0.0508714	1.29353	0.0953839	C00350	https://www.genome.jp/kegg-bin/show_pathway?gga00563/gga:C00350%09red
gga00830	Retinol metabolism	1	0.0754231	1.1225	0.123377	C00777	https://www.genome.jp/kegg-bin/show_pathway?gga00830/gga:C00777%09red
gga00591	Linoleic acid metabolism	1	0.0874833	1.05807	0.123377	C00157	https://www.genome.jp/kegg-bin/show_pathway?gga00591/gga:C00157%09red
gga00750	Vitamin B6 metabolism	1	0.0904761	1.04347	0.123377	C00534	https://www.genome.jp/kegg-bin/show_pathway?gga00750/gga:C00534%09blue
gga00592	alpha-Linolenic acid metabolism	1	0.134321	0.871856	0.167901	C00157	https://www.genome.jp/kegg-bin/show_pathway?gga00592/gga:C00157%09red
gga00260	Glycine, serine and threonine metabolism	1	0.15132	0.820105	0.1746	C00114	https://www.genome.jp/kegg-bin/show_pathway?gga00260/gga:C00114%09red
gga00100	Steroid biosynthesis	1	0.173517	0.760658	0.185911	C01694	https://www.genome.jp/kegg-bin/show_pathway?gga00100/gga:C01694%09red
gga00590	Arachidonic acid metabolism	1	0.218961	0.659634	0.218961	C00157	https://www.genome.jp/kegg-bin/show_pathway?gga00590/gga:C00157%09red
