# Supplementary material for: Serum metabolomics in chickens infected with Cryptosporidium baileyi
Source: Parasit Vectors. 2021 Jun 26;14:336. doi: 10.1186/s13071-021-04834-y (PMC8235856; doi:10.1186/s13071-021-04834-y)
Supplement: Supplementary file 6 — Additional file 6: Table S5. KEGG ID to the differential metabolite name conversion table. [file 13071_2021_4834_MOESM6_ESM.xlsx]

## Sheet: Table S5
Table S5 KEGG ID to the differential metabolite name conversion table.
Metabolites	log2(FC)	KEGG ID	up_down
(3Z,6Z,9Z)-dodecatrienol	0.331711	C08375	up
all-trans-Retinoic acid	0.263815	C00777	up
Choline	0.441201	C00114	up
cis-3-Chloro-2-propene-1-ol	0.272399	C06612	up
Ergosterol	0.782349	C01694	up
Homocitrulline	-0.487801	C02427	down
Hydroxyzine	-0.259076	C07045	down
Oleamide	0.219479	C19670	up
PC(14:0/22:1(13Z))	1.3638	C00157	up
PC(15:0/22:6(4Z,7Z,10Z,13Z,16Z,19Z))	0.460521	C00157	up
PE(16:1(9Z)/24:1(15Z))	0.896253	C00350	up
Phosphocholine	0.373959	C00588	up
Pyridoxamine	-1.0619	C00534	down
Roxithromycin	0.876576	C13173	up
Sirolimus	0.180493	C07909	up
SM(d18:0/16:1(9Z)(OH))	0.306749	C00550	up
Sphinganine	0.275953	C00836	up
